# Supplementary material for: The influence of deuteration on the crystal structure of hybrid halide perovskites: a temperature-dependent neutron diffraction study of FAPbBr3
Source: Acta Crystallogr B Struct Sci Cryst Eng Mater. 2020 Mar 20;76(Pt 2):267–74. doi: 10.1107/S2052520620002620 (PMC7137785; doi:10.1107/S2052520620002620)
Supplement: Supplementary file 1 [file b-76-00267-sup1.cif]

data_global
#=============================================================================
 
# Definition of non standard CIF items (Reliability indices used in FULLPROF) 
 
loop_ 
_publ_manuscript_incl_extra_item
_publ_manuscript_incl_extra_info
_publ_manuscript_incl_extra_defn
#      Name                               Explanation                 Standard?
#     ------                              -----------                 ---------
 '_pd_proc_ls_prof_cR_factor'    'Prof. R-factor CORRECTED for background'   no
 '_pd_proc_ls_prof_cwR_factor'   'wProf.R-factor CORRECTED for background'   no
 '_pd_proc_ls_prof_cwR_expected' 'wProf.Expected CORRECTED for background'   no
 '_pd_proc_ls_prof_chi2'         'Chi-square for all considered points'      no
 '_pd_proc_ls_prof_echi2'        'Chi-2 for points with Bragg contribution'  no
#=============================================================================


_publ_requested_journal          
'Acta Crystallogr.,Sect.B:Struct.Sci.,Cryst.Eng. and Mat.'
_publ_contact_author_name        'Alexandra Franz'
_publ_contact_author_address     
;Helmholtz-Zentrum Berlin f\"ur Materialien und Energie
Dept. Structure and Dynamics of Energy Materials
Hahn-Meitner-Platz 1
14109 Berlin
Germany
;
_publ_contact_author_email       alexandra.franz@helmholtz-berlin.de
loop_
_publ_author_name
_publ_author_address
'Franz, Alexandra'
;Helmholtz-Zentrum Berlin f\"ur Materialien und Energie
Dept. Structure and Dynamics of Energy Materials
Hahn-Meitner-Platz 1
14109 Berlin
Germany
;
'T\"obbens, Daniel'
;Helmholtz-Zentrum Berlin f\"ur Materialien und Energie
Dept. Structure and Dynamics of Energy Materials
Hahn-Meitner-Platz 1
14109 Berlin
Germany
;
'Lehmann, Frederike'
;Helmholtz-Zentrum Berlin f\"ur Materialien und Energie
Dept. Structure and Dynamics of Energy Materials
Hahn-Meitner-Platz 1
14109 Berlin
Germany
;
'K\"argell, Martin'
;Helmholtz-Zentrum Berlin f\"ur Materialien und Energie
Dept. Structure and Dynamics of Energy Materials
Hahn-Meitner-Platz 1
14109 Berlin
Germany
;
'Schorr, Susan'
;Helmholtz-Zentrum Berlin f\"ur Materialien und Energie
Dept. Structure and Dynamics of Energy Materials
Hahn-Meitner-Platz 1
14109 Berlin
Germany
; 
 
#=============================================================================
# If more than one structure is reported, the remaining sections should be 
# completed per structure. For each data set, replace the '?' in the
# data_? line below by a unique identifier.
 

data_FAPbBr3_1H_10K 
 
#=============================================================================
 
# 5. CHEMICAL DATA
 
_chemical_name_systematic
?
_chemical_name_common             ?
_chemical_formula_moiety          ?
_chemical_formula_structural      ?
_chemical_formula_analytical      "CH(NH2)2,Pb Br3"
_chemical_formula_iupac           ?
_chemical_formula_sum             "C1 H5 N2 Pb Br3"
_chemical_formula_weight          ?
_chemical_melting_point           ?
_chemical_compound_source         ?       # for minerals and 
                                          # natural products
 
loop_
    _atom_type_symbol               
    _atom_type_scat_length_neutron      
    _atom_type_scat_source          
Pb     0.94050 V.F._Sears_Neutron_News_3_26_(1992)
Br     0.67950 V.F._Sears_Neutron_News_3_26_(1992)
C      0.66460 V.F._Sears_Neutron_News_3_26_(1992)
H     -0.37390 V.F._Sears_Neutron_News_3_26_(1992)
N      0.93600 V.F._Sears_Neutron_News_3_26_(1992)
 
#=============================================================================
 
# 6. POWDER SPECIMEN AND CRYSTAL DATA
 
_symmetry_cell_setting                orthorhombic
_symmetry_space_group_name_H-M       'P n m a'
_symmetry_space_group_name_Hall      '-P 2ac 2n'
 
loop_
    _symmetry_equiv_pos_as_xyz   #<--must include 'x,y,z'
'x,y,z'
'x+1/2,-y+1/2,-z+1/2'
'-x,y+1/2,-z'
'-x+1/2,-y,z+1/2'
'-x,-y,-z'
'-x+1/2,y+1/2,z+1/2'
'x,-y+1/2,z'
'x+1/2,y,-z+1/2'
 
_cell_length_a                       8.3685(13)
_cell_length_b                       11.8306(9)
_cell_length_c                       8.3604(12)
_cell_angle_alpha                    90.0000
_cell_angle_beta                     90.0000
_cell_angle_gamma                    90.0000
_cell_volume                         827.71(19)
_cell_formula_units_Z                4
_cell_measurement_temperature        10
_cell_special_details
?
 
#=============================================================================
 
# 7. EXPERIMENTAL DATA
 
_exptl_special_details
?
 
# The following item is used to identify the equipment used to record 
# the powder pattern when the diffractogram was measured at a laboratory 
# other than the authors' home institution, e.g. when neutron or synchrotron
# radiation is used.
 
_pd_instr_location
?
_pd_calibration_special_details           # description of the method used
                                          # to calibrate the instrument
?
 
_diffrn_ambient_temperature          10
_diffrn_source           'nuclear reactor' 
_diffrn_radiation_type   'Constant Wavelength Neutron Diffraction' 
_diffrn_radiation_wavelength           1.79820
_diffrn_source_type      'E9-FIREPOD, BER II, HZB, Berlin, Germany'
 
_diffrn_radiation_monochromator      ?
_diffrn_measurement_device_type      ?
_diffrn_measurement_method           ?
_diffrn_detector_area_resol_mean     ? 
_diffrn_detector                     ?
_diffrn_detector_type                ? # make or model of detector
_pd_meas_scan_method      ?   # options are 'step', 'cont',
                              # 'tof', 'fixed' or
                              # 'disp' (= dispersive)
_pd_meas_special_details
?
 
#  The following four items give details of the measured (not processed)
#  powder pattern.  Angles are in degrees.
 
_pd_meas_number_of_points         1734
_pd_meas_2theta_range_min         4.47490
_pd_meas_2theta_range_max         134.45000
_pd_meas_2theta_range_inc         0.075042
 
#=============================================================================
 
# 8. REFINEMENT DATA
 
_refine_special_details
?
 
# Use the next field to give any special details about the fitting of the
# powder pattern.
 
_pd_proc_ls_special_details
; 'rigid body'
;
 
_refine_ls_hydrogen_treatment  constr


_refine_ls_shift/su_max 0.05  

# The next three items are given as text.
 
_pd_proc_ls_profile_function      ?
_pd_proc_ls_background_function   ?
_pd_proc_ls_pref_orient_corr
?
 
#  The following profile R-factors are NOT CORRECTED for background
#  The sum is extended to all non-excluded points.
#  These are the current CIF standard
 
_pd_proc_ls_prof_R_factor                1.3772
_pd_proc_ls_prof_wR_factor               1.8439
_pd_proc_ls_prof_wR_expected             0.9607
 
#  The following profile R-factors are CORRECTED for background
#  The sum is extended to all non-excluded points.
#  These items are not in the current CIF standard, but are defined above
 
_pd_proc_ls_prof_cR_factor               30.2910
_pd_proc_ls_prof_cwR_factor              20.6133
_pd_proc_ls_prof_cwR_expected            10.7402
 
#  The following items are not in the CIF standard, but are defined above
 
_pd_proc_ls_prof_chi2                 3.6836
_pd_proc_ls_prof_echi2                3.7075
 
#  Items related to LS refinement
 
_refine_ls_R_I_factor                14.5116
_refine_ls_number_reflns                   571
_refine_ls_number_parameters                42
_refine_ls_number_restraints                 0
 
# The following four items apply to angular dispersive measurements.
# 2theta minimum, maximum and increment (in degrees) are for the 
# intensities used in the refinement.
 
_pd_proc_2theta_range_min                4.4451
_pd_proc_2theta_range_max              134.4202
_pd_proc_2theta_range_inc              0.075042
_pd_proc_wavelength                    1.798200
 
_pd_block_diffractogram_id        ?  # The id used for the block containing
                                     # the powder pattern profile (section 11)
 
# Give appropriate details in the next two text fields.
 
_pd_proc_info_excluded_regions    ?
_pd_proc_info_data_reduction      ?
 
# The following items are used to identify the programs used.
 
_computing_data_collection           ?
_computing_structure_solution        'F.O.X. 1.9.6-#1295'
_computing_structure_refinement      'FULLPROF.2k 6.0'
_computing_molecular_graphics        ?
_computing_publication_material      ?
 
#=============================================================================
 
# 9. ATOMIC COORDINATES AND DISPLACEMENT PARAMETERS
 
loop_
    _atom_site_label
    _atom_site_fract_x
    _atom_site_fract_y
    _atom_site_fract_z
    _atom_site_U_iso_or_equiv
    _atom_site_occupancy
    _atom_site_adp_type
    _atom_site_type_symbol
 P1  0.00000  0.00000  0.00000  0.0029(12)  1.00000 Uiso Pb    
 Br1 -0.040(2)  0.25000  0.008(4)  0.011(4)  1.00000 Uiso Br    
 Br2  0.771(4) -0.0164(15)  0.726(3)  0.044(4)  1.00000 Uiso Br    
 C1   0.48588  0.28123 -0.0180  0.045(2)  0.50000 Uiso C     
 H2   0.46659  0.36736 -0.0571  0.045(2)  0.50000 Uiso H     
 N3   0.59559  0.22259 -0.0912  0.045(2)  0.50000 Uiso N     
 H4   0.61880  0.14149 -0.0596  0.045(2)  0.50000 Uiso H     
 H5   0.65889  0.25854 -0.1812  0.045(2)  0.50000 Uiso H     
 N6   0.39791  0.24345  0.09891  0.045(2)  0.50000 Uiso N     
 H7   0.41084  0.16343  0.14037  0.045(2)  0.50000 Uiso H     
 H8   0.31506  0.29481  0.14941  0.045(2)  0.50000 Uiso H     
 
 
# Note: if the displacement parameters were refined anisotropically
# the U matrices should be given as for single-crystal studies.
 
#=============================================================================


data_FAPbBr3_D4_10K 
 
#=============================================================================
 
# 5. CHEMICAL DATA
 
_chemical_name_systematic
?
_chemical_name_common             ?
_chemical_formula_moiety          ?
_chemical_formula_structural      ?
_chemical_formula_analytical      CH(ND2)2PbBr3
_chemical_formula_iupac           ?
_chemical_formula_sum             "C1 H1 D4 N2 Pb1 Br3"
_chemical_formula_weight          ?
_chemical_melting_point           ?
_chemical_compound_source         ?       # for minerals and 
                                          # natural products
 
loop_
    _atom_type_symbol               
    _atom_type_scat_length_neutron      
    _atom_type_scat_source          
Pb     0.94050 V.F._Sears_Neutron_News_3_26_(1992)
Br     0.67950 V.F._Sears_Neutron_News_3_26_(1992)
C      0.66460 V.F._Sears_Neutron_News_3_26_(1992)
H     -0.37390 V.F._Sears_Neutron_News_3_26_(1992)
N      0.93600 V.F._Sears_Neutron_News_3_26_(1992)
D      0.66710 V.F._Sears_Neutron_News_3_26_(1992)
 
#=============================================================================
 
# 6. POWDER SPECIMEN AND CRYSTAL DATA
 
_symmetry_cell_setting                orthorhombic
_symmetry_space_group_name_H-M       'P n m a'
_symmetry_space_group_name_Hall      '-P 2ac 2n'
 
loop_
    _symmetry_equiv_pos_as_xyz   #<--must include 'x,y,z'
'x,y,z'
'x+1/2,-y+1/2,-z+1/2'
'-x,y+1/2,-z'
'-x+1/2,-y,z+1/2'
'-x,-y,-z'
'-x+1/2,y+1/2,z+1/2'
'x,-y+1/2,z'
'x+1/2,y,-z+1/2'
 
_cell_length_a                       8.37119(32)
_cell_length_b                       11.83071(90)
_cell_length_c                       8.37361(99)
_cell_angle_alpha                    90.0000
_cell_angle_beta                     90.0000
_cell_angle_gamma                    90.0000
_cell_volume                         829.30(12)
_cell_formula_units_Z                4
_cell_measurement_temperature        10
_cell_special_details
?
 
#=============================================================================
 
# 7. EXPERIMENTAL DATA
 
_exptl_special_details
?
 
# The following item is used to identify the equipment used to record 
# the powder pattern when the diffractogram was measured at a laboratory 
# other than the authors' home institution, e.g. when neutron or synchrotron
# radiation is used.
 
_pd_instr_location
?
_pd_calibration_special_details           # description of the method used
                                          # to calibrate the instrument
?
 
_diffrn_ambient_temperature          10
_diffrn_source           'nuclear reactor' 
_diffrn_radiation_type   'Constant Wavelength Neutron Diffraction' 
_diffrn_radiation_wavelength           1.79820
_diffrn_source_type      'E9-FIREPOD, BER II, HZB, Berlin, Germany'
 
_diffrn_radiation_monochromator      ?
_diffrn_measurement_device_type      ?
_diffrn_measurement_method           ?
_diffrn_detector_area_resol_mean     ? 
_diffrn_detector                     ?
_diffrn_detector_type                ? # make or model of detector
_pd_meas_scan_method      ?   # options are 'step', 'cont',
                              # 'tof', 'fixed' or
                              # 'disp' (= dispersive)
_pd_meas_special_details
?
 
#  The following four items give details of the measured (not processed)
#  powder pattern.  Angles are in degrees.
 
_pd_meas_number_of_points         1734
_pd_meas_2theta_range_min         4.47490
_pd_meas_2theta_range_max         134.45000
_pd_meas_2theta_range_inc         0.075042
 
#=============================================================================
 
# 8. REFINEMENT DATA
 
_refine_special_details
?
 
# Use the next field to give any special details about the fitting of the
# powder pattern.
 
_pd_proc_ls_special_details
; 'rigid body'
;
 
_refine_ls_hydrogen_treatment   constr

  
_refine_ls_shift/su_max 0.05  

# The next three items are given as text.
 
_pd_proc_ls_profile_function      ?
_pd_proc_ls_background_function   ?
_pd_proc_ls_pref_orient_corr
?
 
#  The following profile R-factors are NOT CORRECTED for background
#  The sum is extended to all non-excluded points.
#  These are the current CIF standard
 
_pd_proc_ls_prof_R_factor                1.7895
_pd_proc_ls_prof_wR_factor               2.4455
_pd_proc_ls_prof_wR_expected             1.0489
 
#  The following profile R-factors are CORRECTED for background
#  The sum is extended to all non-excluded points.
#  These items are not in the current CIF standard, but are defined above
 
_pd_proc_ls_prof_cR_factor               26.4798
_pd_proc_ls_prof_cwR_factor              20.2241
_pd_proc_ls_prof_cwR_expected             8.6741
 
#  The following items are not in the CIF standard, but are defined above
 
_pd_proc_ls_prof_chi2                 5.4361
_pd_proc_ls_prof_echi2                5.4455
 
#  Items related to LS refinement
 
_refine_ls_R_I_factor                11.8894
_refine_ls_number_reflns                   571
_refine_ls_number_parameters                54
_refine_ls_number_restraints                 0
 
# The following four items apply to angular dispersive measurements.
# 2theta minimum, maximum and increment (in degrees) are for the 
# intensities used in the refinement.
 
_pd_proc_2theta_range_min                4.4354
_pd_proc_2theta_range_max              134.4105
_pd_proc_2theta_range_inc              0.075042
_pd_proc_wavelength                    1.798200
 
_pd_block_diffractogram_id        ?  # The id used for the block containing
                                     # the powder pattern profile (section 11)
 
# Give appropriate details in the next two text fields.
 
_pd_proc_info_excluded_regions    ?
_pd_proc_info_data_reduction      ?
 
# The following items are used to identify the programs used.
 
_computing_data_collection           ?
_computing_structure_solution        'F.O.X. 1.9.6-#1295'
_computing_structure_refinement      'FULLPROF.2k 6.0'
_computing_molecular_graphics        ?
_computing_publication_material      ?
 
#=============================================================================
 
# 9. ATOMIC COORDINATES AND DISPLACEMENT PARAMETERS
 
loop_
    _atom_site_label
    _atom_site_fract_x
    _atom_site_fract_y
    _atom_site_fract_z
    _atom_site_U_iso_or_equiv
    _atom_site_occupancy
    _atom_site_adp_type
    _atom_site_type_symbol
 Pb1  0.00000  0.00000  0.00000  0.016(3)  1.00000 Uiso Pb    
 Br1  0.0072(19)  0.25000  0.005(3)  0.008(4)  1.00000 Uiso Br    
 Br2  0.773(3) -0.0192(14)  0.718(3)  0.052(4)  1.00000 Uiso Br    
 C1a  0.47484  0.34671  0.00496  0.018(3)  0.288(4) Uiso C     
 H2a  0.41861  0.42841  0.01953  0.018(3)  0.288(4) Uiso H     
 N3a  0.60504  0.34184 -0.0800  0.018(3)  0.288(4) Uiso N     
 D4a  0.66281  0.26755 -0.0976  0.018(3)  0.288(4) Uiso D     
 D5a  0.64948  0.41347 -0.1295  0.018(3)  0.288(4) Uiso D     
 N6a  0.40774  0.26010  0.07381  0.018(3)  0.288(4) Uiso N     
 D7a  0.45524  0.18155  0.06420  0.018(3)  0.288(4) Uiso D     
 D8a  0.30630  0.27128  0.13808  0.018(3)  0.288(4) Uiso D     
 C1b  0.37469  0.75472  0.16051  0.018(3)  0.212(4) Uiso C     
 H2b  0.42777  0.68841  0.23194  0.018(3)  0.212(4) Uiso H     
 N3b  0.24748  0.80445  0.21625  0.018(3)  0.212(4) Uiso N     
 D4b  0.19275  0.86714  0.15440  0.018(3)  0.212(4) Uiso D     
 D5b  0.20224  0.78008  0.32316  0.018(3)  0.212(4) Uiso D     
 N6b  0.44262  0.77941  0.02492  0.018(3)  0.212(4) Uiso N     
 D7b  0.39805  0.84081 -0.0469  0.018(3)  0.212(4) Uiso D     
 D8b  0.54169  0.73657 -0.0096  0.018(3)  0.212(4) Uiso D     
 
 
# Note: if the displacement parameters were refined anisotropically
# the U matrices should be given as for single-crystal studies.
 
#=============================================================================
 

data_FAPbBr3_D4_140K  
 
#=============================================================================
 
# 5. CHEMICAL DATA
 
_chemical_name_systematic
?
_chemical_name_common             ?
_chemical_formula_moiety          ?
_chemical_formula_structural      ?
_chemical_formula_analytical      CH(ND2)2PbBr3
_chemical_formula_iupac           ?
_chemical_formula_sum             "C1 H1 D4 N2 Pb Br3"
_chemical_formula_weight          ?
_chemical_melting_point           ?
_chemical_compound_source         ?       # for minerals and 
                                          # natural products
 
loop_
    _atom_type_symbol               
    _atom_type_scat_length_neutron      
    _atom_type_scat_source          
Pb     0.94050 V.F._Sears_Neutron_News_3_26_(1992)
Br     0.67950 V.F._Sears_Neutron_News_3_26_(1992)
C      0.66460 V.F._Sears_Neutron_News_3_26_(1992)
H     -0.37390 V.F._Sears_Neutron_News_3_26_(1992)
N      0.93600 V.F._Sears_Neutron_News_3_26_(1992)
D      0.66710 V.F._Sears_Neutron_News_3_26_(1992)
 
#=============================================================================
 
# 6. POWDER SPECIMEN AND CRYSTAL DATA
 
_symmetry_cell_setting                orthorhombic
_symmetry_space_group_name_H-M       'P n m a'
_symmetry_space_group_name_Hall      '-P 2ac 2n'
 
loop_
    _symmetry_equiv_pos_as_xyz   #<--must include 'x,y,z'
'x,y,z'
'x+1/2,-y+1/2,-z+1/2'
'-x,y+1/2,-z'
'-x+1/2,-y,z+1/2'
'-x,-y,-z'
'-x+1/2,y+1/2,z+1/2'
'x,-y+1/2,z'
'x+1/2,y,-z+1/2'
 
_cell_length_a                       8.4303(9)
_cell_length_b                       11.8773(12)
_cell_length_c                       8.3939(8)
_cell_angle_alpha                    90.0000
_cell_angle_beta                     90.0000
_cell_angle_gamma                    90.0000
_cell_volume                         840.47(15)
_cell_formula_units_Z                4
_cell_measurement_temperature        140
_cell_special_details
?
 
#=============================================================================
 
# 7. EXPERIMENTAL DATA
 
_exptl_special_details
?
 
# The following item is used to identify the equipment used to record 
# the powder pattern when the diffractogram was measured at a laboratory 
# other than the authors' home institution, e.g. when neutron or synchrotron
# radiation is used.
 
_pd_instr_location
?
_pd_calibration_special_details           # description of the method used
                                          # to calibrate the instrument
?
 
_diffrn_ambient_temperature          140
_diffrn_source           'nuclear reactor' 
_diffrn_radiation_type   'Constant Wavelength Neutron Diffraction' 
_diffrn_radiation_wavelength           1.79820
_diffrn_source_type      'E9-FIREPOD, BER II, HZB, Berlin, Germany'
 
_diffrn_radiation_monochromator      ?
_diffrn_measurement_device_type      ?
_diffrn_measurement_method           ?
_diffrn_detector_area_resol_mean     ? 
_diffrn_detector                     ?
_diffrn_detector_type                ? # make or model of detector
_pd_meas_scan_method      ?   # options are 'step', 'cont',
                              # 'tof', 'fixed' or
                              # 'disp' (= dispersive)
_pd_meas_special_details
?
 
#  The following four items give details of the measured (not processed)
#  powder pattern.  Angles are in degrees.
 
_pd_meas_number_of_points         1734
_pd_meas_2theta_range_min         4.47490
_pd_meas_2theta_range_max         134.45000
_pd_meas_2theta_range_inc         0.075042
 
#=============================================================================
 
# 8. REFINEMENT DATA
 
_refine_special_details
?
 
# Use the next field to give any special details about the fitting of the
# powder pattern.
 
_pd_proc_ls_special_details
; 'rigid body'
;
 
_refine_ls_hydrogen_treatment  constr


_refine_ls_shift/su_max 0.05    
 
# The next three items are given as text.
 
_pd_proc_ls_profile_function      ?
_pd_proc_ls_background_function   ?
_pd_proc_ls_pref_orient_corr
?
 
#  The following profile R-factors are NOT CORRECTED for background
#  The sum is extended to all non-excluded points.
#  These are the current CIF standard
 
_pd_proc_ls_prof_R_factor                1.6258
_pd_proc_ls_prof_wR_factor               2.1753
_pd_proc_ls_prof_wR_expected             1.2510
 
#  The following profile R-factors are CORRECTED for background
#  The sum is extended to all non-excluded points.
#  These items are not in the current CIF standard, but are defined above
 
_pd_proc_ls_prof_cR_factor               28.5799
_pd_proc_ls_prof_cwR_factor              19.6257
_pd_proc_ls_prof_cwR_expected            11.2867
 
#  The following items are not in the CIF standard, but are defined above
 
_pd_proc_ls_prof_chi2                 3.0235
_pd_proc_ls_prof_echi2                3.0279
 
#  Items related to LS refinement
 
_refine_ls_R_I_factor                11.6876
_refine_ls_number_reflns                   575
_refine_ls_number_parameters                56
_refine_ls_number_restraints                 0
 
# The following four items apply to angular dispersive measurements.
# 2theta minimum, maximum and increment (in degrees) are for the 
# intensities used in the refinement.
 
_pd_proc_2theta_range_min                4.4344
_pd_proc_2theta_range_max              134.4095
_pd_proc_2theta_range_inc              0.075042
_pd_proc_wavelength                    1.798200
 
_pd_block_diffractogram_id        ?  # The id used for the block containing
                                     # the powder pattern profile (section 11)
 
# Give appropriate details in the next two text fields.
 
_pd_proc_info_excluded_regions    ?
_pd_proc_info_data_reduction      ?
 
# The following items are used to identify the programs used.
 
_computing_data_collection           ?
_computing_structure_solution        'F.O.X. 1.9.6-#1295'
_computing_structure_refinement      'FULLPROF.2k 6.0'
_computing_molecular_graphics        ?
_computing_publication_material      ?
 
#=============================================================================
 
# 9. ATOMIC COORDINATES AND DISPLACEMENT PARAMETERS
 
loop_
    _atom_site_label
    _atom_site_fract_x
    _atom_site_fract_y
    _atom_site_fract_z
    _atom_site_U_iso_or_equiv
    _atom_site_occupancy
    _atom_site_adp_type
    _atom_site_type_symbol
 Pb1  0.00000  0.00000  0.00000  0.019(3)  1.00000 Uiso Pb    
 Br1 -0.015(2)  0.25000  0.008(3)  0.012(5)  1.00000 Uiso Br    
 Br2  0.778(3) -0.0143(19)  0.722(2)  0.062(6)  1.00000 Uiso Br    
 C1a  0.47595  0.34052  0.01405  0.042(5)  0.293(4) Uiso C     
 H2a  0.42189  0.42291  0.02263  0.042(5)  0.293(4) Uiso H     
 N3a  0.61434  0.33342 -0.0544  0.042(5)  0.293(4) Uiso N     
 D4a  0.67055  0.25837 -0.0656  0.042(5)  0.293(4) Uiso D     
 D5a  0.66684  0.40404 -0.0971  0.042(5)  0.293(4) Uiso D     
 N6a  0.39820  0.25535  0.07302  0.042(5)  0.293(4) Uiso N     
 D7a  0.44317  0.17624  0.06832  0.042(5)  0.293(4) Uiso D     
 D8a  0.29090  0.26825  0.12446  0.042(5)  0.293(4) Uiso D     
 C1b  0.37722  0.74503  0.14821  0.042(5)  0.207(4) Uiso C     
 H2b  0.39948  0.66078  0.19188  0.042(5)  0.207(4) Uiso H     
 N3b  0.26766  0.80397  0.21916  0.042(5)  0.207(4) Uiso N     
 D4b  0.24178  0.88339  0.18328  0.042(5)  0.207(4) Uiso D     
 D5b  0.20707  0.76993  0.31174  0.042(5)  0.207(4) Uiso D     
 N6b  0.46205  0.78051  0.02856  0.042(5)  0.207(4) Uiso N     
 D7b  0.44629  0.85872 -0.0172  0.042(5)  0.207(4) Uiso D     
 D8b  0.54523  0.72915 -0.0197  0.042(5)  0.207(4) Uiso D     
 
 
# Note: if the displacement parameters were refined anisotropically
# the U matrices should be given as for single-crystal studies.
 
#=============================================================================
 

data_FAPbBr31H180K 
#data_FAPbBr3_1H_180K 
 
#=============================================================================
 
# 5. CHEMICAL DATA
 
_chemical_name_systematic
?
_chemical_name_common             ?
_chemical_formula_moiety          ?
_chemical_formula_structural      ?
_chemical_formula_analytical      CH(NH2)2PbBr3
_chemical_formula_iupac           ?
_chemical_formula_sum             "C1 H5 N2 Pb Br3"
_chemical_formula_weight          ?
_chemical_melting_point           ?
_chemical_compound_source         ?       # for minerals and 
                                          # natural products
 
loop_
    _atom_type_symbol               
    _atom_type_scat_length_neutron      
    _atom_type_scat_source          
N      0.93600 V.F._Sears_Neutron_News_3_26_(1992)
H     -0.37390 V.F._Sears_Neutron_News_3_26_(1992)
C      0.66460 V.F._Sears_Neutron_News_3_26_(1992)
Pb     0.94050 V.F._Sears_Neutron_News_3_26_(1992)
Br     0.67950 V.F._Sears_Neutron_News_3_26_(1992)
 
#=============================================================================
 
# 6. POWDER SPECIMEN AND CRYSTAL DATA
 
_symmetry_cell_setting                tetragonal
_symmetry_space_group_name_H-M       'P 4/m b m'
_symmetry_space_group_name_Hall      '-P 4 2ab'
 
loop_
    _symmetry_equiv_pos_as_xyz   #<--must include 'x,y,z'
'x,y,z'
'-y,x,z'
'-x,-y,z'
'y,-x,z'
'-x+1/2,y+1/2,z'
'y+1/2,x+1/2,z'
'x+1/2,-y+1/2,z'
'-y+1/2,-x+1/2,z'
'-x,-y,-z'
'y,-x,-z'
'x,y,-z'
'-y,x,-z'
'x+1/2,-y+1/2,-z'
'-y+1/2,-x+1/2,-z'
'-x+1/2,y+1/2,-z'
'y+1/2,x+1/2,-z'
 
_cell_length_a                       8.4216(4)
_cell_length_b                       8.4216(4)
_cell_length_c                       5.9582(5)
_cell_angle_alpha                    90.0000
_cell_angle_beta                     90.0000
_cell_angle_gamma                    90.0000
_cell_volume                         422.58(5)
_cell_formula_units_Z                2
_cell_measurement_temperature        180
_cell_special_details
?
 
#=============================================================================
 
# 7. EXPERIMENTAL DATA
 
_exptl_special_details
?
 
# The following item is used to identify the equipment used to record 
# the powder pattern when the diffractogram was measured at a laboratory 
# other than the authors' home institution, e.g. when neutron or synchrotron
# radiation is used.
 
_pd_instr_location
?
_pd_calibration_special_details           # description of the method used
                                          # to calibrate the instrument
?
 
_diffrn_ambient_temperature          180
_diffrn_source           'nuclear reactor' 
_diffrn_radiation_type   'Constant Wavelength Neutron Diffraction' 
_diffrn_radiation_wavelength           1.79820
_diffrn_source_type      'E9-FIREPOD, BER II, HZB, Berlin, Germany'
 
_diffrn_radiation_monochromator      ?
_diffrn_measurement_device_type      ?
_diffrn_measurement_method           ?
_diffrn_detector_area_resol_mean     ? 
_diffrn_detector                     ?
_diffrn_detector_type                ? # make or model of detector
_pd_meas_scan_method      ?   # options are 'step', 'cont',
                              # 'tof', 'fixed' or
                              # 'disp' (= dispersive)
_pd_meas_special_details
?
 
#  The following four items give details of the measured (not processed)
#  powder pattern.  Angles are in degrees.
 
_pd_meas_number_of_points         1734
_pd_meas_2theta_range_min         4.47490
_pd_meas_2theta_range_max         134.45000
_pd_meas_2theta_range_inc         0.075042
 
#=============================================================================
 
# 8. REFINEMENT DATA
 
_refine_special_details
?
 
# Use the next field to give any special details about the fitting of the
# powder pattern.
 
_pd_proc_ls_special_details
; 'rigid body'
;
 
_refine_ls_hydrogen_treatment   constr

_refine_ls_shift/su_max 0.05  
  
# The next three items are given as text.
 
_pd_proc_ls_profile_function      ?
_pd_proc_ls_background_function   ?
_pd_proc_ls_pref_orient_corr
?
 
#  The following profile R-factors are NOT CORRECTED for background
#  The sum is extended to all non-excluded points.
#  These are the current CIF standard
 
_pd_proc_ls_prof_R_factor                1.2308
_pd_proc_ls_prof_wR_factor               1.7057
_pd_proc_ls_prof_wR_expected             1.0635
 
#  The following profile R-factors are CORRECTED for background
#  The sum is extended to all non-excluded points.
#  These items are not in the current CIF standard, but are defined above
 
_pd_proc_ls_prof_cR_factor               38.1615
_pd_proc_ls_prof_cwR_factor              21.6371
_pd_proc_ls_prof_cwR_expected            13.4902
 
#  The following items are not in the CIF standard, but are defined above
 
_pd_proc_ls_prof_chi2                 2.5725
_pd_proc_ls_prof_echi2                2.5968
 
#  Items related to LS refinement
 
_refine_ls_R_I_factor                14.0369
_refine_ls_number_reflns                   176
_refine_ls_number_parameters                38
_refine_ls_number_restraints                 0
 
# The following four items apply to angular dispersive measurements.
# 2theta minimum, maximum and increment (in degrees) are for the 
# intensities used in the refinement.
 
_pd_proc_2theta_range_min                4.4349
_pd_proc_2theta_range_max              134.4100
_pd_proc_2theta_range_inc              0.075042
_pd_proc_wavelength                    1.798200
 
_pd_block_diffractogram_id        ?  # The id used for the block containing
                                     # the powder pattern profile (section 11)
 
# Give appropriate details in the next two text fields.
 
_pd_proc_info_excluded_regions    ?
_pd_proc_info_data_reduction      ?
 
# The following items are used to identify the programs used.
 
_computing_data_collection           ?
_computing_structure_solution        'F.O.X. 1.9.6-#1295'
_computing_structure_refinement      'FULLPROF.2k 6.0'
_computing_molecular_graphics        ?
_computing_publication_material      ?
 
#=============================================================================
 
# 9. ATOMIC COORDINATES AND DISPLACEMENT PARAMETERS
 
loop_
    _atom_site_label
    _atom_site_fract_x
    _atom_site_fract_y
    _atom_site_fract_z
    _atom_site_U_iso_or_equiv
    _atom_site_occupancy
    _atom_site_adp_type
    _atom_site_type_symbol
 Pb1  0.00000  0.00000  0.00000  0.0216(19)  1.00000 Uiso Pb    
 Br1  0.00000  0.00000  0.50000  0.049(7)  1.00000 Uiso Br    
 Br2  0.2248(11)  0.7248(11)  0.00000  0.065(4)  1.00000 Uiso Br    
 C1   0.48932 -0.0116  0.43629  0.062(3)  0.25000 Uiso C     
 H2   0.46243 -0.0385  0.26290  0.062(3)  0.25000 Uiso H     
 N3   0.59688  0.09593  0.47599  0.062(3)  0.25000 Uiso N     
 H4   0.62683  0.12588  0.63514  0.062(3)  0.25000 Uiso H     
 H5   0.65166  0.15071  0.34574  0.062(3)  0.25000 Uiso H     
 N6   0.41186 -0.0891  0.59068  0.062(3)  0.25000 Uiso N     
 H7   0.43219 -0.0688  0.75579  0.062(3)  0.25000 Uiso H     
 H8   0.32983 -0.1711  0.54523  0.062(3)  0.25000 Uiso H     
 
 
# Note: if the displacement parameters were refined anisotropically
# the U matrices should be given as for single-crystal studies.
 
#=============================================================================
 
data_FAPbBr3D43K 
#data_FAPbBr3_D4_3K  
 
#=============================================================================
 
# 5. CHEMICAL DATA
 
_chemical_name_systematic
?
_chemical_name_common             ?
_chemical_formula_moiety          ?
_chemical_formula_structural      ?
_chemical_formula_analytical      CH(ND2)2PbBr3
_chemical_formula_iupac           ?
_chemical_formula_sum             "C1 H1 D4 N2 Pb Br3"
_chemical_formula_weight          ?
_chemical_melting_point           ?
_chemical_compound_source         ?       # for minerals and 
                                          # natural products

loop_
    _atom_type_symbol               
    _atom_type_scat_length_neutron      
    _atom_type_scat_source          
Pb     0.94050 V.F._Sears_Neutron_News_3_26_(1992)
Br     0.67950 V.F._Sears_Neutron_News_3_26_(1992)
C      0.66460 V.F._Sears_Neutron_News_3_26_(1992)
H     -0.37390 V.F._Sears_Neutron_News_3_26_(1992)
N      0.93600 V.F._Sears_Neutron_News_3_26_(1992)
D      0.66710 V.F._Sears_Neutron_News_3_26_(1992)
 
#=============================================================================
 
# 6. POWDER SPECIMEN AND CRYSTAL DATA
 
_symmetry_cell_setting                orthorhombic
_symmetry_space_group_name_H-M       'P n m a'
_symmetry_space_group_name_Hall      '-P 2ac 2n'
 
loop_
    _symmetry_equiv_pos_as_xyz   #<--must include 'x,y,z'
'x,y,z'
'x+1/2,-y+1/2,-z+1/2'
'-x,y+1/2,-z'
'-x+1/2,-y,z+1/2'
'-x,-y,-z'
'-x+1/2,y+1/2,z+1/2'
'x,-y+1/2,z'
'x+1/2,y,-z+1/2'
 
_cell_length_a                       8.3783(10)
_cell_length_b                       11.8280(13)
_cell_length_c                       8.3655(11)
_cell_angle_alpha                    90.0000
_cell_angle_beta                     90.0000
_cell_angle_gamma                    90.0000
_cell_volume                         829.01(17)
_cell_formula_units_Z                4
_cell_measurement_temperature        3
_cell_special_details
?
 
#=============================================================================
 
# 7. EXPERIMENTAL DATA
 
_exptl_special_details
?
 
# The following item is used to identify the equipment used to record 
# the powder pattern when the diffractogram was measured at a laboratory 
# other than the authors' home institution, e.g. when neutron or synchrotron
# radiation is used.
 
_pd_instr_location
?
_pd_calibration_special_details           # description of the method used
                                          # to calibrate the instrument
?
 
_diffrn_ambient_temperature          3
_diffrn_source           'nuclear reactor' 
_diffrn_radiation_type   'Constant Wavelength Neutron Diffraction' 
_diffrn_radiation_wavelength           1.79820
_diffrn_source_type      'E9-FIREPOD, BER II, HZB, Berlin, Germany'
 
_diffrn_radiation_monochromator      ?
_diffrn_measurement_device_type      ?
_diffrn_measurement_method           ?
_diffrn_detector_area_resol_mean     ? 
_diffrn_detector                     ?
_diffrn_detector_type                ? # make or model of detector
_pd_meas_scan_method      ?   # options are 'step', 'cont',
                              # 'tof', 'fixed' or
                              # 'disp' (= dispersive)
_pd_meas_special_details
?
 
#  The following four items give details of the measured (not processed)
#  powder pattern.  Angles are in degrees.
 
_pd_meas_number_of_points         1738
_pd_meas_2theta_range_min         4.49090
_pd_meas_2theta_range_max         134.76601
_pd_meas_2theta_range_inc         0.075041
 
#=============================================================================
 
# 8. REFINEMENT DATA
 
_refine_special_details
?
 
# Use the next field to give any special details about the fitting of the
# powder pattern.
 
_pd_proc_ls_special_details
; 'rigid body'
;
 
_refine_ls_hydrogen_treatment   constr

_refine_ls_shift/su_max 0.05  
 
# The next three items are given as text.
 
_pd_proc_ls_profile_function      ?
_pd_proc_ls_background_function   ?
_pd_proc_ls_pref_orient_corr
?
 
#  The following profile R-factors are NOT CORRECTED for background
#  The sum is extended to all non-excluded points.
#  These are the current CIF standard
 
_pd_proc_ls_prof_R_factor                1.9925
_pd_proc_ls_prof_wR_factor               2.6848
_pd_proc_ls_prof_wR_expected             1.3941
 
#  The following profile R-factors are CORRECTED for background
#  The sum is extended to all non-excluded points.
#  These items are not in the current CIF standard, but are defined above
 
_pd_proc_ls_prof_cR_factor               28.8114
_pd_proc_ls_prof_cwR_factor              21.8827
_pd_proc_ls_prof_cwR_expected            11.3623
 
#  The following items are not in the CIF standard, but are defined above
 
_pd_proc_ls_prof_chi2                 3.7091
_pd_proc_ls_prof_echi2                3.7277
 
#  Items related to LS refinement
 
_refine_ls_R_I_factor                12.0009
_refine_ls_number_reflns                   580
_refine_ls_number_parameters                53
_refine_ls_number_restraints                 0
 
# The following four items apply to angular dispersive measurements.
# 2theta minimum, maximum and increment (in degrees) are for the 
# intensities used in the refinement.
 
_pd_proc_2theta_range_min                4.4547
_pd_proc_2theta_range_max              134.7298
_pd_proc_2theta_range_inc              0.075041
_pd_proc_wavelength                    1.798200
 
_pd_block_diffractogram_id        ?  # The id used for the block containing
                                     # the powder pattern profile (section 11)
 
# Give appropriate details in the next two text fields.
 
_pd_proc_info_excluded_regions    ?
_pd_proc_info_data_reduction      ?
 
# The following items are used to identify the programs used.
 
_computing_data_collection           ?
_computing_structure_solution        'F.O.X. 1.9.6-#1295'
_computing_structure_refinement      'FULLPROF.2k 6.0'
_computing_molecular_graphics        ?
_computing_publication_material      ?
 
#=============================================================================
 
# 9. ATOMIC COORDINATES AND DISPLACEMENT PARAMETERS
 
loop_
    _atom_site_label
    _atom_site_fract_x
    _atom_site_fract_y
    _atom_site_fract_z
    _atom_site_U_iso_or_equiv
    _atom_site_occupancy
    _atom_site_adp_type
    _atom_site_type_symbol
 Pb1  0.00000  0.00000  0.00000  0.012(2)  1.00000 Uiso Pb    
 Br1  0.009(2)  0.25000  0.003(4)  0.008(5)  1.00000 Uiso Br    
 Br2  0.773(3) -0.0193(15)  0.718(3)  0.050(5)  1.00000 Uiso Br    
 C1a  0.47517  0.34547  0.00589  0.016(3)  0.285(4) Uiso C     
 H2a  0.42021  0.42748  0.02181  0.016(3)  0.285(4) Uiso H     
 N3a  0.60522  0.34033 -0.0792  0.016(3)  0.285(4) Uiso N     
 D4a  0.66182  0.26573 -0.0980  0.016(3)  0.285(4) Uiso D     
 D5a  0.65071  0.41203 -0.1276  0.016(3)  0.285(4) Uiso D     
 N6a  0.40679  0.25879  0.07335  0.016(3)  0.285(4) Uiso N     
 D7a  0.45307  0.17996  0.06244  0.016(3)  0.285(4) Uiso D     
 D8a  0.30558  0.27021  0.13782  0.016(3)  0.285(4) Uiso D     
 C1b  0.37113  0.75469  0.15929  0.016(3)  0.215(4) Uiso C     
 H2b  0.41977  0.68541  0.22829  0.016(3)  0.215(4) Uiso H     
 N3b  0.24579  0.80628  0.21573  0.016(3)  0.215(4) Uiso N     
 D4b  0.19519  0.87176  0.15613  0.016(3)  0.215(4) Uiso D     
 D5b  0.19786  0.78056  0.32091  0.016(3)  0.215(4) Uiso D     
 N6b  0.44216  0.78083  0.02575  0.016(3)  0.215(4) Uiso N     
 D7b  0.40177  0.84499 -0.0437  0.016(3)  0.215(4) Uiso D     
 D8b  0.53943  0.73632 -0.0095  0.016(3)  0.215(4) Uiso D     
 
 
# Note: if the displacement parameters were refined anisotropically
# the U matrices should be given as for single-crystal studies.
 
#=============================================================================
 

data_FAPbBr31H240K 
#data_FAPbBr3_1H_240K 
 
#=============================================================================
 
# 5. CHEMICAL DATA
 
_chemical_name_systematic
?
_chemical_name_common             ?
_chemical_formula_moiety          ?
_chemical_formula_structural      ?
_chemical_formula_analytical      CH(NH2)2PbBr3
_chemical_formula_iupac           ?
_chemical_formula_sum             "C1 H5 N2 Pb Br3"
_chemical_formula_weight          ?
_chemical_melting_point           ?
_chemical_compound_source         ?       # for minerals and 
                                          # natural products
 
loop_
    _atom_type_symbol               
    _atom_type_scat_length_neutron      
    _atom_type_scat_source          
N      0.93600 V.F._Sears_Neutron_News_3_26_(1992)
H     -0.37390 V.F._Sears_Neutron_News_3_26_(1992)
C      0.66460 V.F._Sears_Neutron_News_3_26_(1992)
Pb     0.94050 V.F._Sears_Neutron_News_3_26_(1992)
Br     0.67950 V.F._Sears_Neutron_News_3_26_(1992)
 
#=============================================================================
 
# 6. POWDER SPECIMEN AND CRYSTAL DATA
 
_symmetry_cell_setting                tetragonal
_symmetry_space_group_name_H-M       'P 4/m b m'
_symmetry_space_group_name_Hall      '-P 4 2ab'
 
loop_
    _symmetry_equiv_pos_as_xyz   #<--must include 'x,y,z'
'x,y,z'
'-y,x,z'
'-x,-y,z'
'y,-x,z'
'-x+1/2,y+1/2,z'
'y+1/2,x+1/2,z'
'x+1/2,-y+1/2,z'
'-y+1/2,-x+1/2,z'
'-x,-y,-z'
'y,-x,-z'
'x,y,-z'
'-y,x,-z'
'x+1/2,-y+1/2,-z'
'-y+1/2,-x+1/2,-z'
'-x+1/2,y+1/2,-z'
'y+1/2,x+1/2,-z'
 
_cell_length_a                       8.4488(3)
_cell_length_b                       8.4488(3)
_cell_length_c                       5.9795(5)
_cell_angle_alpha                    90.0000
_cell_angle_beta                     90.0000
_cell_angle_gamma                    90.0000
_cell_volume                         426.83(4)
_cell_formula_units_Z                2
_cell_measurement_temperature        240
_cell_special_details
?
 
#=============================================================================
 
# 7. EXPERIMENTAL DATA
 
_exptl_special_details
?
 
# The following item is used to identify the equipment used to record 
# the powder pattern when the diffractogram was measured at a laboratory 
# other than the authors' home institution, e.g. when neutron or synchrotron
# radiation is used.
 
_pd_instr_location
?
_pd_calibration_special_details           # description of the method used
                                          # to calibrate the instrument
?
 
_diffrn_ambient_temperature          240
_diffrn_source           'nuclear reactor' 
_diffrn_radiation_type   'Constant Wavelength Neutron Diffraction' 
_diffrn_radiation_wavelength           1.79820
_diffrn_source_type      'E9-FIREPOD, BER II, HZB, Berlin, Germany'
 
_diffrn_radiation_monochromator      ?
_diffrn_measurement_device_type      ?
_diffrn_measurement_method           ?
_diffrn_detector_area_resol_mean     ? 
_diffrn_detector                     ?
_diffrn_detector_type                ? # make or model of detector
_pd_meas_scan_method      ?   # options are 'step', 'cont',
                              # 'tof', 'fixed' or
                              # 'disp' (= dispersive)
_pd_meas_special_details
?
 
#  The following four items give details of the measured (not processed)
#  powder pattern.  Angles are in degrees.
 
_pd_meas_number_of_points         1832
_pd_meas_2theta_range_min         4.43838
_pd_meas_2theta_range_max         141.76300
_pd_meas_2theta_range_inc         0.075038
 
#=============================================================================
 
# 8. REFINEMENT DATA
 
_refine_special_details
?
 
# Use the next field to give any special details about the fitting of the
# powder pattern.
 
_pd_proc_ls_special_details
; 'rigid body'
;

_refine_ls_hydrogen_treatment    constr

 
_refine_ls_shift/su_max 0.05  

# The next three items are given as text.
 
_pd_proc_ls_profile_function      ?
_pd_proc_ls_background_function   ?
_pd_proc_ls_pref_orient_corr
?
 
#  The following profile R-factors are NOT CORRECTED for background
#  The sum is extended to all non-excluded points.
#  These are the current CIF standard
 
_pd_proc_ls_prof_R_factor                1.0993
_pd_proc_ls_prof_wR_factor               1.5170
_pd_proc_ls_prof_wR_expected             0.6450
 
#  The following profile R-factors are CORRECTED for background
#  The sum is extended to all non-excluded points.
#  These items are not in the current CIF standard, but are defined above
 
_pd_proc_ls_prof_cR_factor               40.4559
_pd_proc_ls_prof_cwR_factor              21.2257
_pd_proc_ls_prof_cwR_expected             9.0255
 
#  The following items are not in the CIF standard, but are defined above
 
_pd_proc_ls_prof_chi2                 5.5307
_pd_proc_ls_prof_echi2                5.6411
 
#  Items related to LS refinement
 
_refine_ls_R_I_factor                12.3213
_refine_ls_number_reflns                   181
_refine_ls_number_parameters                38
_refine_ls_number_restraints                 0
 
# The following four items apply to angular dispersive measurements.
# 2theta minimum, maximum and increment (in degrees) are for the 
# intensities used in the refinement.
 
_pd_proc_2theta_range_min                4.3178
_pd_proc_2theta_range_max              141.6424
_pd_proc_2theta_range_inc              0.075038
_pd_proc_wavelength                    1.798200
 
_pd_block_diffractogram_id        ?  # The id used for the block containing
                                     # the powder pattern profile (section 11)
 
# Give appropriate details in the next two text fields.
 
_pd_proc_info_excluded_regions    ?
_pd_proc_info_data_reduction      ?
 
# The following items are used to identify the programs used.
 
_computing_data_collection           ?
_computing_structure_solution        'F.O.X. 1.9.6-#1295'
_computing_structure_refinement      'FULLPROF.2k 6.0'
_computing_molecular_graphics        ?
_computing_publication_material      ?
 
#=============================================================================
 
# 9. ATOMIC COORDINATES AND DISPLACEMENT PARAMETERS
 
loop_
    _atom_site_label
    _atom_site_fract_x
    _atom_site_fract_y
    _atom_site_fract_z
    _atom_site_U_iso_or_equiv
    _atom_site_occupancy
    _atom_site_adp_type
    _atom_site_type_symbol
 Pb1  0.00000  0.00000  0.00000  0.0299(15)  1.00000 Uiso Pb    
 Br1  0.00000  0.00000  0.50000  0.066(7)  1.00000 Uiso Br    
 Br2  0.2321(12)  0.7321(12)  0.00000  0.072(4)  1.00000 Uiso Br    
 C1   0.49321 -0.0071  0.44107  0.072(4)  0.25000 Uiso C     
 H2   0.45564 -0.0447  0.27651  0.072(4)  0.25000 Uiso H     
 N3   0.60207  0.10177  0.45309  0.072(4)  0.25000 Uiso N     
 H4   0.64177  0.14146  0.60280  0.072(4)  0.25000 Uiso H     
 H5   0.64798  0.14768  0.31048  0.072(4)  0.25000 Uiso H     
 N6   0.42641 -0.0739  0.61328  0.072(4)  0.25000 Uiso N     
 H7   0.45697 -0.0433  0.77132  0.072(4)  0.25000 Uiso H     
 H8   0.34243 -0.1579  0.58912  0.072(4)  0.25000 Uiso H     
 
 
# Note: if the displacement parameters were refined anisotropically
# the U matrices should be given as for single-crystal studies.
 
#=============================================================================
 
 
data_FAPbBr3D4-240K 
#data_FAPbBr3_D4_240K  
 
#=============================================================================
 
# 5. CHEMICAL DATA
 
_chemical_name_systematic
?
_chemical_name_common             ?
_chemical_formula_moiety          ?
_chemical_formula_structural      ?
_chemical_formula_analytical      CH(ND2)2PbBr3
_chemical_formula_iupac           ?
_chemical_formula_sum             "C1 H1 D4 N2 Pb Br3"
_chemical_formula_weight          ?
_chemical_melting_point           ?
_chemical_compound_source         ?       # for minerals and 
                                          # natural products
 
loop_
    _atom_type_symbol               
    _atom_type_scat_length_neutron      
    _atom_type_scat_source          
N      0.93600 V.F._Sears_Neutron_News_3_26_(1992)
D      0.66710 V.F._Sears_Neutron_News_3_26_(1992)
C      0.66460 V.F._Sears_Neutron_News_3_26_(1992)
H     -0.37390 V.F._Sears_Neutron_News_3_26_(1992)
Pb     0.94050 V.F._Sears_Neutron_News_3_26_(1992)
Br     0.67950 V.F._Sears_Neutron_News_3_26_(1992)
 
#=============================================================================
 
# 6. POWDER SPECIMEN AND CRYSTAL DATA
 
_symmetry_cell_setting                tetragonal
_symmetry_space_group_name_H-M       'P 4/m b m'
_symmetry_space_group_name_Hall      '-P 4 2ab'
 
loop_
    _symmetry_equiv_pos_as_xyz   #<--must include 'x,y,z'
'x,y,z'
'-y,x,z'
'-x,-y,z'
'y,-x,z'
'-x+1/2,y+1/2,z'
'y+1/2,x+1/2,z'
'x+1/2,-y+1/2,z'
'-y+1/2,-x+1/2,z'
'-x,-y,-z'
'y,-x,-z'
'x,y,-z'
'-y,x,-z'
'x+1/2,-y+1/2,-z'
'-y+1/2,-x+1/2,-z'
'-x+1/2,y+1/2,-z'
'y+1/2,x+1/2,-z'
 
_cell_length_a                       8.4652(8)
_cell_length_b                       8.4652(8)
_cell_length_c                       5.9782(8)
_cell_angle_alpha                    90.0000
_cell_angle_beta                     90.0000
_cell_angle_gamma                    90.0000
_cell_volume                         428.39(8)
_cell_formula_units_Z                2
_cell_measurement_temperature        240
_cell_special_details
?
 
#=============================================================================
 
# 7. EXPERIMENTAL DATA
 
_exptl_special_details
?
 
# The following item is used to identify the equipment used to record 
# the powder pattern when the diffractogram was measured at a laboratory 
# other than the authors' home institution, e.g. when neutron or synchrotron
# radiation is used.
 
_pd_instr_location
?
_pd_calibration_special_details           # description of the method used
                                          # to calibrate the instrument
?
 
_diffrn_ambient_temperature          240
_diffrn_source           'nuclear reactor' 
_diffrn_radiation_type   'Constant Wavelength Neutron Diffraction' 
_diffrn_radiation_wavelength           1.79820
_diffrn_source_type      'E9-FIREPOD, BER II, HZB, Berlin, Germany'
 
_diffrn_radiation_monochromator      ?
_diffrn_measurement_device_type      ?
_diffrn_measurement_method           ?
_diffrn_detector_area_resol_mean     ? 
_diffrn_detector                     ?
_diffrn_detector_type                ? # make or model of detector
_pd_meas_scan_method      ?   # options are 'step', 'cont',
                              # 'tof', 'fixed' or
                              # 'disp' (= dispersive)
_pd_meas_special_details
?
 
#  The following four items give details of the measured (not processed)
#  powder pattern.  Angles are in degrees.
 
_pd_meas_number_of_points         1734
_pd_meas_2theta_range_min         4.47760
_pd_meas_2theta_range_max         134.45300
_pd_meas_2theta_range_inc         0.075041
 
#=============================================================================
 
# 8. REFINEMENT DATA
 
_refine_special_details
?
 
# Use the next field to give any special details about the fitting of the
# powder pattern.
 
_pd_proc_ls_special_details
; 'rigid body'
;

_refine_ls_hydrogen_treatment  constr

 
_refine_ls_shift/su_max 0.05  

# The next three items are given as text.
 
_pd_proc_ls_profile_function      ?
_pd_proc_ls_background_function   ?
_pd_proc_ls_pref_orient_corr
?
 
#  The following profile R-factors are NOT CORRECTED for background
#  The sum is extended to all non-excluded points.
#  These are the current CIF standard
 
_pd_proc_ls_prof_R_factor                1.5133
_pd_proc_ls_prof_wR_factor               2.1122
_pd_proc_ls_prof_wR_expected             1.1583
 
#  The following profile R-factors are CORRECTED for background
#  The sum is extended to all non-excluded points.
#  These items are not in the current CIF standard, but are defined above
 
_pd_proc_ls_prof_cR_factor               37.1068
_pd_proc_ls_prof_cwR_factor              21.4231
_pd_proc_ls_prof_cwR_expected            11.7478
 
#  The following items are not in the CIF standard, but are defined above
 
_pd_proc_ls_prof_chi2                 3.3255
_pd_proc_ls_prof_echi2                3.3767
 
#  Items related to LS refinement
 
_refine_ls_R_I_factor                15.1385
_refine_ls_number_reflns                   178
_refine_ls_number_parameters                40
_refine_ls_number_restraints                 0
 
# The following four items apply to angular dispersive measurements.
# 2theta minimum, maximum and increment (in degrees) are for the 
# intensities used in the refinement.
 
_pd_proc_2theta_range_min                4.4153
_pd_proc_2theta_range_max              134.3907
_pd_proc_2theta_range_inc              0.075041
_pd_proc_wavelength                    1.798200
 
_pd_block_diffractogram_id        ?  # The id used for the block containing
                                     # the powder pattern profile (section 11)
 
# Give appropriate details in the next two text fields.
 
_pd_proc_info_excluded_regions    ?
_pd_proc_info_data_reduction      ?
 
# The following items are used to identify the programs used.
 
_computing_data_collection           ?
_computing_structure_solution        'F.O.X. 1.9.6-#1295'
_computing_structure_refinement      'FULLPROF.2k 6.0'
_computing_molecular_graphics        ?
_computing_publication_material      ?
 
#=============================================================================
 
# 9. ATOMIC COORDINATES AND DISPLACEMENT PARAMETERS
 
loop_
    _atom_site_label
    _atom_site_fract_x
    _atom_site_fract_y
    _atom_site_fract_z
    _atom_site_U_iso_or_equiv
    _atom_site_occupancy
    _atom_site_adp_type
    _atom_site_type_symbol
 Pb1  0.00000  0.00000  0.00000  0.057(5)  1.00000 Uiso Pb    
 Br1  0.00000  0.00000  0.50000  0.020(5)  1.00000 Uiso Br    
 Br2  0.2188(9)  0.7188(9)  0.00000  0.100(6)  1.00000 Uiso Br    
 C1   0.40460 -0.0953  0.46333  0.255(9)  0.25000 Uiso C     
 H2   0.34885 -0.1511  0.32096  0.255(9)  0.25000 Uiso H     
 N3   0.51162  0.01171  0.42392  0.255(9)  0.25000 Uiso N     
 D4   0.56769  0.06778  0.55085  0.255(9)  0.25000 Uiso D     
 D5   0.53944  0.03953  0.26373  0.255(9)  0.25000 Uiso D     
 N6   0.35999 -0.1399  0.66211  0.255(9)  0.25000 Uiso N     
 D7   0.40818 -0.0917  0.80142  0.255(9)  0.25000 Uiso D     
 D8   0.27568 -0.2242  0.67803  0.255(9)  0.25000 Uiso D     
 
 
# Note: if the displacement parameters were refined anisotropically
# the U matrices should be given as for single-crystal studies.
 
#=============================================================================
 


data_FAPbBr3_1H_300K 
 
#=============================================================================
 
# 5. CHEMICAL DATA
 
_chemical_name_systematic
?
_chemical_name_common             ?
_chemical_formula_moiety          ?
_chemical_formula_structural      ?
_chemical_formula_analytical      CH(NH2)2PbBr3
_chemical_formula_iupac           ?
_chemical_formula_sum             "C1 H5 N2 Pb Br3"
_chemical_formula_weight          ?
_chemical_melting_point           ?
_chemical_compound_source         ?       # for minerals and 
                                          # natural products
 
loop_
    _atom_type_symbol               
    _atom_type_scat_length_neutron      
    _atom_type_scat_source          
Pb     0.94050 V.F._Sears_Neutron_News_3_26_(1992)
Br     0.67950 V.F._Sears_Neutron_News_3_26_(1992)
C      0.66460 V.F._Sears_Neutron_News_3_26_(1992)
H     -0.37390 V.F._Sears_Neutron_News_3_26_(1992)
N      0.93600 V.F._Sears_Neutron_News_3_26_(1992)
 
#=============================================================================
 
# 6. POWDER SPECIMEN AND CRYSTAL DATA
 
_symmetry_cell_setting                cubic
_symmetry_space_group_name_H-M       'P m -3 m'
_symmetry_space_group_name_Hall      '-P 4 2 3'
 
loop_
    _symmetry_equiv_pos_as_xyz   #<--must include 'x,y,z'
'x,y,z'
'x,-y,-z'
'-x,y,-z'
'-x,-y,z'
'y,z,x'
'-y,-z,x'
'y,-z,-x'
'-y,z,-x'
'z,x,y'
'-z,x,-y'
'-z,-x,y'
'z,-x,-y'
'y,x,z'
'-y,x,-z'
'y,-x,-z'
'-y,-x,z'
'z,y,x'
'-z,-y,x'
'-z,y,-x'
'z,-y,-x'
'x,z,y'
'x,-z,-y'
'-x,-z,y'
'-x,z,-y'
'-x,-y,-z'
'-x,y,z'
'x,-y,z'
'x,y,-z'
'-y,-z,-x'
'y,z,-x'
'-y,z,x'
'y,-z,x'
'-z,-x,-y'
'z,-x,y'
'z,x,-y'
'-z,x,y'
'-y,-x,-z'
'y,-x,z'
'-y,x,z'
'y,x,-z'
'-z,-y,-x'
'z,y,-x'
'z,-y,x'
'-z,y,x'
'-x,-z,-y'
'-x,z,y'
'x,z,-y'
'x,-z,y'
 
_cell_length_a                       5.99609(19)
_cell_length_b                       5.99609(19)
_cell_length_c                       5.99609(19)
_cell_angle_alpha                    90.0000
_cell_angle_beta                     90.0000
_cell_angle_gamma                    90.0000
_cell_volume                         215.578(12)
_cell_formula_units_Z                1
_cell_measurement_temperature        300
_cell_special_details
?
 
#=============================================================================
 
# 7. EXPERIMENTAL DATA
 
_exptl_special_details
?
 
# The following item is used to identify the equipment used to record 
# the powder pattern when the diffractogram was measured at a laboratory 
# other than the authors' home institution, e.g. when neutron or synchrotron
# radiation is used.
 
_pd_instr_location
?
_pd_calibration_special_details           # description of the method used
                                          # to calibrate the instrument
?
 
_diffrn_ambient_temperature          300
_diffrn_source           'nuclear reactor' 
_diffrn_radiation_type   'Constant Wavelength Neutron Diffraction' 
_diffrn_radiation_wavelength           1.79820
_diffrn_source_type      'E9-FIREPOD, BER II, HZB, Berlin, Germany'
 
_diffrn_radiation_monochromator      ?
_diffrn_measurement_device_type      ?
_diffrn_measurement_method           ?
_diffrn_detector_area_resol_mean     ? 
_diffrn_detector                     ?
_diffrn_detector_type                ? # make or model of detector
_pd_meas_scan_method      ?   # options are 'step', 'cont',
                              # 'tof', 'fixed' or
                              # 'disp' (= dispersive)
_pd_meas_special_details
?
 
#  The following four items give details of the measured (not processed)
#  powder pattern.  Angles are in degrees.
 
_pd_meas_number_of_points         1734
_pd_meas_2theta_range_min         4.47490
_pd_meas_2theta_range_max         134.45000
_pd_meas_2theta_range_inc         0.075042
 
#=============================================================================
 
# 8. REFINEMENT DATA
 
_refine_special_details
?
 
# Use the next field to give any special details about the fitting of the
# powder pattern.
 
_pd_proc_ls_special_details
; 'rigid body'
;
 
_refine_ls_hydrogen_treatment   constr


_refine_ls_shift/su_max 0.05    
 
# The next three items are given as text.
 
_pd_proc_ls_profile_function      ?
_pd_proc_ls_background_function   ?
_pd_proc_ls_pref_orient_corr
?
 
#  The following profile R-factors are NOT CORRECTED for background
#  The sum is extended to all non-excluded points.
#  These are the current CIF standard
 
_pd_proc_ls_prof_R_factor                1.0429
_pd_proc_ls_prof_wR_factor               1.3780
_pd_proc_ls_prof_wR_expected             1.0675
 
#  The following profile R-factors are CORRECTED for background
#  The sum is extended to all non-excluded points.
#  These items are not in the current CIF standard, but are defined above
 
_pd_proc_ls_prof_cR_factor               49.4035
_pd_proc_ls_prof_cwR_factor              19.8527
_pd_proc_ls_prof_cwR_expected            15.3792
 
#  The following items are not in the CIF standard, but are defined above
 
_pd_proc_ls_prof_chi2                 1.6664
_pd_proc_ls_prof_echi2                1.6539
 
#  Items related to LS refinement
 
_refine_ls_R_I_factor                 8.2195
_refine_ls_number_reflns                    48
_refine_ls_number_parameters                39
_refine_ls_number_restraints                 0
 
# The following four items apply to angular dispersive measurements.
# 2theta minimum, maximum and increment (in degrees) are for the 
# intensities used in the refinement.
 
_pd_proc_2theta_range_min                4.4916
_pd_proc_2theta_range_max              134.4667
_pd_proc_2theta_range_inc              0.075042
_pd_proc_wavelength                    1.798200
 
_pd_block_diffractogram_id        ?  # The id used for the block containing
                                     # the powder pattern profile (section 11)
 
# Give appropriate details in the next two text fields.
 
_pd_proc_info_excluded_regions    ?
_pd_proc_info_data_reduction      ?
 
# The following items are used to identify the programs used.
 
_computing_data_collection           ?
_computing_structure_solution        'F.O.X. 1.9.6-#1295'
_computing_structure_refinement      'FULLPROF.2k 6.0'
_computing_molecular_graphics        ?
_computing_publication_material      ?
 
#=============================================================================
 
# 9. ATOMIC COORDINATES AND DISPLACEMENT PARAMETERS
 
loop_
    _atom_site_label
    _atom_site_fract_x
    _atom_site_fract_y
    _atom_site_fract_z
    _atom_site_U_iso_or_equiv
    _atom_site_occupancy
    _atom_site_adp_type
    _atom_site_type_symbol
 Pb1  0.00000  0.00000  0.00000  0.0415(17)  1.00000 Uiso Pb    
 Br1  0.00000  0.00000  0.50000  0.082(2)  1.00000 Uiso Br    
 C1   0.50989  0.48684  0.57964  0.030(7)  0.02083 Uiso C     
 H2   0.44129  0.40353  0.72434  0.030(7)  0.02083 Uiso H     
 N3   0.37821  0.61739  0.46633  0.030(7)  0.02083 Uiso N     
 H4   0.43347  0.69955  0.32925  0.030(7)  0.02083 Uiso H     
 H5   0.21775  0.63738  0.51588  0.030(7)  0.02083 Uiso H     
 N6   0.71825  0.44922  0.53071  0.030(7)  0.02083 Uiso N     
 H7   0.79121  0.52270  0.39702  0.030(7)  0.02083 Uiso H     
 H8   0.80921  0.34488  0.62787  0.030(7)  0.02083 Uiso H     
 
 
# Note: if the displacement parameters were refined anisotropically
# the U matrices should be given as for single-crystal studies.
 
#=============================================================================
 

#=============================================================================
 
#=============================================================================
# Additional structures (last six sections and associated data_? identifiers) 
# may be added at this point.                                                 
#=============================================================================


data_FAPbBr3_D4_300K  
 
#=============================================================================
 
# 5. CHEMICAL DATA
 
_chemical_name_systematic
?
_chemical_name_common             ?
_chemical_formula_moiety          ?
_chemical_formula_structural      ?
_chemical_formula_analytical      CH(ND2)2PbBr3
_chemical_formula_iupac           ?
_chemical_formula_sum             "C1 H1 D4 N2 Pb Br3"
_chemical_formula_weight          ?
_chemical_melting_point           ?
_chemical_compound_source         ?       # for minerals and 
                                          # natural products
 
loop_
    _atom_type_symbol               
    _atom_type_scat_length_neutron      
    _atom_type_scat_source          
Pb     0.94050 V.F._Sears_Neutron_News_3_26_(1992)
Br     0.67950 V.F._Sears_Neutron_News_3_26_(1992)
C      0.66460 V.F._Sears_Neutron_News_3_26_(1992)
H     -0.37390 V.F._Sears_Neutron_News_3_26_(1992)
N      0.93600 V.F._Sears_Neutron_News_3_26_(1992)
D      0.66710 V.F._Sears_Neutron_News_3_26_(1992)
 
#=============================================================================
 
# 6. POWDER SPECIMEN AND CRYSTAL DATA
 
_symmetry_cell_setting                cubic
_symmetry_space_group_name_H-M       'P m -3 m'
_symmetry_space_group_name_Hall      '-P 4 2 3'
 
loop_
    _symmetry_equiv_pos_as_xyz   #<--must include 'x,y,z'
'x,y,z'
'x,-y,-z'
'-x,y,-z'
'-x,-y,z'
'y,z,x'
'-y,-z,x'
'y,-z,-x'
'-y,z,-x'
'z,x,y'
'-z,x,-y'
'-z,-x,y'
'z,-x,-y'
'y,x,z'
'-y,x,-z'
'y,-x,-z'
'-y,-x,z'
'z,y,x'
'-z,-y,x'
'-z,y,-x'
'z,-y,-x'
'x,z,y'
'x,-z,-y'
'-x,-z,y'
'-x,z,-y'
'-x,-y,-z'
'-x,y,z'
'x,-y,z'
'x,y,-z'
'-y,-z,-x'
'y,z,-x'
'-y,z,x'
'y,-z,x'
'-z,-x,-y'
'z,-x,y'
'z,x,-y'
'-z,x,y'
'-y,-x,-z'
'y,-x,z'
'-y,x,z'
'y,x,-z'
'-z,-y,-x'
'z,y,-x'
'z,-y,x'
'-z,y,x'
'-x,-z,-y'
'-x,z,y'
'x,z,-y'
'x,-z,y'
 
_cell_length_a                       5.9986(3)
_cell_length_b                       5.9986(3)
_cell_length_c                       5.9986(3)
_cell_angle_alpha                    90.0000
_cell_angle_beta                     90.0000
_cell_angle_gamma                    90.0000
_cell_volume                         215.853(18)
_cell_formula_units_Z                1
_cell_measurement_temperature        300
_cell_special_details
?
 
#=============================================================================
 
# 7. EXPERIMENTAL DATA
 
_exptl_special_details
?
 
# The following item is used to identify the equipment used to record 
# the powder pattern when the diffractogram was measured at a laboratory 
# other than the authors' home institution, e.g. when neutron or synchrotron
# radiation is used.
 
_pd_instr_location
?
_pd_calibration_special_details           # description of the method used
                                          # to calibrate the instrument
?
 
_diffrn_ambient_temperature          300
_diffrn_source           'nuclear reactor' 
_diffrn_radiation_type   'Constant Wavelength Neutron Diffraction' 
_diffrn_radiation_wavelength           1.79820
_diffrn_source_type      'E9-FIREPOD, BER II, HZB, Berlin, Germany'
 
_diffrn_radiation_monochromator      ?
_diffrn_measurement_device_type      ?
_diffrn_measurement_method           ?
_diffrn_detector_area_resol_mean     ? 
_diffrn_detector                     ?
_diffrn_detector_type                ? # make or model of detector
_pd_meas_scan_method      ?   # options are 'step', 'cont',
                              # 'tof', 'fixed' or
                              # 'disp' (= dispersive)
_pd_meas_special_details
?
 
#  The following four items give details of the measured (not processed)
#  powder pattern.  Angles are in degrees.
 
_pd_meas_number_of_points         1738
_pd_meas_2theta_range_min         4.48490
_pd_meas_2theta_range_max         134.75999
_pd_meas_2theta_range_inc         0.075041
 
#=============================================================================
 
# 8. REFINEMENT DATA
 
_refine_special_details
?
 
# Use the next field to give any special details about the fitting of the
# powder pattern.
 
_pd_proc_ls_special_details
; 'rigid body'
;

_refine_ls_hydrogen_treatment   constr

 
_refine_ls_shift/su_max 0.05   

# The next three items are given as text.
 
_pd_proc_ls_profile_function      ?
_pd_proc_ls_background_function   ?
_pd_proc_ls_pref_orient_corr
?
 
#  The following profile R-factors are NOT CORRECTED for background
#  The sum is extended to all non-excluded points.
#  These are the current CIF standard
 
_pd_proc_ls_prof_R_factor                1.4661
_pd_proc_ls_prof_wR_factor               1.9344
_pd_proc_ls_prof_wR_expected             1.6295
 
#  The following profile R-factors are CORRECTED for background
#  The sum is extended to all non-excluded points.
#  These items are not in the current CIF standard, but are defined above
 
_pd_proc_ls_prof_cR_factor               46.7060
_pd_proc_ls_prof_cwR_factor              21.3338
_pd_proc_ls_prof_cwR_expected            17.9715
 
#  The following items are not in the CIF standard, but are defined above
 
_pd_proc_ls_prof_chi2                 1.4092
_pd_proc_ls_prof_echi2                1.3979
 
#  Items related to LS refinement
 
_refine_ls_R_I_factor                 5.4991
_refine_ls_number_reflns                    49
_refine_ls_number_parameters                39
_refine_ls_number_restraints                 0
 
# The following four items apply to angular dispersive measurements.
# 2theta minimum, maximum and increment (in degrees) are for the 
# intensities used in the refinement.
 
_pd_proc_2theta_range_min                4.5184
_pd_proc_2theta_range_max              134.7935
_pd_proc_2theta_range_inc              0.075041
_pd_proc_wavelength                    1.798200
 
_pd_block_diffractogram_id        ?  # The id used for the block containing
                                     # the powder pattern profile (section 11)
 
# Give appropriate details in the next two text fields.
 
_pd_proc_info_excluded_regions    ?
_pd_proc_info_data_reduction      ?
 
# The following items are used to identify the programs used.
 
_computing_data_collection           ?
_computing_structure_solution        'F.O.X. 1.9.6-#1295'
_computing_structure_refinement      'FULLPROF.2k 6.0'
_computing_molecular_graphics        ?
_computing_publication_material      ?
 
#=============================================================================
 
# 9. ATOMIC COORDINATES AND DISPLACEMENT PARAMETERS
 
loop_
    _atom_site_label
    _atom_site_fract_x
    _atom_site_fract_y
    _atom_site_fract_z
    _atom_site_U_iso_or_equiv
    _atom_site_occupancy
    _atom_site_adp_type
    _atom_site_type_symbol
 Pb1  0.00000  0.00000  0.00000  0.059(2)  1.00000 Uiso Pb    
 Br1  0.00000  0.00000  0.50000  0.108(3)  1.00000 Uiso Br    
 C1   0.47323  0.27170  0.49529  0.201(13)  0.02083 Uiso C     
 H2   0.36226  0.14036  0.44061  0.201(13)  0.02083 Uiso H     
 N3   0.39652  0.47492  0.49611  0.201(13)  0.02083 Uiso N     
 D4   0.49311  0.60451  0.54555  0.201(13)  0.02083 Uiso D     
 D5   0.23758  0.50424  0.44654  0.201(13)  0.02083 Uiso D     
 N6   0.67431  0.21558  0.55530  0.201(13)  0.02083 Uiso N     
 D7   0.78532  0.33168  0.60790  0.201(13)  0.02083 Uiso D     
 D8   0.72075  0.05314  0.54952  0.201(13)  0.02083 Uiso D     
 
 
# Note: if the displacement parameters were refined anisotropically
# the U matrices should be given as for single-crystal studies.
 
#===================================================================
 
