# Supplementary material for: The influence of deuteration on the crystal structure of hybrid halide perovskites: a temperature-dependent neutron diffraction study of FAPbBr3
Source: Acta Crystallogr B Struct Sci Cryst Eng Mater. 2020 Mar 20;76(Pt 2):267–74. doi: 10.1107/S2052520620002620 (PMC7137785; doi:10.1107/S2052520620002620)
Supplement: Supplementary file 3 [file b-76-00267-FAPbBr3_1H_10Ksup2.rtv]

#==============================================
# Powder diffraction pattern number   1
#==============================================
data_FAPbBr3_1H_10K

#data_FaPbBr_10K_0corrected_XY
 
_pd_block_id    FaPbBr_10K_0corrected_XY
#=========================================================             
             
_diffrn_radiation_probe                neutrons 
_diffrn_radiation_wavelength            1.7982
     
#  The following profile R-factors are NOT CORRECTED for background
#  The sum is extended to all non-excluded points.
#  These are the current CIF standard
 
_pd_proc_ls_prof_R_factor                1.3772
_pd_proc_ls_prof_wR_factor               1.8439
_pd_proc_ls_prof_wR_expected             0.9607
 
#  The following profile R-factors are CORRECTED for background
#  The sum is extended to all non-excluded points.
#  These items are not in the current CIF standard, but are defined above
 
_pd_proc_ls_prof_cR_factor               30.2910
_pd_proc_ls_prof_cwR_factor              20.6133
_pd_proc_ls_prof_cwR_expected            10.7402
 
#  The following items are not in the CIF standard, but are defined above
 
_pd_proc_ls_prof_chi2                 3.6836
_pd_proc_ls_prof_echi2                3.7075
  
_pd_proc_ls_background_function   
;   FullProf Background function number  
;                    
                     
_exptl_absorpt_process_details                                                 
;   FullProf Absorption/surface roughness correction    
 No correction is applied ?.                                                   
;                    
                     
_pd_proc_ls_profile_function                                                   
;                    
;                    
_pd_proc_ls_peak_cutoff 0.00500                                                
_pd_calc_method  "   Rietveld Refinement" 
                     
#---- raw/calc data loop -----   
_pd_meas_2theta_range_min       4.474900
_pd_meas_2theta_range_max     134.449997
_pd_meas_2theta_range_inc       0.075042
_pd_proc_2theta_range_min       4.445127
_pd_proc_2theta_range_max     134.420227
_pd_proc_2theta_range_inc       0.075042
 
loop_
_pd_proc_point_id
_pd_proc_2theta_corrected   
_pd_proc_intensity_total
_pd_calc_intensity_total
_pd_proc_intensity_bkg_calc
 
     1     4.4451    12234(111)         12128.3379        12128.3379      
     2     4.5202    11924(109)         12112.1875        12112.1875      
     3     4.5951    12142(110)         12096.0801        12096.0801      
     4     4.6702    12284(111)         12079.9297        12079.9297      
     5     4.7452    11986(109)         12063.7998        12063.7998      
     6     4.8201    11716(108)         12047.6924        12047.6924      
     7     4.8952    12341(111)         12031.5420        12031.5420      
     8     4.9701    12122(110)         12015.4336        12015.4336      
     9     5.0452    12006(110)         11999.2832        11999.2832      
    10     5.1202    11866(109)         11983.1543        11983.1543      
    11     5.1951    12022(110)         11967.0469        11967.0469      
    12     5.2702    12112(110)         11950.8955        11950.8955      
    13     5.3451    11961(109)         11934.7881        11934.7881      
    14     5.4202    11740(108)         11918.6377        11918.6377      
    15     5.4952    11847(109)         11902.5078        11902.5078      
    16     5.5701    11878(109)         11886.4004        11886.4004      
    17     5.6452    11854(109)         11870.2500        11870.2500      
    18     5.7201    11656(108)         11854.1426        11854.1426      
    19     5.7952    11754(108)         11837.9912        11837.9912      
    20     5.8702    11877(109)         11821.8623        11821.8623      
    21     5.9451    11939(109)         11805.7549        11805.7549      
    22     6.0202    11761(108)         11789.6035        11789.6035      
    23     6.0951    11722(108)         11773.5039        11773.4961      
    24     6.1702    11856(109)         11757.3545        11757.3457      
    25     6.2452    11732(108)         11740.9326        11740.9238      
    26     6.3201    11670(108)         11723.4209        11723.4121      
    27     6.3952    11713(108)         11705.8623        11705.8535      
    28     6.4701    11667(108)         11688.3506        11688.3418      
    29     6.5452    11681(108)         11670.7920        11670.7832      
    30     6.6202    11651(108)         11653.2568        11653.2480      
    31     6.6951    11489(107)         11635.7461        11635.7363      
    32     6.7702    11547(107)         11618.1875        11618.1777      
    33     6.8451    11708(108)         11600.6758        11600.6660      
    34     6.9202    11692(108)         11583.1182        11583.1084      
    35     6.9952    11429(107)         11565.5830        11565.5732      
    36     7.0701    11610(108)         11548.0723        11548.0615      
    37     7.1452    11531(107)         11530.5137        11530.5029      
    38     7.2201    11425(107)         11513.0020        11512.9912      
    39     7.2952    11686(108)         11495.4434        11495.4326      
    40     7.3702    11786(109)         11477.9082        11477.8975      
    41     7.4451    11351(107)         11460.3975        11460.3857      
    42     7.5202    11405(107)         11442.8389        11442.8271      
    43     7.5951    11482(107)         11425.3271        11425.3154      
    44     7.6702    11509(107)         11407.7686        11407.7568      
    45     7.7452    11354(107)         11390.2344        11390.2217      
    46     7.8201    11463(107)         11372.7227        11372.7100      
    47     7.8951    10989(105)         11355.1875        11355.1748      
    48     7.9702    11584(108)         11337.6289        11337.6162      
    49     8.0452    11677(108)         11320.0947        11320.0811      
    50     8.1202    11525(107)         11302.5596        11302.5459      
    51     8.1951    11537(107)         11285.0479        11285.0342      
    52     8.2701    11190(106)         11272.5869        11272.5723      
    53     8.3452    11169(106)         11291.6602        11291.6455      
    54     8.4202    11244(106)         11310.7080        11310.6934      
    55     8.4952    11387(107)         11329.7568        11329.7412      
    56     8.5701    11090(105)         11348.9092        11348.7637      
    57     8.6451    11093(105)         11367.9590        11367.8115      
    58     8.7202    11173(106)         11387.0352        11386.8848      
    59     8.7952    11158(106)         11406.0859        11405.9326      
    60     8.8702    11541(107)         11425.1367        11424.9805      
    61     8.9451    11482(107)         11444.1621        11444.0029      
    62     9.0201    10885(104)         11463.2129        11463.0508      
    63     9.0952    11539(107)         11482.2891        11482.1240      
    64     9.1702    11530(107)         11501.3398        11501.1719      
    65     9.2452    11605(108)         11520.3906        11520.2197      
    66     9.3201    11440(107)         11539.4170        11539.2422      
    67     9.3951    11719(108)         11540.2881        11540.1104      
    68     9.4702    11763(108)         11538.0312        11537.8496      
    69     9.5452    11649(108)         11535.7783        11535.5928      
    70     9.6202    11748(108)         11533.5244        11533.3359      
    71     9.6951    11428(107)         11531.2744        11531.0820      
    72     9.7701    11287(106)         11529.0225        11528.8252      
    73     9.8451    11514(107)         11526.7686        11526.5674      
    74     9.9201    11648(108)         11524.5156        11524.3105      
    75     9.9951    11610(108)         11522.2637        11522.0537      
    76    10.0701    11590(108)         11520.0107        11519.7969      
    77    10.1451    11592(108)         11517.7578        11517.5391      
    78    10.2201    11481(107)         11515.5059        11515.2822      
    79    10.2951    11672(108)         11513.2539        11513.0254      
    80    10.3701    11597(108)         11511.0029        11510.7686      
    81    10.4451    11472(107)         11508.7510        11508.5117      
    82    10.5201    11288(106)         11506.4990        11506.2539      
    83    10.5951    11465(107)         11504.2480        11503.9971      
    84    10.6701    11489(107)         11502.0088        11501.7402      
    85    10.7451    11519(107)         11499.7588        11499.4834      
    86    10.8201    11662(108)         11497.5078        11497.2256      
    87    10.8951    11704(108)         11495.2578        11494.9688      
    88    10.9701    11821(109)         11493.0078        11492.7119      
    89    11.0451    11434(107)         11490.7588        11490.4551      
    90    11.1201    11513(107)         11488.5088        11488.1973      
    91    11.1951    11684(108)         11486.2598        11485.9404      
    92    11.2701    11317(106)         11484.0117        11483.6836      
    93    11.3451    11276(106)         11481.7637        11481.4268      
    94    11.4201    11512(107)         11479.5156        11479.1699      
    95    11.4951    11222(106)         11477.2676        11476.9121      
    96    11.5701    11384(107)         11475.0205        11474.6553      
    97    11.6451    11025(105)         11472.7744        11472.3984      
    98    11.7201    11442(107)         11470.5283        11470.1416      
    99    11.7951    11840(109)         11468.2822        11467.8838      
   100    11.8701    11651(108)         11466.0371        11465.6270      
   101    11.9451    11600(108)         11463.7930        11463.3701      
   102    12.0201    11193(106)         11461.5498        11461.1133      
   103    12.0951    11190(106)         11459.3057        11458.8555      
   104    12.1701    11399(107)         11457.0635        11456.5986      
   105    12.2451    11545(107)         11454.8223        11454.3418      
   106    12.3201    11591(108)         11452.5840        11452.0879      
   107    12.3951    11551(107)         11451.2607        11450.7471      
   108    12.4701    11239(106)         11449.9365        11449.4053      
   109    12.5451    11248(106)         11448.6143        11448.0635      
   110    12.6201    11382(107)         11447.2930        11446.7217      
   111    12.6951    11449(107)         11445.9727        11445.3799      
   112    12.7701    11652(108)         11444.6543        11444.0381      
   113    12.8451    11338(106)         11443.3369        11442.6963      
   114    12.9201    11532(107)         11442.0215        11441.3545      
   115    12.9951    11556(107)         11440.7080        11440.0127      
   116    13.0701    11559(108)         11439.3975        11438.6709      
   117    13.1451    11398(107)         11438.0879        11437.3291      
   118    13.2201    11465(107)         11436.7822        11435.9873      
   119    13.2951    11506(107)         11435.4795        11434.6455      
   120    13.3701    11367(107)         11434.1797        11433.3037      
   121    13.4451    11467(107)         11432.8848        11431.9619      
   122    13.5201    11442(107)         11431.5938        11430.6201      
   123    13.5951    11376(107)         11430.3096        11429.2793      
   124    13.6701    11370(107)         11429.0312        11427.9375      
   125    13.7451    11437(107)         11427.7598        11426.5957      
   126    13.8201    11575(108)         11426.4990        11425.2539      
   127    13.8951    11607(108)         11425.2500        11423.9121      
   128    13.9701    11367(107)         11424.0156        11422.5703      
   129    14.0451    11458(107)         11422.8027        11421.2285      
   130    14.1201    11482(107)         11421.6230        11419.8867      
   131    14.1951    11345(107)         11420.5029        11418.5449      
   132    14.2701    11370(107)         11419.4971        11417.2031      
   133    14.3451    11536(107)         11418.7100        11415.8613      
   134    14.4201    11304(106)         11418.3291        11414.5195      
   135    14.4951    11436(107)         11418.6523        11413.1777      
   136    14.5701    11433(107)         11420.1025        11411.8359      
   137    14.6451    11617(108)         11423.1865        11410.4941      
   138    14.7201    11491(107)         11428.3496        11409.1523      
   139    14.7951    11490(107)         11435.6699        11407.8115      
   140    14.8701    11594(108)         11444.4414        11406.4697      
   141    14.9451    11463(107)         11452.8633        11405.1279      
   142    15.0201    11514(107)         11458.2129        11403.7861      
   143    15.0951    11295(106)         11457.7744        11402.4443      
   144    15.1701    11458(107)         11450.6221        11401.1025      
   145    15.2451    11316(106)         11438.3643        11399.2246      
   146    15.3201    11369(107)         11424.8965        11397.0674      
   147    15.3951    11602(108)         11413.2373        11394.9102      
   148    15.4701    11403(107)         11404.5020        11392.7539      
   149    15.5451    11249(106)         11398.5078        11390.5967      
   150    15.6201    11397(107)         11394.4580        11388.4395      
   151    15.6951    11546(107)         11391.5400        11386.2822      
   152    15.7701    11229(106)         11389.1943        11384.1250      
   153    15.8451    11469(107)         11387.1279        11381.9688      
   154    15.9201    11427(107)         11385.2158        11379.8115      
   155    15.9951    11572(108)         11383.4180        11377.6543      
   156    16.0701    11420(107)         11382.7773        11375.4971      
   157    16.1451    11349(107)         11381.4160        11373.3398      
   158    16.2201    11267(106)         11380.0137        11371.1836      
   159    16.2951    11519(107)         11378.7852        11369.0264      
   160    16.3701    11524(107)         11377.7812        11366.8691      
   161    16.4451    11497(107)         11377.0889        11364.7119      
   162    16.5201    11400(107)         11376.8838        11362.5547      
   163    16.5951    11387(107)         11377.5586        11360.3984      
   164    16.6701    11273(106)         11379.9883        11358.2412      
   165    16.7451    11461(107)         11386.0166        11356.0840      
   166    16.8201    11585(108)         11399.1602        11353.9268      
   167    16.8951    11356(107)         11425.3750        11351.7695      
   168    16.9701    11449(107)         11473.3271        11349.6133      
   169    17.0451    11621(108)         11553.0322        11347.4561      
   170    17.1201    11533(107)         11671.4238        11345.2988      
   171    17.1951    11506(107)         11824.8779        11343.1416      
   172    17.2701    11608(108)         11991.7773        11340.9844      
   173    17.3451    11918(109)         12131.1338        11338.8281      
   174    17.4201    11991(110)         12192.7910        11336.6709      
   175    17.4951    11991(110)         12142.9971        11334.5137      
   176    17.5701    11844(109)         11996.2920        11332.3564      
   177    17.6451    11788(109)         11809.2119        11330.1992      
   178    17.7201    11710(108)         11636.4004        11328.0430      
   179    17.7951    11603(108)         11506.8535        11325.8857      
   180    17.8701    11512(107)         11424.5078        11323.7285      
   181    17.9451    11527(107)         11378.5732        11321.5713      
   182    18.0201    11281(106)         11354.8691        11319.4141      
   183    18.0951    11433(107)         11342.4697        11317.2568      
   184    18.1701    11345(107)         11335.1045        11315.1006      
   185    18.2451    11402(107)         11329.8711        11312.9434      
   186    18.3201    11393(107)         11325.6133        11310.7861      
   187    18.3951    11417(107)         11321.8994        11308.6289      
   188    18.4701    11353(107)         11318.5527        11306.4717      
   189    18.5451    11308(106)         11315.4883        11304.3154      
   190    18.6201    11143(106)         11312.6592        11302.1582      
   191    18.6951    11172(106)         11310.0547        11300.0010      
   192    18.7701    11310(106)         11307.7168        11297.8438      
   193    18.8451    11127(105)         11305.7822        11295.6865      
   194    18.9201    11249(106)         11304.5684        11293.5303      
   195    18.9951    11362(107)         11304.6543        11291.3730      
   196    19.0701    11362(107)         11306.9385        11289.2158      
   197    19.1451    11426(107)         11312.5010        11287.0586      
   198    19.2201    11328(106)         11322.0293        11284.9014      
   199    19.2951    11276(106)         11335.0664        11282.7451      
   200    19.3701    11276(106)         11349.1699        11280.5879      
   201    19.4451    11295(106)         11359.9512        11278.4307      
   202    19.5201    11301(106)         11362.3896        11276.2734      
   203    19.5951    11293(106)         11353.7725        11274.1162      
   204    19.6701    11231(106)         11336.5918        11271.9600      
   205    19.7451    11326(106)         11316.7188        11269.8027      
   206    19.8201    11299(106)         11299.0576        11267.6455      
   207    19.8951    11333(106)         11285.8398        11265.4883      
   208    19.9701    11381(107)         11277.0166        11263.3311      
   209    20.0451    11289(106)         11271.3721        11261.1748      
   210    20.1201    11285(106)         11267.5674        11259.0176      
   211    20.1951    11160(106)         11264.6641        11256.8604      
   212    20.2701    11196(106)         11262.1553        11254.7031      
   213    20.3451    11330(106)         11259.8223        11252.5459      
   214    20.4201    11207(106)         11257.5781        11250.3896      
   215    20.4951    11172(106)         11255.3906        11248.2324      
   216    20.5701    11320(106)         11253.2656        11246.0752      
   217    20.6451    11181(106)         11251.1572        11243.9180      
   218    20.7201    11231(106)         11249.0801        11241.7607      
   219    20.7951    11228(106)         11247.0322        11239.6045      
   220    20.8701    11276(106)         11245.0088        11237.4473      
   221    20.9451    11283(106)         11243.0098        11235.2900      
   222    21.0201    11206(106)         11241.0352        11233.1328      
   223    21.0951    11208(106)         11239.0830        11230.9756      
   224    21.1701    11273(106)         11237.1562        11228.8193      
   225    21.2451    11477(107)         11235.2520        11226.6621      
   226    21.3201    11268(106)         11233.3730        11224.5049      
   227    21.3951    11111(105)         11231.5215        11222.3477      
   228    21.4701    11138(106)         11229.6963        11220.1904      
   229    21.5451    11316(106)         11227.9014        11218.0332      
   230    21.6201    11361(107)         11225.8447        11215.5830      
   231    21.6951    11238(106)         11223.6934        11213.0039      
   232    21.7701    11264(106)         11221.5791        11210.4248      
   233    21.8451    11264(106)         11219.5059        11207.8457      
   234    21.9201    11318(106)         11218.6260        11205.2666      
   235    21.9951    11313(106)         11216.6650        11202.6875      
   236    22.0701    11292(106)         11214.7578        11200.1074      
   237    22.1451    11237(106)         11212.9121        11197.5283      
   238    22.2201    11067(105)         11211.1318        11194.9492      
   239    22.2951    11175(106)         11209.4268        11192.3701      
   240    22.3701    11172(106)         11207.8057        11189.7910      
   241    22.4451    11254(106)         11206.2783        11187.2119      
   242    22.5201    11322(106)         11204.8564        11184.6328      
   243    22.5951    11212(106)         11203.5566        11182.0537      
   244    22.6701    11202(106)         11202.3936        11179.4746      
   245    22.7451    11288(106)         11201.3887        11176.8955      
   246    22.8201    11099(105)         11200.5654        11174.3164      
   247    22.8951    11125(105)         11199.9531        11171.7373      
   248    22.9701    11266(106)         11199.5859        11169.1582      
   249    23.0451    11376(107)         11199.5059        11166.5791      
   250    23.1201    11173(106)         11199.7656        11164.0000      
   251    23.1951    11205(106)         11200.4287        11161.4209      
   252    23.2701    11226(106)         11201.5762        11158.8418      
   253    23.3451    11216(106)         11203.3057        11156.2617      
   254    23.4201    11150(106)         11205.7480        11153.6826      
   255    23.4951    11232(106)         11209.0674        11151.1035      
   256    23.5701    11321(106)         11213.4785        11148.5244      
   257    23.6451    11295(106)         11219.2676        11145.9453      
   258    23.7201    11218(106)         11226.8242        11143.3662      
   259    23.7951    11171(106)         11236.6982        11140.7871      
   260    23.8701    11239(106)         11249.7578        11138.2080      
   261    23.9451    11309(106)         11267.6348        11135.6289      
   262    24.0201    11348(107)         11294.0400        11133.0498      
   263    24.0951    11338(106)         11338.2197        11130.4707      
   264    24.1701    11387(107)         11422.4834        11127.8916      
   265    24.2451    11680(108)         11594.9961        11125.3125      
   266    24.3201    12262(111)         11943.6328        11122.7334      
   267    24.3951    12679(113)         12595.4648        11120.1543      
   268    24.4701    13620(117)         13676.2266        11117.5752      
   269    24.5451    14753(121)         15212.0762        11114.9961      
   270    24.6201    16250(127)         17010.6348        11112.4160      
   271    24.6951    17739(133)         18612.0430        11109.8369      
   272    24.7701    18902(137)         19409.1719        11107.2578      
   273    24.8451    19260(139)         18984.5059        11104.6787      
   274    24.9201    18322(135)         17512.9238        11102.0996      
   275    24.9951    16493(128)         15637.3818        11099.5205      
   276    25.0701    14738(121)         13943.0918        11096.9414      
   277    25.1451    13386(116)         12715.6699        11094.3623      
   278    25.2201    12099(110)         11970.0713        11091.7832      
   279    25.2951    11675(108)         11577.4346        11089.2041      
   280    25.3701    11312(106)         11388.7637        11086.6250      
   281    25.4451    11116(105)         11298.3623        11084.0459      
   282    25.5201    11136(106)         11249.9199        11081.4668      
   283    25.5951    11274(106)         11219.1572        11078.8877      
   284    25.6701    11004(105)         11197.1387        11076.3086      
   285    25.7451    10917(104)         11181.0898        11073.7295      
   286    25.8201    11142(106)         11170.8623        11071.1504      
   287    25.8951    11014(105)         11167.8184        11068.5703      
   288    25.9701    10933(105)         11174.0254        11065.9912      
   289    26.0451    11004(105)         11190.6201        11063.4121      
   290    26.1201    11038(105)         11215.3789        11060.8330      
   291    26.1951    11130(105)         11240.9238        11058.2539      
   292    26.2701    10991(105)         11255.7441        11055.6748      
   293    26.3451    10864(104)         11249.3916        11053.0957      
   294    26.4201    10913(104)         11221.0938        11050.5166      
   295    26.4951    10959(105)         11181.3486        11047.9375      
   296    26.5701    11001(105)         11142.7549        11045.3584      
   297    26.6451    11113(105)         11112.3828        11042.7793      
   298    26.7201    11089(105)         11091.7725        11040.2002      
   299    26.7951    11092(105)         11078.9346        11037.6211      
   300    26.8701    11008(105)         11072.8428        11035.0420      
   301    26.9451    11138(106)         11067.4180        11032.4629      
   302    27.0201    10920(104)         11063.2607        11029.8838      
   303    27.0951    10883(104)         11059.8779        11027.3037      
   304    27.1701    10863(104)         11057.3135        11024.7246      
   305    27.2451    11012(105)         11056.1113        11022.1455      
   306    27.3201    10980(105)         11056.3691        11018.4961      
   307    27.3951    11078(105)         11060.5996        11014.5010      
   308    27.4701    10896(104)         11070.9697        11010.5049      
   309    27.5451    10864(104)         11087.9062        11006.5098      
   310    27.6201    10886(104)         11108.6514        11002.5146      
   311    27.6951    10927(105)         11126.5127        10998.5195      
   312    27.7701    10974(105)         11132.7324        10994.5234      
   313    27.8451    10998(105)         11121.8037        10990.5283      
   314    27.9201    11013(105)         11097.0986        10986.5332      
   315    27.9951    10941(105)         11068.0059        10982.5371      
   316    28.0701    11070(105)         11042.1768        10978.5420      
   317    28.1451    11013(105)         11023.1445        10974.5469      
   318    28.2201    10958(105)         11010.7441        10970.5518      
   319    28.2951    10979(105)         11003.0723        10966.5557      
   320    28.3701    10971(105)         10998.1611        10962.5605      
   321    28.4451    10903(104)         10994.7529        10958.5654      
   322    28.5201    10915(104)         10992.3623        10954.5693      
   323    28.5951    11007(105)         10991.2344        10950.5742      
   324    28.6701    10983(105)         10992.2979        10946.5791      
   325    28.7451    10936(105)         10997.3135        10942.5840      
   326    28.8201    10875(104)         11008.5781        10938.5879      
   327    28.8951    10837(104)         11027.7549        10934.5928      
   328    28.9701    10921(105)         11053.8311        10930.5977      
   329    29.0451    11016(105)         11081.3496        10926.6016      
   330    29.1201    10971(105)         11100.8770        10922.6064      
   331    29.1951    11040(105)         11103.2881        10918.6113      
   332    29.2701    10874(104)         11087.4658        10914.6162      
   333    29.3451    10902(104)         11062.4189        10910.6201      
   334    29.4201    10907(104)         11039.0713        10906.6250      
   335    29.4951    10954(105)         11024.1582        10902.6299      
   336    29.5701    11028(105)         11019.7617        10898.6338      
   337    29.6451    11034(105)         11025.3418        10894.6387      
   338    29.7201    11166(106)         11040.6357        10890.6436      
   339    29.7951    11097(105)         11069.1230        10886.6484      
   340    29.8701    11203(106)         11123.8428        10882.6523      
   341    29.9451    11526(107)         11238.5674        10878.6572      
   342    30.0201    11732(108)         11484.0195        10874.6621      
   343    30.0951    12235(111)         11977.4795        10870.6660      
   344    30.1701    13150(115)         12858.0713        10866.6709      
   345    30.2451    14710(121)         14201.4658        10862.6758      
   346    30.3201    16382(128)         15888.7285        10858.6807      
   347    30.3951    17851(134)         17515.6367        10854.6846      
   348    30.4701    18698(137)         18466.0391        10850.6895      
   349    30.5451    18539(136)         18245.2832        10846.6943      
   350    30.6201    17302(132)         16945.8730        10842.6982      
   351    30.6951    15705(125)         15186.5254        10838.7031      
   352    30.7701    13856(118)         13564.7441        10834.7080      
   353    30.8451    12544(112)         12382.2754        10830.7129      
   354    30.9201    11698(108)         11664.9629        10826.7168      
   355    30.9951    11467(107)         11289.3105        10822.7217      
   356    31.0701    11098(105)         11109.7803        10818.7266      
   357    31.1451    10934(105)         11023.5557        10814.7305      
   358    31.2201    11050(105)         10976.6074        10810.7354      
   359    31.2951    11121(105)         10946.3125        10806.7402      
   360    31.3701    11028(105)         10923.6133        10802.7451      
   361    31.4451    11014(105)         10905.7207        10798.7490      
   362    31.5201    11184(106)         10891.2959        10794.7539      
   363    31.5951    11117(105)         10879.4854        10790.7588      
   364    31.6701    10964(105)         10869.5156        10786.7627      
   365    31.7451    11227(106)         10860.6191        10782.7676      
   366    31.8201    11198(106)         10852.1992        10778.7725      
   367    31.8951    11092(105)         10844.1201        10774.7773      
   368    31.9701    11070(105)         10836.6777        10770.7812      
   369    32.0451    10961(105)         10830.2197        10766.7861      
   370    32.1201    10900(104)         10824.9619        10762.7910      
   371    32.1951    10949(105)         10821.0322        10758.7949      
   372    32.2701    11016(105)         10818.7119        10754.7998      
   373    32.3451    10866(104)         10818.8623        10750.8047      
   374    32.4201    10934(105)         10824.1191        10746.8096      
   375    32.4951    10796(104)         10840.8262        10742.8135      
   376    32.5701    10948(105)         10881.4736        10738.8184      
   377    32.6451    11284(106)         10964.8438        10734.8232      
   378    32.7201    11339(106)         11109.3945        10730.8271      
   379    32.7951    11568(108)         11317.4365        10726.8320      
   380    32.8701    11771(108)         11556.2402        10722.8369      
   381    32.9451    12074(110)         11752.0791        10718.8418      
   382    33.0201    12156(110)         11815.2246        10714.8457      
   383    33.0951    11829(109)         11705.8984        10710.8506      
   384    33.1701    11668(108)         11480.2910        10706.8555      
   385    33.2451    11463(107)         11233.9688        10702.8604      
   386    33.3201    11170(106)         11033.0947        10698.8643      
   387    33.3951    11074(105)         10899.8877        10694.8691      
   388    33.4701    10908(104)         10825.1045        10690.8740      
   389    33.5451    10903(104)         10787.9893        10686.8779      
   390    33.6201    10888(104)         10769.3701        10682.8828      
   391    33.6951    10814(104)         10760.9355        10678.8877      
   392    33.7701    10891(104)         10756.5566        10674.8926      
   393    33.8451    10834(104)         10754.3906        10670.8965      
   394    33.9201    10857(104)         10753.8730        10666.9014      
   395    33.9951    10676(103)         10754.8965        10662.9062      
   396    34.0701    10635(103)         10757.5479        10658.9102      
   397    34.1451    10601(103)         10762.0361        10654.9150      
   398    34.2201    10690(103)         10768.6934        10650.9199      
   399    34.2951    10601(103)         10778.0010        10646.9238      
   400    34.3701    10615(103)         10790.6533        10642.9287      
   401    34.4451    10814(104)         10807.6641        10638.9336      
   402    34.5201    10809(104)         10830.6533        10634.9385      
   403    34.5951    10703(103)         10862.7764        10630.9424      
   404    34.6701    10833(104)         10911.7012        10626.9473      
   405    34.7451    10947(105)         10998.0205        10622.9521      
   406    34.8201    11150(106)         11174.1680        10618.9570      
   407    34.8951    11484(107)         11554.2295        10614.9609      
   408    34.9701    12234(111)         12335.8643        10610.9658      
   409    35.0451    13336(115)         13764.2891        10606.9707      
   410    35.1201    15585(125)         15985.5117        10602.9746      
   411    35.1951    18618(136)         18813.4453        10598.9795      
   412    35.2701    21882(148)         21554.9629        10594.9844      
   413    35.3451    23596(154)         23119.6777        10590.9883      
   414    35.4201    22987(152)         22652.1172        10586.9932      
   415    35.4951    20341(143)         20391.1973        10582.9980      
   416    35.5701    16797(130)         17447.0977        10579.0029      
   417    35.6451    14025(118)         14809.7637        10575.0068      
   418    35.7201    12324(111)         12939.3926        10571.0117      
   419    35.7951    11380(107)         11837.2383        10567.0166      
   420    35.8701    11094(105)         11277.3662        10563.0215      
   421    35.9451    10960(105)         11019.5273        10559.0254      
   422    36.0201    10809(104)         10906.6963        10555.0303      
   423    36.0951    10744(104)         10865.5742        10551.0352      
   424    36.1701    10792(104)         10872.5508        10547.0391      
   425    36.2451    10886(104)         10921.2686        10543.0439      
   426    36.3201    10963(105)         11000.1787        10539.0488      
   427    36.3951    11068(105)         11080.7549        10535.0537      
   428    36.4701    11293(106)         11120.0781        10531.0576      
   429    36.5451    11165(106)         11084.7549        10527.0625      
   430    36.6201    10930(105)         10983.8672        10523.0674      
   431    36.6951    10985(105)         10859.4072        10519.0713      
   432    36.7701    10879(104)         10748.4199        10515.0762      
   433    36.8451    10837(104)         10667.7910        10511.0811      
   434    36.9201    10770(104)         10617.0898        10507.0850      
   435    36.9951    10699(103)         10587.4551        10503.0898      
   436    37.0701    10791(104)         10569.6094        10499.0947      
   437    37.1451    10629(103)         10557.6650        10495.0996      
   438    37.2201    10678(103)         10548.0381        10491.1035      
   439    37.2951    10565(103)         10539.6982        10487.1084      
   440    37.3701    10492(102)         10532.1514        10483.1133      
   441    37.4451    10409(102)         10525.1904        10479.1182      
   442    37.5201    10327(102)         10518.7041        10475.1221      
   443    37.5951    10466(102)         10512.7354        10471.2373      
   444    37.6701    10575(103)         10507.7002        10467.9268      
   445    37.7451    10520(103)         10502.9941        10464.6172      
   446    37.8201    10492(102)         10498.6016        10461.3066      
   447    37.8951    10510(103)         10494.5146        10457.9971      
   448    37.9701    10633(103)         10490.8232        10454.6865      
   449    38.0451    10568(103)         10487.6973        10451.3760      
   450    38.1201    10528(103)         10485.6836        10448.0664      
   451    38.1951    10552(103)         10485.7812        10444.7559      
   452    38.2701    10487(102)         10490.0381        10441.4463      
   453    38.3451    10582(103)         10500.9932        10438.1357      
   454    38.4201    10561(103)         10520.2891        10434.8252      
   455    38.4951    10778(104)         10546.2568        10431.5156      
   456    38.5701    10750(104)         10572.0146        10428.2051      
   457    38.6451    10588(103)         10586.4170        10424.8955      
   458    38.7201    10629(103)         10580.6113        10421.5850      
   459    38.7951    10658(103)         10557.2422        10418.2744      
   460    38.8701    10806(104)         10527.9766        10414.9648      
   461    38.9451    10613(103)         10503.3066        10411.6543      
   462    39.0201    10430(102)         10488.8916        10408.3438      
   463    39.0951    10441(102)         10487.5342        10405.0342      
   464    39.1701    10410(102)         10503.8887        10401.7236      
   465    39.2451    10449(102)         10552.8105        10398.4141      
   466    39.3201    10509(103)         10663.4043        10395.1035      
   467    39.3951    10891(104)         10872.7324        10391.7930      
   468    39.4701    11012(105)         11205.1533        10388.4834      
   469    39.5451    11088(105)         11634.7041        10385.1729      
   470    39.6201    11252(106)         12055.7656        10381.8633      
   471    39.6951    11269(106)         12297.1680        10378.5527      
   472    39.7701    11230(106)         12222.9902        10375.2422      
   473    39.8451    11126(105)         11872.1367        10371.9326      
   474    39.9201    10716(104)         11418.4561        10368.6221      
   475    39.9951    10627(103)         11014.4346        10365.3125      
   476    40.0701    10444(102)         10729.5000        10362.0020      
   477    40.1451    10458(102)         10562.4346        10358.6914      
   478    40.2201    10467(102)         10478.3018        10355.3818      
   479    40.2951    10390(102)         10441.5146        10352.0713      
   480    40.3701    10471(102)         10430.1016        10348.7607      
   481    40.4451    10525(103)         10434.3711        10345.4512      
   482    40.5201    10536(103)         10449.7275        10342.1406      
   483    40.5951    10563(103)         10470.2461        10338.8311      
   484    40.6701    10596(103)         10485.8779        10335.5205      
   485    40.7451    10675(103)         10485.3975        10332.2100      
   486    40.8201    10720(104)         10464.7617        10328.9004      
   487    40.8951    10642(103)         10432.4844        10325.5898      
   488    40.9701    10468(102)         10399.8691        10322.2793      
   489    41.0451    10385(102)         10373.8076        10318.9697      
   490    41.1201    10379(102)         10355.9707        10315.6592      
   491    41.1951    10354(102)         10344.7129        10312.3496      
   492    41.2701    10413(102)         10337.4814        10309.0391      
   493    41.3451    10286(101)         10332.2969        10305.7285      
   494    41.4201    10407(102)         10328.0664        10302.4189      
   495    41.4951    10580(103)         10324.3105        10299.1084      
   496    41.5701    10523(103)         10320.8506        10295.7988      
   497    41.6451    10357(102)         10317.4668        10292.4883      
   498    41.7201    10420(102)         10314.4502        10289.1777      
   499    41.7951    10482(102)         10311.6377        10285.8682      
   500    41.8701    10437(102)         10309.0312        10282.5576      
   501    41.9451    10567(103)         10306.6406        10279.2480      
   502    42.0201    10584(103)         10304.4854        10275.9375      
   503    42.0951    10454(102)         10302.5918        10272.6270      
   504    42.1701    10300(101)         10300.9980        10269.3174      
   505    42.2451    10265(101)         10299.7490        10266.0068      
   506    42.3201    10475(102)         10298.9102        10262.6963      
   507    42.3951    10369(102)         10298.5664        10259.3867      
   508    42.4701    10408(102)         10299.9902        10256.0762      
   509    42.5451    10355(102)         10301.0186        10252.7666      
   510    42.6201    10376(102)         10302.9883        10249.4561      
   511    42.6951    10206(101)         10306.1699        10246.1455      
   512    42.7701    10320(102)         10310.9414        10242.8359      
   513    42.8451    10329(102)         10317.8691        10239.5254      
   514    42.9201    10533(103)         10327.9756        10236.2148      
   515    42.9951    10310(102)         10343.5977        10232.9053      
   516    43.0701    10390(102)         10371.0391        10229.5947      
   517    43.1451    10439(102)         10427.1123        10226.2852      
   518    43.2201    10699(103)         10550.7529        10222.9746      
   519    43.2951    11053(105)         10814.1240        10219.6641      
   520    43.3701    11341(106)         11314.1865        10216.3545      
   521    43.4451    12217(111)         12121.4395        10213.0439      
   522    43.5201    13587(117)         13187.7832        10209.7344      
   523    43.5951    14707(121)         14265.9805        10206.4238      
   524    43.6701    15396(124)         14927.1055        10203.1133      
   525    43.7451    15173(123)         14801.4004        10199.8037      
   526    43.8201    14020(118)         13958.0410        10196.4932      
   527    43.8951    12934(114)         12832.4473        10193.1836      
   528    43.9701    11692(108)         11816.2754        10189.8730      
   529    44.0451    11022(105)         11097.0586        10186.5625      
   530    44.1201    10579(103)         10674.3955        10183.2529      
   531    44.1951    10418(102)         10459.8027        10179.9424      
   532    44.2701    10255(101)         10359.3740        10176.6318      
   533    44.3451    10214(101)         10311.4170        10173.3223      
   534    44.4201    10160(101)         10285.4111        10170.0117      
   535    44.4951    10099(100)         10268.9219        10166.7021      
   536    44.5701    10275(101)         10257.1094        10163.3916      
   537    44.6451    10248(101)         10247.7422        10160.0811      
   538    44.7201    10318(102)         10239.8086        10156.7715      
   539    44.7951    10272(101)         10233.4561        10153.4609      
   540    44.8701    10262(101)         10229.6865        10150.1514      
   541    44.9451    10285(101)         10230.5566        10146.8408      
   542    45.0201    10222(101)         10240.7295        10143.5303      
   543    45.0951    10313(102)         10271.5107        10140.2207      
   544    45.1701    10402(102)         10345.2080        10136.9102      
   545    45.2451    10599(103)         10493.9248        10133.6006      
   546    45.3201    10819(104)         10745.3604        10130.2900      
   547    45.3951    11019(105)         11092.8262        10126.9795      
   548    45.4701    11430(107)         11465.1543        10123.6699      
   549    45.5451    11444(107)         11723.4766        10120.3594      
   550    45.6201    11105(105)         11727.2129        10117.0488      
   551    45.6951    10998(105)         11470.0469        10113.7393      
   552    45.7701    10675(103)         11091.1943        10110.4287      
   553    45.8451    10315(102)         10733.1660        10107.1191      
   554    45.9201    10185(101)         10471.9492        10103.8086      
   555    45.9951    10130(101)         10318.5439        10100.4980      
   556    46.0701    9982(100)         10250.3594        10097.1885       
   557    46.1451    10134(101)         10242.0986        10093.8779      
   558    46.2201    10189(101)         10278.4717        10090.5674      
   559    46.2951    10277(101)         10348.7100        10087.2578      
   560    46.3701    10127(101)         10434.2197        10083.9473      
   561    46.4451    10103(101)         10501.7070        10080.6377      
   562    46.5201    10315(102)         10512.5684        10077.3271      
   563    46.5951    10366(102)         10455.2295        10074.0166      
   564    46.6701    10376(102)         10359.0293        10070.7070      
   565    46.7451    10396(102)         10261.9746        10067.3965      
   566    46.8201    10223(101)         10186.5693        10064.0869      
   567    46.8951    10167(101)         10137.9141        10060.7764      
   568    46.9701    10062(100)         10110.2979        10057.4658      
   569    47.0451    10022(100)         10095.2734        10054.1562      
   570    47.1201    10164(101)         10086.4316        10050.8457      
   571    47.1951    10073(100)         10080.2930        10047.5352      
   572    47.2701    10118(101)         10075.4639        10044.3428      
   573    47.3451    10045(100)         10071.4111        10041.2324      
   574    47.4201    9964(100)         10067.8164        10038.1211       
   575    47.4951    10132(101)         10064.6357        10035.0107      
   576    47.5702    10074(100)         10061.8740        10031.8955      
   577    47.6451    10236(101)         10059.6641        10028.7891      
   578    47.7201    10146(101)         10058.3887        10025.6777      
   579    47.7951    10111(101)         10059.0811        10022.5674      
   580    47.8701    10074(100)         10063.9092        10019.4570      
   581    47.9452    10078(100)         10076.3984        10016.3418      
   582    48.0201    10189(101)         10100.2168        10013.2354      
   583    48.0951    10181(101)         10136.4111        10010.1240      
   584    48.1701    10374(102)         10179.4141        10007.0137      
   585    48.2451    10298(101)         10215.1270        10003.9023      
   586    48.3202    10211(101)         10226.0977        10000.7871      
   587    48.3951    10197(101)         10205.4688         9997.6807      
   588    48.4701    10263(101)         10165.9814         9994.5703      
   589    48.5451    10122(101)         10126.9326         9991.4590      
   590    48.6201    10112(101)         10103.1162         9988.3486      
   591    48.6952    9950(100)         10105.9014         9985.2334       
   592    48.7701    10056(100)         10149.0869         9982.1270      
   593    48.8451    10311(102)         10252.4072         9979.0156      
   594    48.9201    10385(102)         10433.5391         9975.9053      
   595    48.9951    10620(103)         10686.2881         9972.7939      
   596    49.0702    10842(104)         10959.6865         9969.6797      
   597    49.1451    11029(105)         11151.3516         9966.5723      
   598    49.2201    10677(103)         11157.8359         9963.4619      
   599    49.2951    10773(104)         10973.0254         9960.3506      
   600    49.3701    10530(103)         10698.4922         9957.2402      
   601    49.4452    10540(103)         10438.7285         9954.1250      
   602    49.5201    10336(102)         10249.2705         9951.0186      
   603    49.5951    10232(101)         10135.8115         9947.9072      
   604    49.6701    10342(102)         10078.9453         9944.7969      
   605    49.7451    10283(101)         10054.7217         9941.6855      
   606    49.8202    10204(101)         10046.6855         9938.5713      
   607    49.8951    10214(101)         10046.5938         9935.4639      
   608    49.9701    10099(100)         10051.4043         9932.3535      
   609    50.0451    10062(100)         10060.6221         9929.2422      
   610    50.1201    10013(100)         10075.1396         9926.1318      
   611    50.1952    10100(101)         10097.7471         9923.0166      
   612    50.2701    10195(101)         10136.0557         9919.9102      
   613    50.3451    10428(102)         10211.4014         9916.7988      
   614    50.4201    10562(103)         10375.4395         9913.6885      
   615    50.4951    10908(104)         10727.7715         9910.5781      
   616    50.5702    11529(107)         11415.9199         9907.4629      
   617    50.6451    12902(114)         12563.0713         9904.3555      
   618    50.7201    14531(121)         14147.1855         9901.2451      
   619    50.7951    16249(127)         15851.9531         9898.1338      
   620    50.8701    17368(132)         17050.7344         9895.0234      
   621    50.9452    17535(132)         17096.6445         9891.9082      
   622    51.0201    16418(128)         15957.0469         9888.8018      
   623    51.0951    14372(120)         14255.8613         9885.6914      
   624    51.1701    12667(113)         12643.1094         9882.5801      
   625    51.2451    11530(107)         11459.1729         9879.4697      
   626    51.3202    10689(103)         10748.0674         9876.3545      
   627    51.3951    10427(102)         10394.2676         9873.2480      
   628    51.4701    10044(100)         10251.5693         9870.1367      
   629    51.5451    10095(100)         10216.3252         9867.0264      
   630    51.6201    10261(101)         10225.9453         9863.9150      
   631    51.6952    10245(101)         10239.2139         9860.7998      
   632    51.7701    10202(101)         10226.3145         9857.6934      
   633    51.8451    9888(99)         10179.8438         9854.5830        
   634    51.9201    9906(100)         10117.6836         9851.4717       
   635    51.9951    9963(100)         10062.4316         9848.3613       
   636    52.0702    9867(99)         10031.4619         9845.2461        
   637    52.1451    9957(100)         10039.0830         9842.1396       
   638    52.2201    10031(100)         10101.5684         9839.0283      
   639    52.2951    10508(103)         10239.7705         9835.9180      
   640    52.3701    10716(104)         10460.5928         9832.8066      
   641    52.4452    10786(104)         10736.8438         9829.6924      
   642    52.5201    11014(105)         10988.1436         9826.5850      
   643    52.5951    10960(105)         11101.1699         9823.4746      
   644    52.6701    11055(105)         11007.0557         9820.3633      
   645    52.7451    10657(103)         10759.0400         9817.2529      
   646    52.8202    10563(103)         10472.6348         9814.1377      
   647    52.8951    10426(102)         10236.3740         9811.0312      
   648    52.9701    10218(101)         10085.0020         9807.9199      
   649    53.0451    10261(101)         10017.3916         9804.8096      
   650    53.1201    10187(101)         10017.1201         9801.6982      
   651    53.1952    10195(101)         10066.0869         9798.5840      
   652    53.2701    10237(101)         10143.0381         9795.4766      
   653    53.3451    10256(101)         10218.2705         9792.3662      
   654    53.4201    10191(101)         10253.9355         9789.2549      
   655    53.4951    10141(101)         10228.9521         9786.1445      
   656    53.5702    10105(101)         10163.3398         9783.0293      
   657    53.6451    10236(101)         10099.9922         9779.9229      
   658    53.7201    10373(102)         10081.4082         9776.8115      
   659    53.7951    10385(102)         10153.7217         9773.7012      
   660    53.8701    10542(103)         10375.4248         9770.5908      
   661    53.9452    11131(106)         10809.1348         9767.4756      
   662    54.0201    11858(109)         11472.9307         9764.3691      
   663    54.0951    12540(112)         12280.8086         9761.2578      
   664    54.1701    13102(114)         12993.8877         9758.1465      
   665    54.2451    13245(115)         13279.4824         9755.0361      
   666    54.3202    12720(113)         12961.8750         9751.9209      
   667    54.3951    11928(109)         12228.5938         9748.8145      
   668    54.4701    11245(106)         11410.8652         9745.7041      
   669    54.5451    10882(104)         10741.1787         9742.5928      
   670    54.6201    10506(103)         10298.5723         9739.4824      
   671    54.6952    10232(101)         10053.6631         9736.3672      
   672    54.7701    10138(101)          9938.3232         9733.2607      
   673    54.8451    10079(100)          9891.4014         9730.1494      
   674    54.9201    10106(101)          9875.0664         9727.0391      
   675    54.9951    10009(100)          9868.0420         9723.9277      
   676    55.0702    10048(100)          9857.7783         9720.8135      
   677    55.1451    10140(101)          9839.3389         9717.7061      
   678    55.2201    10008(100)          9815.9648         9714.5957      
   679    55.2951    9918(100)          9793.5752         9711.4844       
   680    55.3701    9836(99)          9776.3516         9708.3740        
   681    55.4452    9874(99)          9766.3340         9705.2588        
   682    55.5201    9794(99)          9764.3740         9702.1523        
   683    55.5951    9961(100)          9770.2959         9699.0410       
   684    55.6701    10051(100)          9782.7012         9695.9307      
   685    55.7451    9904(100)          9797.3486         9692.8193       
   686    55.8202    9939(100)          9806.8535         9689.7051       
   687    55.8951    9875(99)          9803.7412         9686.5977        
   688    55.9701    9890(99)          9787.3232         9683.4873        
   689    56.0451    9866(99)          9764.4023         9680.3760        
   690    56.1201    9764(99)          9744.2031         9679.0420        
   691    56.1952    9948(100)          9730.5977         9679.1904       
   692    56.2701    10031(100)          9722.7607         9679.3379      
   693    56.3451    9885(99)          9719.2695         9679.4854        
   694    56.4201    9970(100)          9718.6250         9679.6338       
   695    56.4951    10072(100)          9719.6738         9679.7812      
   696    56.5702    9860(99)          9721.8896         9679.9287        
   697    56.6451    9750(99)          9725.2148         9680.0762        
   698    56.7201    9867(99)          9730.0527         9680.2246        
   699    56.7951    9915(100)          9737.6562         9680.3721       
   700    56.8701    9900(99)          9751.5166         9680.5195        
   701    56.9452    10052(100)          9780.2705         9680.6680      
   702    57.0201    10068(100)          9840.5527         9680.8154      
   703    57.0951    10085(100)          9957.7871         9680.9629      
   704    57.1701    10212(101)         10155.3789         9681.1104      
   705    57.2451    10363(102)         10432.7861         9681.2578      
   706    57.3202    10571(103)         10741.7100         9681.4062      
   707    57.3951    10657(103)         10976.0840         9681.5537      
   708    57.4701    10556(103)         11016.5244         9681.7012      
   709    57.5451    10433(102)         10838.7510         9681.8496      
   710    57.6201    10385(102)         10546.8184         9681.9971      
   711    57.6952    10049(100)         10260.8682         9682.1445      
   712    57.7701    9845(99)         10054.1191         9682.2920        
   713    57.8451    9561(98)          9946.7754         9682.4404        
   714    57.9201    9755(99)          9929.2734         9682.5879        
   715    57.9951    9700(98)          9979.2822         9682.7354        
   716    58.0702    9798(99)         10068.2295         9682.8838        
   717    58.1451    10020(100)         10157.6758         9683.0312      
   718    58.2201    10127(101)         10202.9258         9683.1787      
   719    58.2951    10072(100)         10177.8760         9683.3262      
   720    58.3701    10104(101)         10103.5605         9683.4736      
   721    58.4452    9998(100)         10028.7480         9683.6221       
   722    58.5201    9992(100)         10002.6553         9683.7695       
   723    58.5951    10150(101)         10071.5176         9683.9170      
   724    58.6701    10279(101)         10280.8691         9684.0654      
   725    58.7451    10544(103)         10659.9082         9684.2129      
   726    58.8202    10773(104)         11185.4717         9684.3604      
   727    58.8951    11042(105)         11739.7178         9684.5078      
   728    58.9701    11204(106)         12113.5801         9684.6562      
   729    59.0451    11108(105)         12100.2969         9684.8037      
   730    59.1201    10849(104)         11707.7051         9684.9512      
   731    59.1952    10268(101)         11148.4307         9685.0996      
   732    59.2701    10223(101)         10632.1992         9685.2471      
   733    59.3451    10074(100)         10266.4775         9685.3945      
   734    59.4201    9860(99)         10071.6113         9685.5420        
   735    59.4951    9892(99)         10015.8340         9685.6895        
   736    59.5702    9905(100)         10054.8672         9685.8379       
   737    59.6451    10020(100)         10139.0273         9685.9854      
   738    59.7201    9709(99)         10216.4180         9686.1328        
   739    59.7951    9802(99)         10236.2344         9686.2812        
   740    59.8701    10125(101)         10180.4209         9686.4287      
   741    59.9452    9995(100)         10080.4463         9686.5762       
   742    60.0201    9944(100)          9984.7705         9686.7236       
   743    60.0951    9820(99)          9930.5479         9686.8721        
   744    60.1701    9765(99)          9941.8115         9687.0195        
   745    60.2451    9900(99)         10030.0518         9687.1670        
   746    60.3202    9945(100)         10190.1094         9687.3154       
   747    60.3951    9971(100)         10388.5176         9687.4629       
   748    60.4701    10041(100)         10558.8506         9687.6104      
   749    60.5451    10044(100)         10615.6787         9687.7578      
   750    60.6201    10038(100)         10521.8564         9687.9053      
   751    60.6952    10008(100)         10331.4668         9688.0537      
   752    60.7701    9832(99)         10128.5889         9688.2012        
   753    60.8451    9664(98)          9967.6709         9688.3486        
   754    60.9201    9684(98)          9868.2109         9688.4971        
   755    60.9951    9790(99)          9824.3691         9688.6445        
   756    61.0702    9936(100)          9819.6982         9688.7920       
   757    61.1451    10015(100)          9836.6230         9688.9395      
   758    61.2201    10116(101)          9858.3438         9689.0879      
   759    61.2951    10134(101)          9868.8301         9689.2354      
   760    61.3701    9972(100)          9859.2354         9689.3828       
   761    61.4452    9788(99)          9836.1562         9689.5312        
   762    61.5201    9817(99)          9815.0918         9689.6787        
   763    61.5951    9859(99)          9811.6533         9689.8262        
   764    61.6701    9951(100)          9840.2529         9689.9736       
   765    61.7451    9974(100)          9912.1035         9690.1211       
   766    61.8202    10013(100)         10028.9824         9690.2695      
   767    61.8951    10219(101)         10172.7217         9690.4170      
   768    61.9701    10170(101)         10300.8027         9690.5645      
   769    62.0451    10256(101)         10353.4717         9690.7129      
   770    62.1201    10288(101)         10298.3564         9690.8604      
   771    62.1952    10194(101)         10168.0723         9691.0078      
   772    62.2701    10079(100)         10022.2393         9691.1553      
   773    62.3451    10032(100)          9901.4766         9691.3037      
   774    62.4201    9978(100)          9820.6338         9691.4512       
   775    62.4951    9763(99)          9775.4609         9691.5986        
   776    62.5702    9808(99)          9753.9541         9691.7471        
   777    62.6451    9734(99)          9745.3340         9691.8945        
   778    62.7201    9612(98)          9742.9834         9692.0420        
   779    62.7951    9504(97)          9743.8027         9692.1895        
   780    62.8701    9519(98)          9747.6611         9692.2617        
   781    62.9452    9528(98)          9755.9873         9691.3154        
   782    63.0201    9572(98)          9775.4131         9690.3721        
   783    63.0951    9632(98)          9818.1914         9689.4268        
   784    63.1701    9662(98)          9903.2695         9688.4824        
   785    63.2451    9712(99)         10050.2178         9687.5371        
   786    63.3202    10151(101)         10264.2637         9686.5908      
   787    63.3951    10327(102)         10515.6914         9685.6475      
   788    63.4701    10673(103)         10732.8721         9684.7031      
   789    63.5451    10779(104)         10817.8672         9683.7578      
   790    63.6201    10771(104)         10722.4658         9682.8135      
   791    63.6952    10528(103)         10503.4268         9681.8672      
   792    63.7702    10299(101)         10262.6689         9680.9219      
   793    63.8451    10089(100)         10074.9521         9679.9785      
   794    63.9201    9964(100)          9972.6797         9679.0332       
   795    63.9951    9901(100)          9955.2871         9678.0889       
   796    64.0702    10147(101)         10000.8125         9677.1426      
   797    64.1452    10210(101)         10074.3008         9676.1982      
   798    64.2201    10009(100)         10132.4092         9675.2539      
   799    64.2951    10240(101)         10136.8232         9674.3096      
   800    64.3701    10348(102)         10083.7529         9673.3643      
   801    64.4452    10384(102)         10008.2617         9672.4180      
   802    64.5202    10077(100)          9954.1357         9671.4736      
   803    64.5951    10105(101)          9958.3730         9670.5303      
   804    64.6701    10292(101)         10049.1152         9669.5850      
   805    64.7451    10281(101)         10239.2822         9668.6406      
   806    64.8202    10604(103)         10512.0293         9667.6943      
   807    64.8952    10808(104)         10803.6816         9666.7490      
   808    64.9701    10957(105)         11005.1357         9665.8057      
   809    65.0451    10803(104)         11010.3564         9664.8613      
   810    65.1201    10672(103)         10814.9160         9663.9160      
   811    65.1952    10337(102)         10521.7363         9662.9697      
   812    65.2702    10133(101)         10241.6992         9662.0254      
   813    65.3451    10150(101)         10037.9375         9661.0811      
   814    65.4201    10056(100)          9925.6465         9660.1367      
   815    65.4951    10151(101)          9890.2500         9659.1914      
   816    65.5702    10234(101)          9904.6309         9658.2461      
   817    65.6452    10144(101)          9938.3271         9657.3008      
   818    65.7201    9915(100)          9963.2871         9656.3574       
   819    65.7951    9989(100)          9961.8066         9655.4121       
   820    65.8701    10065(100)          9941.2881         9654.4678      
   821    65.9452    9864(99)          9931.6641         9653.5215        
   822    66.0202    9906(100)          9972.8750         9652.5762       
   823    66.0951    10040(100)         10107.8594         9651.6328      
   824    66.1701    10137(101)         10372.8887         9650.6885      
   825    66.2451    10467(102)         10770.1016         9649.7432      
   826    66.3202    10855(104)         11239.1191         9648.7969      
   827    66.3952    11241(106)         11639.4053         9647.8525      
   828    66.4701    11358(107)         11791.4160         9646.9082      
   829    66.5451    11282(106)         11609.5801         9645.9639      
   830    66.6201    11154(106)         11196.4268         9645.0186      
   831    66.6952    10604(103)         10734.4385         9644.0732      
   832    66.7702    10368(102)         10359.8779         9643.1279      
   833    66.8451    10075(100)         10128.3467         9642.1846      
   834    66.9201    9890(99)         10031.4971         9641.2393        
   835    66.9951    10117(101)         10026.7285         9640.2949      
   836    67.0702    10276(101)         10059.1182         9639.3486      
   837    67.1452    10259(101)         10076.1055         9638.4033      
   838    67.2201    10118(101)         10047.5645         9637.4600      
   839    67.2951    10194(101)          9983.9688         9636.5156      
   840    67.3701    10248(101)          9919.5576         9635.5703      
   841    67.4452    10097(100)          9888.7363         9634.6240      
   842    67.5202    10183(101)          9919.6357         9633.6797      
   843    67.5951    10196(101)         10030.3574         9632.7354      
   844    67.6701    10592(103)         10220.8877         9631.7910      
   845    67.7451    10824(104)         10460.8867         9630.8457      
   846    67.8202    10797(104)         10679.1309         9629.9004      
   847    67.8952    10827(104)         10776.6729         9628.9551      
   848    67.9701    10504(102)         10694.8281         9628.0117      
   849    68.0451    10476(102)         10478.9570         9627.0664      
   850    68.1201    10271(101)         10225.6357         9626.1221      
   851    68.1952    10073(100)         10006.5049         9625.1758      
   852    68.2702    10084(100)          9852.4736         9624.2305      
   853    68.3451    9888(99)          9760.6934         9623.2871        
   854    68.4201    9832(99)          9712.4834         9622.3428        
   855    68.4951    9865(99)          9689.0391         9621.3975        
   856    68.5702    10000(100)          9677.8193         9620.4512      
   857    68.6452    9966(100)          9672.5596         9619.5068       
   858    68.7201    10053(100)          9671.3809         9618.5635      
   859    68.7951    10165(101)          9675.4854         9617.6182      
   860    68.8701    10112(101)          9688.8477         9616.6729      
   861    68.9452    10271(101)          9718.2109         9615.7275      
   862    69.0202    10284(101)          9770.5898         9614.7822      
   863    69.0951    10088(100)          9848.1787         9613.8389      
   864    69.1701    10179(101)          9942.1514         9612.8936      
   865    69.2451    10067(100)         10027.9668         9611.9492      
   866    69.3202    10020(100)         10070.7256         9611.0029      
   867    69.3952    10021(100)         10048.1553         9610.0576      
   868    69.4701    9879(99)          9977.6543         9609.1143        
   869    69.5451    9766(99)          9899.7461         9608.1699        
   870    69.6201    9754(99)          9850.9375         9607.2246        
   871    69.6952    9660(98)          9852.9775         9606.2783        
   872    69.7702    9643(98)          9909.4180         9605.3340        
   873    69.8451    9733(99)         10003.8770         9604.3906        
   874    69.9201    9909(100)         10101.1045         9603.4453       
   875    69.9951    10038(100)         10152.7520         9602.5000      
   876    70.0702    10126(101)         10124.4209         9601.5547      
   877    70.1452    10007(100)         10029.8193         9600.6094      
   878    70.2201    9851(99)          9912.2510         9599.6660        
   879    70.2951    10035(100)          9807.3857         9598.7207      
   880    70.3701    10006(100)          9732.8154         9597.7764      
   881    70.4452    10001(100)          9690.0547         9596.8301      
   882    70.5202    10163(101)          9671.7061         9595.8848      
   883    70.5951    10100(100)          9668.1074         9594.9414      
   884    70.6701    10095(100)          9670.5020         9593.9971      
   885    70.7451    10068(100)          9672.6562         9593.0518      
   886    70.8202    10061(100)          9672.2529         9592.1055      
   887    70.8952    9984(100)          9673.1143         9591.1611       
   888    70.9701    10071(100)          9683.7637         9590.2178      
   889    71.0451    9939(100)          9715.5020         9589.2725       
   890    71.1201    10090(100)          9779.0215         9588.3281      
   891    71.1952    10055(100)          9878.3057         9587.3818      
   892    71.2702    10176(101)         10002.1270         9586.4365      
   893    71.3451    10173(101)         10119.4785         9585.4932      
   894    71.4201    10189(101)         10183.8105         9584.5479      
   895    71.4951    10177(101)         10159.6309         9583.6035      
   896    71.5702    10186(101)         10059.8486         9582.6572      
   897    71.6452    10211(101)          9930.8340         9581.7119      
   898    71.7201    9990(100)          9812.5732         9580.7686       
   899    71.7951    10076(100)          9724.7158         9579.8242      
   900    71.8701    9943(100)          9669.6982         9578.8789       
   901    71.9452    9937(100)          9639.7500         9577.9326       
   902    72.0202    9736(99)          9625.2393         9576.9883        
   903    72.0951    9762(99)          9618.9473         9576.0449        
   904    72.1701    9940(100)          9617.2217         9575.0996       
   905    72.2451    9945(100)          9619.4736         9574.1553       
   906    72.3202    9812(99)          9627.6270         9573.2090        
   907    72.3952    9882(99)          9646.0459         9572.2637        
   908    72.4701    9754(99)          9680.5107         9571.3203        
   909    72.5451    10017(100)          9734.8818         9570.3750      
   910    72.6201    9819(99)          9806.6572         9569.4307        
   911    72.6952    9922(100)          9882.7871         9568.4844       
   912    72.7702    9773(99)          9938.9463         9567.5400        
   913    72.8451    9710(99)          9950.2324         9566.5957        
   914    72.9201    9772(99)          9914.9219         9565.6514        
   915    72.9951    9814(99)          9860.6875         9564.7061        
   916    73.0702    9945(100)          9823.1104         9563.7598       
   917    73.1452    9796(99)          9831.4092         9562.8154        
   918    73.2201    9878(99)          9901.3975         9561.8721        
   919    73.2951    9750(99)         10030.1826         9560.9268        
   920    73.3701    10113(101)         10190.1875         9559.9824      
   921    73.4452    10274(101)         10328.4902         9559.0361      
   922    73.5202    10003(100)         10379.7939         9558.0908      
   923    73.5951    10084(100)         10313.2852         9557.1475      
   924    73.6701    9947(100)         10163.5273         9556.2031       
   925    73.7451    9971(100)          9992.0205         9555.2578       
   926    73.8202    9880(99)          9844.0781         9554.3115        
   927    73.8952    9881(99)          9739.6846         9553.3672        
   928    73.9701    10006(100)          9677.6895         9552.4229      
   929    74.0451    9982(100)          9646.5967         9551.4785       
   930    74.1201    9623(98)          9634.7598         9550.5332        
   931    74.1952    9667(98)          9635.0830         9549.5879        
   932    74.2702    9769(99)          9646.8984         9548.6426        
   933    74.3451    9757(99)          9677.2598         9547.6992        
   934    74.4201    9744(99)          9742.9102         9546.7539        
   935    74.4951    9956(100)          9869.6191         9545.8096       
   936    74.5702    10245(101)         10084.3467         9544.8633      
   937    74.6452    10533(103)         10395.2803         9543.9180      
   938    74.7201    10771(104)         10769.9453         9542.9746      
   939    74.7951    11129(105)         11121.5439         9542.0303      
   940    74.8701    11478(107)         11316.9072         9541.0850      
   941    74.9452    11569(108)         11254.4668         9540.1387      
   942    75.0202    11420(107)         10971.4072         9539.1943      
   943    75.0951    10967(105)         10602.2695         9538.2500      
   944    75.1701    10559(103)         10265.5156         9537.3057      
   945    75.2451    10158(101)         10026.0342         9536.3604      
   946    75.3202    9938(100)          9895.4531         9535.4150       
   947    75.3952    10022(100)          9849.6035         9534.4697      
   948    75.4701    9913(100)          9849.6416         9533.5264       
   949    75.5451    9939(100)          9854.0137         9532.5811       
   950    75.6201    9871(99)          9835.2744         9531.6367        
   951    75.6952    9780(99)          9790.3193         9530.6904        
   952    75.7702    9713(99)          9734.2256         9529.7451        
   953    75.8451    9782(99)          9682.6211         9528.8018        
   954    75.9201    9810(99)          9644.2344         9527.8574        
   955    75.9951    9765(99)          9621.1201         9526.9121        
   956    76.0702    9641(98)          9610.3965         9525.9658        
   957    76.1452    9603(98)          9607.4033         9525.0215        
   958    76.2201    9377(97)          9607.8291         9524.0771        
   959    76.2951    9416(97)          9608.8633         9523.1328        
   960    76.3701    9555(98)          9610.6387         9522.1875        
   961    76.4452    9630(98)          9616.0664         9521.2422        
   962    76.5202    9710(99)          9629.4512         9520.2969        
   963    76.5951    9640(98)          9655.1162         9519.3535        
   964    76.6701    9727(99)          9695.6367         9518.4082        
   965    76.7451    9654(98)          9749.2012         9517.4639        
   966    76.8202    9654(98)          9808.3643         9516.5176        
   967    76.8952    9908(100)          9860.9561         9515.5723       
   968    76.9701    9762(99)          9900.1924         9514.6289        
   969    77.0451    9794(99)          9942.2266         9513.6846        
   970    77.1201    9902(100)         10035.6211         9512.7393       
   971    77.1952    10338(102)         10250.9521         9511.7930      
   972    77.2702    10612(103)         10658.9502         9510.8486      
   973    77.3451    11417(107)         11296.2578         9509.9043      
   974    77.4201    12159(110)         12121.4902         9508.9600      
   975    77.4951    12968(114)         12974.7197         9508.0146      
   976    77.5702    13768(117)         13584.2217         9507.0693      
   977    77.6452    14116(119)         13674.9258         9506.1240      
   978    77.7201    13664(117)         13201.1895         9505.1807      
   979    77.7951    12751(113)         12390.2656         9504.2354      
   980    77.8701    11750(108)         11533.7471         9503.2910      
   981    77.9452    10941(105)         10829.3623         9502.3447      
   982    78.0202    10358(102)         10355.2217         9501.3994      
   983    78.0951    10048(100)         10092.2432         9500.4561      
   984    78.1701    9790(99)          9973.3438         9499.5117        
   985    78.2451    9824(99)          9924.1807         9498.5664        
   986    78.3202    9754(99)          9886.2314         9497.6201        
   987    78.3952    9658(98)          9832.7129         9496.6758        
   988    78.4701    9571(98)          9767.1699         9495.7324        
   989    78.5451    9574(98)          9703.0068         9494.7871        
   990    78.6201    9544(98)          9650.7949         9493.8418        
   991    78.6952    9461(97)          9614.4951         9492.8965        
   992    78.7702    9485(97)          9592.6426         9491.9512        
   993    78.8451    9615(98)          9580.6895         9491.0078        
   994    78.9201    9569(98)          9573.6045         9490.0625        
   995    78.9951    9425(97)          9567.7383         9489.1182        
   996    79.0702    9308(96)          9561.4707         9488.1719        
   997    79.1452    9202(96)          9555.3350         9487.2266        
   998    79.2201    9216(96)          9550.3096         9486.2832        
   999    79.2951    9427(97)          9547.0059         9485.3389        
  1000    79.3701    9158(96)          9545.7510         9484.3936        
  1001    79.4452    9180(96)          9547.3477         9484.0957        
  1002    79.5202    9375(97)          9551.6230         9483.8760        
  1003    79.5951    9474(97)          9559.9014         9483.6553        
  1004    79.6701    9536(98)          9576.0420         9483.4355        
  1005    79.7451    9530(98)          9608.6045         9483.2148        
  1006    79.8202    9632(98)          9673.4951         9482.9941        
  1007    79.8952    9981(100)          9793.7773         9482.7744       
  1008    79.9701    10212(101)          9993.5693         9482.5547      
  1009    80.0451    10616(103)         10284.1895         9482.3340      
  1010    80.1201    11010(105)         10643.6348         9482.1133      
  1011    80.1952    11477(107)         11003.7383         9481.8936      
  1012    80.2702    11597(108)         11251.0215         9481.6729      
  1013    80.3451    11926(109)         11276.5820         9481.4531      
  1014    80.4201    11633(108)         11067.7295         9481.2324      
  1015    80.4951    11059(105)         10721.9678         9481.0127      
  1016    80.5702    10410(102)         10357.2354         9480.7920      
  1017    80.6452    9922(100)         10053.6943         9480.5713       
  1018    80.7201    9655(98)          9842.1123         9480.3516        
  1019    80.7951    9389(97)          9715.5098         9480.1309        
  1020    80.8701    9336(97)          9649.6650         9479.9111        
  1021    80.9452    9259(96)          9617.9092         9479.6904        
  1022    81.0202    9246(96)          9600.8848         9479.4697        
  1023    81.0951    9369(97)          9589.7783         9479.2500        
  1024    81.1701    9433(97)          9584.6055         9479.0303        
  1025    81.2451    9439(97)          9589.4863         9478.8096        
  1026    81.3202    9509(98)          9608.6709         9478.5889        
  1027    81.3952    9559(98)          9643.4395         9478.3691        
  1028    81.4701    9655(98)          9689.8955         9478.1484        
  1029    81.5451    9795(99)          9737.5781         9477.9287        
  1030    81.6201    9853(99)          9770.5088         9477.7080        
  1031    81.6952    9702(98)          9774.5811         9477.4873        
  1032    81.7702    9808(99)          9748.2998         9477.2676        
  1033    81.8451    9684(98)          9704.9990         9477.0469        
  1034    81.9201    9574(98)          9662.4746         9476.8271        
  1035    81.9951    9424(97)          9634.0615         9476.6064        
  1036    82.0702    9461(97)          9625.0322         9476.3857        
  1037    82.1452    9549(98)          9632.8486         9476.1660        
  1038    82.2201    9282(96)          9648.4971         9475.9463        
  1039    82.2951    9286(96)          9660.0850         9475.7256        
  1040    82.3701    9420(97)          9658.7090         9475.5049        
  1041    82.4452    9161(96)          9645.8936         9475.2852        
  1042    82.5202    9015(95)          9632.3867         9475.0645        
  1043    82.5951    9229(96)          9630.1953         9474.8447        
  1044    82.6701    9354(97)          9647.2061         9474.6240        
  1045    82.7451    9502(97)          9684.2764         9474.4043        
  1046    82.8202    9430(97)          9733.5820         9474.1836        
  1047    82.8952    9345(97)          9779.3262         9473.9629        
  1048    82.9701    9470(97)          9802.1553         9473.7432        
  1049    83.0451    9508(98)          9791.0156         9473.5225        
  1050    83.1201    9518(98)          9751.5967         9473.3027        
  1051    83.1952    9543(98)          9701.4053         9473.0820        
  1052    83.2702    9350(97)          9658.6074         9472.8613        
  1053    83.3451    9456(97)          9634.6074         9472.6416        
  1054    83.4201    9516(98)          9632.2607         9472.4219        
  1055    83.4951    9592(98)          9646.6172         9472.2012        
  1056    83.5702    9655(98)          9666.7324         9471.9805        
  1057    83.6452    9614(98)          9678.8379         9471.7607        
  1058    83.7201    9644(98)          9673.0010         9471.5400        
  1059    83.7951    9804(99)          9650.0400         9471.3203        
  1060    83.8701    9668(98)          9619.2656         9471.0996        
  1061    83.9452    9561(98)          9590.5596         9470.8789        
  1062    84.0202    9444(97)          9570.2832         9470.6592        
  1063    84.0951    9471(97)          9560.3457         9470.4395        
  1064    84.1701    9488(97)          9559.0215         9470.2188        
  1065    84.2451    9563(98)          9562.1006         9469.9980        
  1066    84.3202    9602(98)          9565.6338         9469.7783        
  1067    84.3952    9543(98)          9566.1553         9469.5576        
  1068    84.4701    9489(97)          9563.3389         9469.3379        
  1069    84.5451    9338(97)          9559.2217         9469.1172        
  1070    84.6201    9540(98)          9556.3311         9468.8975        
  1071    84.6952    9518(98)          9556.6855         9468.6768        
  1072    84.7702    9560(98)          9561.5186         9468.4561        
  1073    84.8451    9557(98)          9572.1016         9468.2363        
  1074    84.9201    9467(97)          9591.8545         9468.0156        
  1075    84.9951    9561(98)          9628.6475         9467.7959        
  1076    85.0702    9707(99)          9699.3203         9467.5752        
  1077    85.1452    9938(100)          9832.8047         9467.3545       
  1078    85.2201    10038(100)         10069.4229         9467.1348      
  1079    85.2951    10597(103)         10451.1631         9466.9141      
  1080    85.3701    11164(106)         10995.7627         9466.6943      
  1081    85.4452    11806(109)         11669.1660         9466.4736      
  1082    85.5202    12591(112)         12359.5820         9466.2529      
  1083    85.5951    13153(115)         12882.4854         9466.0332      
  1084    85.6701    13399(116)         13040.3877         9465.8135      
  1085    85.7451    13035(114)         12762.6416         9465.5928      
  1086    85.8202    12644(112)         12178.8691         9465.3721      
  1087    85.8952    11717(108)         11500.5029         9465.1523      
  1088    85.9701    10941(105)         10893.7256         9464.9316      
  1089    86.0451    10462(102)         10441.2207         9464.7119      
  1090    86.1201    10122(101)         10154.3936         9464.4912      
  1091    86.1952    9874(99)          9994.3555         9464.2705        
  1092    86.2702    9747(99)          9905.0586         9464.0508        
  1093    86.3451    9883(99)          9840.0059         9463.8311        
  1094    86.4201    9801(99)          9777.9639         9463.6104        
  1095    86.4951    9884(99)          9717.8975         9463.3896        
  1096    86.5702    9788(99)          9665.6562         9463.1699        
  1097    86.6452    9732(99)          9626.3535         9462.9492        
  1098    86.7201    9806(99)          9601.5244         9462.7295        
  1099    86.7951    9724(99)          9589.3379         9462.5088        
  1100    86.8701    9734(99)          9586.2490         9462.2891        
  1101    86.9452    9623(98)          9588.7656         9462.0684        
  1102    87.0202    9722(99)          9595.2754         9461.8477        
  1103    87.0951    9806(99)          9608.4727         9461.6279        
  1104    87.1701    9783(99)          9635.1562         9461.4072        
  1105    87.2451    9786(99)          9684.7080         9461.1875        
  1106    87.3202    9808(99)          9763.6328         9460.9668        
  1107    87.3952    9725(99)          9870.5303         9460.7461        
  1108    87.4701    9898(99)          9993.3096         9460.5264        
  1109    87.5451    9953(100)         10108.6172         9460.3066       
  1110    87.6201    9835(99)         10187.0078         9460.0859        
  1111    87.6952    9825(99)         10213.6875         9459.8652        
  1112    87.7702    10008(100)         10211.2607         9459.6455      
  1113    87.8451    10042(100)         10233.1309         9459.4248      
  1114    87.9201    10032(100)         10334.8701         9459.2051      
  1115    87.9951    10351(102)         10549.7744         9458.9844      
  1116    88.0702    10629(103)         10871.3623         9458.7637      
  1117    88.1452    11026(105)         11241.8047         9458.5439      
  1118    88.2201    11355(107)         11556.2822         9458.3232      
  1119    88.2951    11555(107)         11691.5479         9458.1035      
  1120    88.3701    11563(108)         11577.1475         9457.8828      
  1121    88.4452    11176(106)         11257.2588         9457.6621      
  1122    88.5202    10962(105)         10846.1787         9457.4424      
  1123    88.5951    10308(102)         10448.6436         9457.2227      
  1124    88.6701    10023(100)         10126.8691         9457.0020      
  1125    88.7451    9862(99)          9902.5645         9456.7822        
  1126    88.8202    9848(99)          9765.3574         9456.5615        
  1127    88.8952    9850(99)          9690.2441         9456.3408        
  1128    88.9701    9568(98)          9651.2021         9456.1211        
  1129    89.0451    9503(97)          9631.1865         9455.9004        
  1130    89.1201    9720(99)          9625.0361         9455.6807        
  1131    89.1952    9887(99)          9635.4512         9455.4600        
  1132    89.2702    9721(99)          9666.3135         9455.2393        
  1133    89.3451    9625(98)          9719.1650         9455.0195        
  1134    89.4201    10003(100)          9788.7627         9454.7988      
  1135    89.4951    10059(100)          9860.9971         9454.5791      
  1136    89.5702    10080(100)          9914.0840         9454.3584      
  1137    89.6452    10253(101)          9925.4346         9454.1377      
  1138    89.7201    9968(100)          9887.9297         9453.9180       
  1139    89.7951    9815(99)          9815.7197         9453.6982        
  1140    89.8701    9935(100)          9731.5117         9453.4775       
  1141    89.9452    9690(98)          9653.4160         9453.2568        
  1142    90.0202    9857(99)          9591.6670         9453.0371        
  1143    90.0951    9675(98)          9548.4561         9452.8164        
  1144    90.1701    9557(98)          9521.7188         9452.5967        
  1145    90.2451    9519(98)          9506.7490         9452.3760        
  1146    90.3202    9383(97)          9499.3848         9452.1553        
  1147    90.3952    9465(97)          9496.9033         9451.9355        
  1148    90.4701    9430(97)          9498.0479         9451.7158        
  1149    90.5451    9625(98)          9502.5469         9451.4951        
  1150    90.6201    9679(98)          9510.4414         9451.2744        
  1151    90.6952    9735(99)          9521.4717         9451.0547        
  1152    90.7702    9931(100)          9534.6201         9450.8340       
  1153    90.8451    9876(99)          9548.1953         9450.6143        
  1154    90.9201    9935(100)          9560.4238         9450.3936       
  1155    90.9951    9957(100)          9571.3740         9450.1738       
  1156    91.0702    9791(99)          9584.9902         9449.9531        
  1157    91.1452    9709(99)          9608.7627         9449.7324        
  1158    91.2201    9674(98)          9650.4961         9449.5127        
  1159    91.2951    9793(99)          9714.4482         9449.2920        
  1160    91.3701    9744(99)          9797.6602         9449.0723        
  1161    91.4452    9644(98)          9888.0615         9448.8516        
  1162    91.5202    9834(99)          9964.5645         9448.6309        
  1163    91.5951    9721(99)         10003.6660         9448.4111        
  1164    91.6701    9776(99)          9994.2715         9448.1914        
  1165    91.7451    9851(99)          9949.7471         9447.9707        
  1166    91.8202    9789(99)          9899.2842         9447.7500        
  1167    91.8952    9658(98)          9870.7725         9447.5303        
  1168    91.9701    9571(98)          9880.3125         9447.3096        
  1169    92.0451    9775(99)          9928.6084         9447.0898        
  1170    92.1201    9764(99)         10000.1152         9446.8691        
  1171    92.1952    9795(99)         10066.5693         9446.6484        
  1172    92.2702    10065(100)         10095.8818         9446.4287      
  1173    92.3451    10120(101)         10070.3467         9446.2080      
  1174    92.4201    9913(100)          9998.5293         9445.9883       
  1175    92.4951    9750(99)          9907.0684         9445.7676        
  1176    92.5702    10000(100)          9823.1523         9445.5469      
  1177    92.6452    9823(99)          9764.5146         9445.3271        
  1178    92.7201    9478(97)          9736.1582         9445.1074        
  1179    92.7951    9512(98)          9731.5215         9444.8867        
  1180    92.8701    9565(98)          9736.1006         9444.6660        
  1181    92.9452    9446(97)          9732.9902         9444.4463        
  1182    93.0202    9580(98)          9711.7090         9444.2256        
  1183    93.0951    9585(98)          9673.6201         9444.0059        
  1184    93.1701    9540(98)          9627.4414         9443.7852        
  1185    93.2451    9450(97)          9582.3408         9443.5654        
  1186    93.3202    9654(98)          9544.3672         9443.3447        
  1187    93.3952    9676(98)          9516.1377         9443.1240        
  1188    93.4701    9574(98)          9497.2793         9442.9043        
  1189    93.5451    9218(96)          9485.7861         9442.6836        
  1190    93.6201    9270(96)          9479.4092         9442.4639        
  1191    93.6952    9279(96)          9476.2881         9442.2432        
  1192    93.7702    9395(97)          9475.2822         9442.0225        
  1193    93.8451    9427(97)          9475.8604         9441.8027        
  1194    93.9201    9488(97)          9479.9541         9443.7275        
  1195    93.9951    9582(98)          9485.5645         9445.8623        
  1196    94.0702    9474(97)          9492.4629         9448.0000        
  1197    94.1452    9313(97)          9500.5664         9450.1348        
  1198    94.2201    9485(97)          9510.1670         9452.2666        
  1199    94.2951    9562(98)          9522.4160         9454.4014        
  1200    94.3701    9641(98)          9539.9961         9456.5361        
  1201    94.4452    9565(98)          9567.3867         9458.6738        
  1202    94.5202    9633(98)          9609.4609         9460.8086        
  1203    94.5951    9947(100)          9669.3018         9462.9404       
  1204    94.6701    10057(100)          9745.8867         9465.0752      
  1205    94.7451    10038(100)          9831.5684         9467.2100      
  1206    94.8202    10037(100)          9911.6777         9469.3477      
  1207    94.8952    10141(101)          9966.0986         9471.4834      
  1208    94.9701    10223(101)          9977.6621         9473.6152      
  1209    95.0451    10175(101)          9943.1787         9475.7500      
  1210    95.1201    10207(101)          9876.1006         9477.8848      
  1211    95.1952    9908(100)          9796.5850         9480.0225       
  1212    95.2702    9898(99)          9721.9805         9482.1572        
  1213    95.3451    9757(99)          9662.9082         9484.2891        
  1214    95.4201    9587(98)          9623.8213         9486.4238        
  1215    95.4951    9670(98)          9605.6758         9488.5586        
  1216    95.5702    9827(99)          9608.8613         9490.6963        
  1217    95.6452    9694(98)          9636.2148         9492.8311        
  1218    95.7201    9765(99)          9694.5732         9494.9629        
  1219    95.7951    9795(99)          9793.8506         9497.0977        
  1220    95.8701    9756(99)          9943.2285         9499.2324        
  1221    95.9452    10151(101)         10145.2324         9501.3701      
  1222    96.0202    10280(101)         10388.7285         9503.5049      
  1223    96.0951    10450(102)         10643.1533         9505.6367      
  1224    96.1701    10681(103)         10860.2812         9507.7715      
  1225    96.2451    10778(104)         10981.9375         9509.9072      
  1226    96.3202    10649(103)         10968.5850         9512.0439      
  1227    96.3952    10475(102)         10827.1543         9514.1797      
  1228    96.4701    10566(103)         10606.4414         9516.3115      
  1229    96.5451    10169(101)         10363.8613         9518.4463      
  1230    96.6201    10012(100)         10144.3711         9520.5811      
  1231    96.6952    9942(100)          9971.8564         9522.7188       
  1232    96.7702    9791(99)          9851.7344         9524.8535        
  1233    96.8451    9625(98)          9775.5723         9526.9854        
  1234    96.9201    9761(99)          9729.1143         9529.1201        
  1235    96.9951    9807(99)          9700.1172         9531.2549        
  1236    97.0702    9636(98)          9681.7139         9533.3926        
  1237    97.1452    9789(99)          9671.9053         9535.5273        
  1238    97.2201    9739(99)          9670.6953         9537.6592        
  1239    97.2951    9699(98)          9677.9707         9539.7939        
  1240    97.3701    9735(99)          9692.1504         9541.9287        
  1241    97.4452    9730(99)          9709.6387         9544.0664        
  1242    97.5202    9815(99)          9725.1445         9546.2012        
  1243    97.5951    9702(98)          9733.5195         9548.3340        
  1244    97.6701    9796(99)          9732.9648         9550.4678        
  1245    97.7451    9968(100)          9726.8926         9552.6035       
  1246    97.8202    9774(99)          9721.8828         9554.7412        
  1247    97.8952    9779(99)          9723.9941         9556.8760        
  1248    97.9701    9871(99)          9736.6748         9559.0078        
  1249    98.0451    9750(99)          9760.1670         9561.1426        
  1250    98.1201    9765(99)          9790.9492         9563.2773        
  1251    98.1952    9633(98)          9823.1895         9565.4150        
  1252    98.2702    9617(98)          9850.5762         9567.5498        
  1253    98.3451    9838(99)          9870.9346         9569.6816        
  1254    98.4201    9712(99)          9889.8916         9571.8164        
  1255    98.4951    9800(99)          9918.9521         9573.9512        
  1256    98.5702    9714(99)          9969.2783         9576.0889        
  1257    98.6452    9865(99)         10045.5938         9578.2236        
  1258    98.7201    9953(100)         10142.9688         9580.3555       
  1259    98.7951    9930(100)         10246.1113         9582.4902       
  1260    98.8701    10034(100)         10330.4346         9584.6250      
  1261    98.9452    10199(101)         10370.8184         9586.7627      
  1262    99.0202    10248(101)         10353.8164         9588.8984      
  1263    99.0951    10310(102)         10288.0830         9591.0303      
  1264    99.1701    10134(101)         10197.2090         9593.1650      
  1265    99.2451    10114(101)         10106.4697         9595.2998      
  1266    99.3202    10091(100)         10032.9756         9597.4375      
  1267    99.3952    10107(101)          9983.1465         9599.5723      
  1268    99.4701    10039(100)          9952.9727         9601.7041      
  1269    99.5451    10265(101)          9931.6016         9603.8389      
  1270    99.6201    10085(100)          9907.7070         9605.9736      
  1271    99.6952    10027(100)          9875.5986         9608.1113      
  1272    99.7702    10036(100)          9836.7861         9610.2461      
  1273    99.8452    10006(100)          9796.2725         9612.3809      
  1274    99.9202    9950(100)          9759.1396         9614.5156       
  1275    99.9952    10038(100)          9728.8428         9616.6504      
  1276   100.0702    9785(99)          9706.7910         9618.7852        
  1277   100.1452    9851(99)          9692.6348         9620.9199        
  1278   100.2202    9854(99)          9684.9854         9623.0547        
  1279   100.2952    9799(99)          9682.1406         9625.1895        
  1280   100.3702    9980(100)          9682.5488         9627.3242       
  1281   100.4452    9935(100)          9685.3379         9629.4590       
  1282   100.5202    9919(100)          9689.8818         9631.5947       
  1283   100.5952    9863(99)          9696.1689         9633.7295        
  1284   100.6702    9884(99)          9704.7754         9635.8643        
  1285   100.7452    9845(99)          9717.1904         9637.9990        
  1286   100.8202    9754(99)          9736.4180         9640.1338        
  1287   100.8952    9766(99)          9767.8174         9642.2686        
  1288   100.9702    9829(99)          9819.9219         9644.4033        
  1289   101.0452    10145(101)          9904.4004         9646.5381      
  1290   101.1202    10196(101)         10034.7861         9648.6729      
  1291   101.1952    10381(102)         10222.5996         9650.8076      
  1292   101.2702    10595(103)         10471.6543         9652.9424      
  1293   101.3452    10856(104)         10771.7539         9655.0771      
  1294   101.4202    11116(105)         11094.2021         9657.2119      
  1295   101.4952    11386(107)         11390.9053         9659.3467      
  1296   101.5702    11551(107)         11600.4600         9661.4814      
  1297   101.6452    11590(108)         11668.9092         9663.6162      
  1298   101.7202    11599(108)         11582.5312         9665.7510      
  1299   101.7952    11683(108)         11379.9766         9667.8857      
  1300   101.8702    11205(106)         11126.3984         9670.0215      
  1301   101.9452    10708(103)         10881.3008         9672.1562      
  1302   102.0202    10489(102)         10682.8672         9674.2910      
  1303   102.0952    10262(101)         10544.4229         9676.4258      
  1304   102.1702    9822(99)         10457.2959         9678.5605        
  1305   102.2452    9948(100)         10398.3975         9680.6953       
  1306   102.3202    9961(100)         10342.5859         9682.8301       
  1307   102.3952    10251(101)         10275.6572         9684.9648      
  1308   102.4702    10346(102)         10198.3447         9687.0996      
  1309   102.5452    10224(101)         10119.8613         9689.2344      
  1310   102.6202    10114(101)         10050.6338         9691.3691      
  1311   102.6952    10196(101)          9997.6260         9693.5039      
  1312   102.7702    10068(100)          9963.0752         9695.6387      
  1313   102.8452    10261(101)          9944.6006         9697.7734      
  1314   102.9202    10316(102)          9936.8496         9699.9082      
  1315   102.9952    10180(101)          9934.1445         9702.0430      
  1316   103.0702    10038(100)          9933.2920         9704.1777      
  1317   103.1452    9999(100)          9934.9131         9706.3135       
  1318   103.2202    10294(101)          9942.3242         9708.4482      
  1319   103.2952    10056(100)          9958.8662         9710.5830      
  1320   103.3702    9784(99)          9985.6758         9712.7178        
  1321   103.4452    9897(99)         10020.3555         9714.8525        
  1322   103.5202    10135(101)         10056.8008         9716.9873      
  1323   103.5952    10033(100)         10086.2832         9719.1221      
  1324   103.6702    9847(99)         10100.6768         9721.2568        
  1325   103.7452    9998(100)         10097.4170         9723.3916       
  1326   103.8202    10020(100)         10081.9561         9725.5264      
  1327   103.8952    10126(101)         10064.2441         9727.6611      
  1328   103.9702    10086(100)         10053.4004         9729.7959      
  1329   104.0452    10335(102)         10054.3438         9731.9307      
  1330   104.1202    10414(102)         10066.7598         9734.0654      
  1331   104.1952    10369(102)         10085.1807         9736.2002      
  1332   104.2702    10697(103)         10100.3750         9738.3350      
  1333   104.3452    10808(104)         10102.8721         9740.4697      
  1334   104.4202    10790(104)         10087.7842         9742.6045      
  1335   104.4952    10745(104)         10057.3564         9744.7402      
  1336   104.5702    10455(102)         10018.7422         9746.8750      
  1337   104.6452    10377(102)          9979.9893         9749.0098      
  1338   104.7202    10224(101)          9947.2881         9751.1445      
  1339   104.7952    10008(100)          9924.0049         9753.2793      
  1340   104.8702    9946(100)          9910.8027         9755.4141       
  1341   104.9452    10170(101)          9906.4463         9757.5488      
  1342   105.0202    10164(101)          9909.0605         9759.6836      
  1343   105.0952    9862(99)          9917.6729         9761.8184        
  1344   105.1702    9681(98)          9933.1641         9763.9531        
  1345   105.2452    9910(100)          9957.6230         9766.0879       
  1346   105.3202    10063(100)          9992.7080         9768.2227      
  1347   105.3952    9862(99)         10038.0645         9770.3574        
  1348   105.4702    10195(101)         10090.0703         9772.4922      
  1349   105.5452    10152(101)         10141.5830         9774.6270      
  1350   105.6202    10039(100)         10182.6191         9776.7617      
  1351   105.6952    10065(100)         10203.0010         9778.8965      
  1352   105.7702    10036(100)         10196.7715         9781.0322      
  1353   105.8452    10134(101)         10165.0635         9783.1660      
  1354   105.9202    10098(100)         10115.2568         9785.3008      
  1355   105.9952    9915(100)         10057.1953         9787.4365       
  1356   106.0702    9935(100)          9999.8857         9789.5713       
  1357   106.1452    9854(99)          9949.5703         9791.7061        
  1358   106.2202    9625(98)          9909.5020         9793.8408        
  1359   106.2952    9567(98)          9880.2559         9795.9756        
  1360   106.3702    9717(99)          9860.6904         9798.1104        
  1361   106.4452    9878(99)          9848.8066         9800.2451        
  1362   106.5202    9765(99)          9842.3809         9802.3799        
  1363   106.5952    9831(99)          9839.5801         9804.5146        
  1364   106.6702    9762(99)          9839.0850         9806.6494        
  1365   106.7452    9652(98)          9840.0938         9808.7842        
  1366   106.8202    9718(99)          9841.9873         9810.6436        
  1367   106.8952    9744(99)          9842.7539         9810.1631        
  1368   106.9702    9825(99)          9845.1016         9809.6836        
  1369   107.0452    9643(98)          9849.8213         9809.2031        
  1370   107.1202    9698(98)          9858.0449         9808.7227        
  1371   107.1952    9772(99)          9871.1309         9808.2432        
  1372   107.2702    9793(99)          9890.4092         9807.7627        
  1373   107.3452    9605(98)          9916.7139         9807.2822        
  1374   107.4202    9662(98)          9949.7959         9806.8018        
  1375   107.4952    9909(100)          9987.8906         9806.3223       
  1376   107.5702    9820(99)         10027.3438         9805.8418        
  1377   107.6452    9757(99)         10062.7305         9805.3613        
  1378   107.7202    9904(100)         10087.4316         9804.8818       
  1379   107.7952    9987(100)         10095.6221         9804.4014       
  1380   107.8702    9792(99)         10085.1104         9803.9209        
  1381   107.9452    9911(100)         10059.1191         9803.4404       
  1382   108.0202    9950(100)         10023.9473         9802.9609       
  1383   108.0952    9941(100)          9986.0361         9802.4805       
  1384   108.1702    9993(100)          9950.5449         9802.0000       
  1385   108.2452    9928(100)          9920.7705         9801.5195       
  1386   108.3202    9807(99)          9898.1699         9801.0400        
  1387   108.3952    9827(99)          9882.7461         9800.5596        
  1388   108.4702    9694(98)          9873.6377         9800.0791        
  1389   108.5452    9817(99)          9869.7158         9799.5996        
  1390   108.6202    9677(98)          9870.0635         9799.1191        
  1391   108.6952    9796(99)          9874.1855         9798.6387        
  1392   108.7702    9939(100)          9882.0059         9798.1582       
  1393   108.8452    9800(99)          9893.8994         9797.6787        
  1394   108.9202    9641(98)          9910.7891         9797.1982        
  1395   108.9952    10009(100)          9934.4424         9796.7178      
  1396   109.0702    9997(100)          9967.9004         9796.2383       
  1397   109.1452    9912(100)         10016.0078         9795.7578       
  1398   109.2202    10038(100)         10085.7080         9795.2773      
  1399   109.2952    10102(101)         10185.8633         9794.7969      
  1400   109.3702    10154(101)         10325.7354         9794.3174      
  1401   109.4452    10469(102)         10511.8291         9793.8369      
  1402   109.5202    10732(104)         10744.2402         9793.3564      
  1403   109.5952    10984(105)         11012.5801         9792.8760      
  1404   109.6702    11277(106)         11294.6787         9792.3965      
  1405   109.7452    11517(107)         11556.3750         9791.9160      
  1406   109.8202    11822(109)         11755.4111         9791.4355      
  1407   109.8952    12020(110)         11852.4238         9790.9561      
  1408   109.9702    12015(110)         11827.1289         9790.4756      
  1409   110.0452    11707(108)         11689.7402         9789.9951      
  1410   110.1202    11556(108)         11475.5605         9789.5146      
  1411   110.1952    11338(106)         11228.4639         9789.0352      
  1412   110.2702    11059(105)         10986.2422         9788.5547      
  1413   110.3452    10841(104)         10774.3027         9788.0742      
  1414   110.4202    10677(103)         10603.9395         9787.5947      
  1415   110.4952    10675(103)         10474.1514         9787.1143      
  1416   110.5702    10591(103)         10375.6104         9786.6338      
  1417   110.6452    10425(102)         10296.4277         9786.1533      
  1418   110.7202    10293(101)         10227.7559         9785.6738      
  1419   110.7952    10292(101)         10165.7832         9785.1934      
  1420   110.8702    10117(101)         10110.3135         9784.7129      
  1421   110.9452    10016(100)         10062.4600         9784.2324      
  1422   111.0202    9978(100)         10023.3770         9783.7529       
  1423   111.0952    9857(99)          9993.0488         9783.2725        
  1424   111.1702    9771(99)          9970.2490         9782.7920        
  1425   111.2452    10042(100)          9952.6797         9782.3125      
  1426   111.3202    9993(100)          9937.7715         9781.8320       
  1427   111.3952    10037(100)          9923.6074         9781.3516      
  1428   111.4702    10007(100)          9909.6465         9780.8711      
  1429   111.5452    9919(100)          9896.3398         9780.3916       
  1430   111.6202    9816(99)          9884.7100         9779.9111        
  1431   111.6952    9934(100)          9876.0146         9779.4307       
  1432   111.7702    9820(99)          9871.8232         9778.9512        
  1433   111.8452    9808(99)          9874.0117         9778.4707        
  1434   111.9202    9810(99)          9885.0205         9777.9902        
  1435   111.9952    9782(99)          9907.9424         9777.5098        
  1436   112.0702    9880(99)          9946.4092         9777.0303        
  1437   112.1452    9870(99)         10004.2070         9776.5498        
  1438   112.2202    9998(100)         10084.2695         9776.0693       
  1439   112.2952    10129(101)         10187.1514         9775.5889      
  1440   112.3702    10218(101)         10310.2207         9775.1094      
  1441   112.4452    10398(102)         10445.9746         9774.6289      
  1442   112.5202    10404(102)         10582.0332         9774.1484      
  1443   112.5952    10650(103)         10701.3740         9773.6689      
  1444   112.6702    10846(104)         10784.6572         9773.1885      
  1445   112.7452    10758(104)         10815.4482         9772.7080      
  1446   112.8202    10792(104)         10787.2783         9772.2275      
  1447   112.8952    10907(104)         10707.2588         9771.7480      
  1448   112.9702    10668(103)         10592.2793         9771.2676      
  1449   113.0452    10643(103)         10461.8076         9770.7871      
  1450   113.1202    10531(103)         10332.6787         9770.3076      
  1451   113.1952    10348(102)         10216.9697         9769.8271      
  1452   113.2702    10092(100)         10121.5029         9769.3467      
  1453   113.3452    10034(100)         10048.5342         9768.8662      
  1454   113.4202    10032(100)          9996.9678         9768.3867      
  1455   113.4952    9985(100)          9964.0576         9767.9062       
  1456   113.5702    9931(100)          9946.8066         9767.4258       
  1457   113.6452    9906(100)          9942.5547         9766.9453       
  1458   113.7202    9970(100)          9948.9170         9766.4658       
  1459   113.7952    10013(100)          9963.4346         9765.9854      
  1460   113.8702    9901(100)          9983.2324         9765.5049       
  1461   113.9452    9871(99)         10004.7441         9765.0254        
  1462   114.0202    9938(100)         10023.7471         9764.5449       
  1463   114.0952    9840(99)         10035.7148         9764.0645        
  1464   114.1702    9812(99)         10037.3174         9763.5840        
  1465   114.2452    9818(99)         10027.7100         9763.1045        
  1466   114.3202    9898(99)         10008.3350         9762.6240        
  1467   114.3952    9959(100)          9982.6074         9762.1436       
  1468   114.4702    9978(100)          9954.4697         9761.6641       
  1469   114.5452    9857(99)          9927.3145         9761.1836        
  1470   114.6202    9910(100)          9903.4688         9760.7031       
  1471   114.6952    9788(99)          9884.0391         9760.2227        
  1472   114.7702    9938(100)          9868.9795         9759.7432       
  1473   114.8452    9851(99)          9857.3994         9759.2627        
  1474   114.9202    9893(99)          9847.9365         9758.7822        
  1475   114.9952    9926(100)          9839.4844         9758.3018       
  1476   115.0702    9820(99)          9831.3154         9757.8223        
  1477   115.1452    9848(99)          9823.2500         9757.3418        
  1478   115.2202    9759(99)          9815.5186         9756.8613        
  1479   115.2952    9739(99)          9808.5176         9756.3818        
  1480   115.3702    9792(99)          9802.6836         9755.9014        
  1481   115.4452    9699(98)          9798.4453         9755.4209        
  1482   115.5202    9716(99)          9796.1963         9754.9404        
  1483   115.5952    9651(98)          9796.3037         9754.4609        
  1484   115.6702    9615(98)          9799.2725         9754.1543        
  1485   115.7452    9669(98)          9805.3818         9753.9824        
  1486   115.8202    9932(100)          9814.6650         9753.8115       
  1487   115.8952    9680(98)          9827.1445         9753.6396        
  1488   115.9702    9691(98)          9842.5088         9753.4688        
  1489   116.0452    9792(99)          9860.0918         9753.2969        
  1490   116.1202    9830(99)          9878.8398         9753.1260        
  1491   116.1952    10050(100)          9897.3447         9752.9541      
  1492   116.2702    9965(100)          9914.0527         9752.7832       
  1493   116.3452    10082(100)          9927.6113         9752.6123      
  1494   116.4202    10069(100)          9937.5186         9752.4404      
  1495   116.4952    10093(100)          9944.5684         9752.2695      
  1496   116.5702    10029(100)          9950.6270         9752.0977      
  1497   116.6452    9890(99)          9957.9141         9751.9268        
  1498   116.7202    10028(100)          9967.9248         9751.7549      
  1499   116.7952    10078(100)          9981.0479         9751.5840      
  1500   116.8702    10098(100)          9996.3018         9751.4121      
  1501   116.9452    10334(102)         10011.3770         9751.2412      
  1502   117.0202    10192(101)         10022.9746         9751.0693      
  1503   117.0952    10396(102)         10027.6045         9750.8984      
  1504   117.1702    10203(101)         10022.8301         9750.7275      
  1505   117.2452    10118(101)         10008.3545         9750.5557      
  1506   117.3202    10215(101)          9986.0908         9750.3848      
  1507   117.3952    9982(100)          9959.3379         9750.2129       
  1508   117.4702    9990(100)          9931.7207         9750.0420       
  1509   117.5452    10090(100)          9906.5498         9749.8701      
  1510   117.6202    10087(100)          9886.7002         9749.6992      
  1511   117.6952    9997(100)          9874.5879         9749.5273       
  1512   117.7702    9966(100)          9872.2559         9749.3564       
  1513   117.8452    9864(99)          9881.4697         9749.1855        
  1514   117.9202    9840(99)          9903.7432         9749.0137        
  1515   117.9952    9909(100)          9940.2285         9748.8428       
  1516   118.0702    9907(100)          9991.3750         9748.6709       
  1517   118.1452    10095(100)         10056.5830         9748.5000      
  1518   118.2202    10173(101)         10133.6406         9748.3281      
  1519   118.2952    10274(101)         10218.4814         9748.1572      
  1520   118.3702    10288(101)         10305.0029         9747.9854      
  1521   118.4452    10296(101)         10385.2168         9747.8145      
  1522   118.5202    10407(102)         10450.1611         9747.6436      
  1523   118.5952    10529(103)         10491.5293         9747.4717      
  1524   118.6702    10707(103)         10504.3701         9747.3008      
  1525   118.7452    10541(103)         10489.0400         9747.1289      
  1526   118.8202    10526(103)         10451.0869         9746.9580      
  1527   118.8952    10348(102)         10398.8428         9746.7861      
  1528   118.9702    10474(102)         10340.8184         9746.6152      
  1529   119.0452    10331(102)         10283.7930         9746.4434      
  1530   119.1202    10162(101)         10231.7588         9746.2725      
  1531   119.1952    10102(101)         10186.0654         9746.1016      
  1532   119.2702    9917(100)         10145.6270         9745.9297       
  1533   119.3452    10001(100)         10108.2451         9745.7588      
  1534   119.4202    9961(100)         10071.8760         9745.5869       
  1535   119.4952    9959(100)         10035.6592         9745.4160       
  1536   119.5702    9901(100)          9999.9873         9745.2441       
  1537   119.6452    9845(99)          9965.9756         9745.0732        
  1538   119.7202    9800(99)          9934.8955         9744.9014        
  1539   119.7952    10158(101)          9907.8613         9744.7305      
  1540   119.8702    9941(100)          9885.6689         9744.5596       
  1541   119.9452    9902(100)          9868.7344         9744.3877       
  1542   120.0202    9978(100)          9857.1396         9744.2168       
  1543   120.0952    9820(99)          9850.7061         9744.0449        
  1544   120.1702    9788(99)          9849.1758         9743.8740        
  1545   120.2452    9793(99)          9852.3330         9743.7021        
  1546   120.3202    9920(100)          9860.0303         9743.5312       
  1547   120.3952    9961(100)          9872.1416         9743.3594       
  1548   120.4702    9778(99)          9888.4297         9743.1885        
  1549   120.5452    9754(99)          9908.4814         9743.0176        
  1550   120.6202    9718(99)          9931.6680         9742.8457        
  1551   120.6952    9767(99)          9957.1631         9742.6748        
  1552   120.7702    9907(100)          9984.0713         9742.5029       
  1553   120.8452    9964(100)         10011.6367         9742.3320       
  1554   120.9202    9925(100)         10039.6514         9742.1602       
  1555   120.9952    9794(99)         10068.8105         9741.9893        
  1556   121.0702    9894(99)         10100.6553         9741.8174        
  1557   121.1452    10019(100)         10137.0000         9741.6465      
  1558   121.2202    10086(100)         10179.0186         9741.4756      
  1559   121.2952    10009(100)         10226.5176         9741.3037      
  1560   121.3702    9992(100)         10277.5059         9741.1328       
  1561   121.4452    10133(101)         10328.0889         9740.9609      
  1562   121.5202    10203(101)         10372.7764         9740.7900      
  1563   121.5952    10178(101)         10405.3613         9740.6182      
  1564   121.6702    10194(101)         10420.3545         9740.4473      
  1565   121.7452    10476(102)         10414.9307         9740.2754      
  1566   121.8202    10216(101)         10390.1523         9740.1045      
  1567   121.8952    10431(102)         10350.4590         9739.9336      
  1568   121.9702    10424(102)         10302.0273         9739.7617      
  1569   122.0452    10344(102)         10250.9668         9739.5908      
  1570   122.1202    10255(101)         10202.2354         9739.4189      
  1571   122.1952    10175(101)         10159.2061         9739.2480      
  1572   122.2702    10197(101)         10123.5117         9739.0762      
  1573   122.3452    10234(101)         10095.3691         9738.9053      
  1574   122.4202    10233(101)         10074.0498         9738.7334      
  1575   122.4952    10267(101)         10058.6602         9738.5625      
  1576   122.5702    10113(101)         10048.7314         9738.3916      
  1577   122.6452    10131(101)         10044.3291         9738.2197      
  1578   122.7202    10145(101)         10045.7227         9738.0488      
  1579   122.7952    10162(101)         10052.9150         9737.8770      
  1580   122.8702    10230(101)         10065.2959         9737.7061      
  1581   122.9452    10203(101)         10081.4287         9737.5342      
  1582   123.0202    10368(102)         10099.0254         9737.3633      
  1583   123.0952    10331(102)         10115.0791         9737.1914      
  1584   123.1702    10309(102)         10126.3076         9737.0205      
  1585   123.2452    10206(101)         10129.7715         9736.8486      
  1586   123.3202    10354(102)         10123.5459         9736.6777      
  1587   123.3952    10299(101)         10107.1729         9736.5068      
  1588   123.4702    10101(101)         10081.8320         9736.3350      
  1589   123.5452    10043(100)         10050.0566         9736.1641      
  1590   123.6202    9958(100)         10015.1182         9735.9922       
  1591   123.6952    10013(100)          9980.4062         9735.8213      
  1592   123.7702    9975(100)          9949.0059         9735.6494       
  1593   123.8452    10048(100)          9923.5352         9735.4785      
  1594   123.9202    9974(100)          9906.0801         9735.3066       
  1595   123.9952    9890(99)          9898.2080         9735.1357        
  1596   124.0702    10146(101)          9900.8574         9734.9648      
  1597   124.1452    9816(99)          9914.6533         9734.7930        
  1598   124.2202    9878(99)          9939.5820         9734.6221        
  1599   124.2952    9998(100)          9974.9980         9734.4502       
  1600   124.3702    10096(100)         10019.3867         9734.2793      
  1601   124.4452    10275(101)         10070.4443         9734.1074      
  1602   124.5202    10196(101)         10125.0400         9733.9365      
  1603   124.5952    10253(101)         10179.1377         9733.7646      
  1604   124.6702    10142(101)         10228.0625         9733.5938      
  1605   124.7452    10314(102)         10266.8828         9733.4229      
  1606   124.8202    10245(101)         10291.1797         9733.2510      
  1607   124.8952    10217(101)         10298.1299         9733.0801      
  1608   124.9702    10093(100)         10287.2334         9732.9082      
  1609   125.0452    10105(101)         10260.5527         9732.7373      
  1610   125.1202    10195(101)         10221.9463         9732.5654      
  1611   125.1952    10272(101)         10176.0000         9732.3945      
  1612   125.2702    10170(101)         10127.1104         9732.2227      
  1613   125.3452    10002(100)         10078.9648         9732.0518      
  1614   125.4202    10015(100)         10034.2412         9731.8809      
  1615   125.4952    10147(101)          9994.6279         9731.7090      
  1616   125.5702    9981(100)          9961.0059         9731.5381       
  1617   125.6452    9970(100)          9933.6543         9731.3662       
  1618   125.7202    9943(100)          9912.5693         9731.1953       
  1619   125.7952    9959(100)          9897.5547         9731.0234       
  1620   125.8702    9998(100)          9888.2695         9730.8525       
  1621   125.9452    9912(100)          9884.2568         9730.6807       
  1622   126.0202    9961(100)          9884.8564         9730.5098       
  1623   126.0952    9984(100)          9889.2529         9730.3389       
  1624   126.1702    9730(99)          9896.4609         9730.1670        
  1625   126.2452    9706(99)          9905.3369         9729.9961        
  1626   126.3202    9995(100)          9914.6016         9729.8242       
  1627   126.3952    10063(100)          9922.9629         9729.6533      
  1628   126.4702    9956(100)          9929.2852         9729.4814       
  1629   126.5452    9893(99)          9932.8799         9729.3105        
  1630   126.6202    9936(100)          9933.6904         9729.1387       
  1631   126.6952    9889(99)          9932.2734         9728.9678        
  1632   126.7702    9843(99)          9929.5469         9728.7969        
  1633   126.8452    9936(100)          9926.4678         9728.6250       
  1634   126.9202    9983(100)          9923.7969         9728.4541       
  1635   126.9952    9946(100)          9921.9619         9728.2822       
  1636   127.0702    9859(99)          9921.0234         9728.1113        
  1637   127.1452    9936(100)          9920.6934         9727.9395       
  1638   127.2202    9858(99)          9920.4512         9727.7686        
  1639   127.2952    9936(100)          9919.7246         9727.5967       
  1640   127.3702    9905(100)          9918.1270         9727.4258       
  1641   127.4452    9929(100)          9915.6016         9727.2549       
  1642   127.5202    10068(100)          9912.4004         9727.0830      
  1643   127.5952    10005(100)          9908.9238         9726.9121      
  1644   127.6702    9590(98)          9905.5840         9726.7402        
  1645   127.7452    9911(100)          9902.6201         9726.5693       
  1646   127.8202    9837(99)          9900.1641         9726.3975        
  1647   127.8952    9679(98)          9897.9248         9726.2266        
  1648   127.9702    9717(99)          9895.5137         9726.0547        
  1649   128.0452    9730(99)          9892.4785         9725.8838        
  1650   128.1202    9755(99)          9889.7773         9726.9990        
  1651   128.1952    9683(98)          9888.0303         9730.0781        
  1652   128.2702    9997(100)          9885.5420         9733.1562       
  1653   128.3452    9864(99)          9882.8027         9736.2354        
  1654   128.4202    9694(98)          9880.3896         9739.3135        
  1655   128.4952    9551(98)          9878.8252         9742.3916        
  1656   128.5702    9725(99)          9878.4951         9745.4707        
  1657   128.6452    9961(100)          9879.6123         9748.5488       
  1658   128.7202    9991(100)          9882.1992         9751.6279       
  1659   128.7952    9897(99)          9886.1064         9754.7061        
  1660   128.8702    9874(99)          9891.0605         9757.7842        
  1661   128.9452    9762(99)          9896.7314         9760.8633        
  1662   129.0202    9946(100)          9902.8486         9763.9424       
  1663   129.0952    9698(98)          9909.2842         9767.0205        
  1664   129.1702    10056(100)          9916.0703         9770.0986      
  1665   129.2452    10031(100)          9923.3193         9773.1777      
  1666   129.3202    9891(99)          9931.1240         9776.2568        
  1667   129.3952    10023(100)          9939.4346         9779.3350      
  1668   129.4702    10084(100)          9948.0020         9782.4131      
  1669   129.5452    10185(101)          9956.4375         9785.4912      
  1670   129.6202    10022(100)          9964.1016         9788.5703      
  1671   129.6952    10056(100)          9970.3154         9791.6494      
  1672   129.7702    10132(101)          9974.4111         9794.7275      
  1673   129.8452    10257(101)          9975.9746         9797.8057      
  1674   129.9202    10300(101)          9974.9727         9800.8848      
  1675   129.9952    10173(101)          9971.8008         9803.9629      
  1676   130.0702    10057(100)          9967.2451         9807.0420      
  1677   130.1452    9993(100)          9962.3691         9810.1201       
  1678   130.2202    9907(100)          9958.4180         9813.1982       
  1679   130.2952    10075(100)          9956.7422         9816.2773      
  1680   130.3702    10029(100)          9958.7500         9819.3555      
  1681   130.4452    10029(100)          9965.8896         9822.4346      
  1682   130.5202    9975(100)          9979.6084         9825.5127       
  1683   130.5952    9976(100)         10001.3203         9828.5918       
  1684   130.6702    9832(99)         10032.3057         9831.6699        
  1685   130.7452    9884(99)         10073.6152         9834.7480        
  1686   130.8202    10415(102)         10125.9355         9837.8271      
  1687   130.8952    10358(102)         10189.3975         9840.9053      
  1688   130.9702    10316(102)         10263.4736         9843.9844      
  1689   131.0452    10316(102)         10346.8027         9847.0625      
  1690   131.1202    10380(102)         10437.1006         9850.1406      
  1691   131.1952    10511(103)         10531.1357         9853.2197      
  1692   131.2702    10718(104)         10624.6934         9856.2988      
  1693   131.3452    10496(102)         10712.8379         9859.3770      
  1694   131.4202    10334(102)         10790.1367         9862.4551      
  1695   131.4952    10437(102)         10851.2266         9865.5342      
  1696   131.5702    10732(104)         10891.6387         9868.6123      
  1697   131.6452    11025(105)         10908.6572         9871.6914      
  1698   131.7202    10816(104)         10902.0283         9874.7695      
  1699   131.7952    11140(106)         10873.9678         9877.8477      
  1700   131.8702    10804(104)         10828.6055         9880.9268      
  1701   131.9452    10610(103)         10771.0684         9884.0059      
  1702   132.0202    10759(104)         10706.6230         9887.0840      
  1703   132.0952    10676(103)         10639.9717         9890.1621      
  1704   132.1702    10535(103)         10574.9277         9893.2412      
  1705   132.2452    10588(103)         10514.2646         9896.3193      
  1706   132.3202    10338(102)         10459.7207         9899.3984      
  1707   132.3952    10190(101)         10412.2324         9902.4766      
  1708   132.4702    10278(101)         10372.0254         9905.5547      
  1709   132.5452    10348(102)         10339.0000         9908.6338      
  1710   132.6202    10162(101)         10312.8975         9911.7119      
  1711   132.6952    10073(100)         10293.3799         9914.7910      
  1712   132.7702    10410(102)         10280.0303         9917.8691      
  1713   132.8452    10161(101)         10272.2725         9920.9482      
  1714   132.9202    10261(101)         10269.3467         9924.0264      
  1715   132.9952    10650(103)         10270.3066         9927.1045      
  1716   133.0702    10257(101)         10273.9932         9930.1836      
  1717   133.1452    10204(101)         10279.0693         9933.2617      
  1718   133.2202    10319(102)         10284.0889         9936.3408      
  1719   133.2952    10268(101)         10287.6084         9939.4189      
  1720   133.3702    10287(101)         10288.4248         9942.4971      
  1721   133.4452    10314(102)         10285.7119         9945.5762      
  1722   133.5202    10125(101)         10279.1416         9948.6553      
  1723   133.5952    10210(101)         10268.9668         9951.7334      
  1724   133.6702    10459(102)         10255.9277         9954.8115      
  1725   133.7452    10330(102)         10240.4414         9957.2500      
  1726   133.8202    10270(101)         10221.9141         9957.2500      
  1727   133.8952    10438(102)         10203.9873         9957.2500      
  1728   133.9702    10305(102)         10187.7627         9957.2500      
  1729   134.0452    10011(100)         10174.1768         9957.2500      
  1730   134.1202    10166(101)         10163.9648         9957.2500      
  1731   134.1952    10208(101)         10157.6787         9957.2500      
  1732   134.2702    10370(102)         10155.6680         9957.2500      
  1733   134.3452    10256(101)         10158.1152         9957.2500      
  1734   134.4202    10146(101)          9982.1719         9982.1719      
_pd_proc_number_of_points   1734
 
loop_                          
      _refln_index_h           
      _refln_index_k           
      _refln_index_l           
      _refln_mult              
      _pd_refln_phase_id       
      _refln_observed_status   
      _refln_F_squared_meas    
      _refln_F_squared_calc    
      _refln_phase_calc        
      _refln_d_spacing         
   0   1   1  4  1  o          0.4430        0.3344  180.00   6.82762
   0   2   0  2  1  o          0.3060        0.3326    0.00   5.91528
   1   0   1  4  1  o          6.1298        6.6570    0.00   5.91455
   1   1   1  8  1  o          0.3087        0.3913    0.00   5.29026
   2   0   0  2  1  o         29.4405       29.4358    0.00   4.18423
   1   2   1  8  1  o         45.1186       45.0305    0.00   4.18248
   0   0   2  2  1  o         37.0771       36.9173    0.00   4.18020
   2   1   0  4  1  o          2.5659        2.5659    0.00   3.94477
   2   0   1  4  1  o          0.7148        0.7148  180.00   3.74177
   1   0   2  4  1  o          1.3177        1.3177    0.00   3.73961
   2   1   1  8  1  o          0.1376        0.3311    0.00   3.56758
   0   3   1  4  1  o          0.6246        1.4759  180.00   3.56666
   1   1   2  8  1  o          0.0802        0.1863  180.00   3.56571
   2   2   0  4  1  o         79.8716       75.9551  180.00   3.41600
   0   2   2  4  1  o         92.2590       87.7647  180.00   3.41381
   1   3   1  8  1  o          0.1124        0.0570  180.00   3.28108
   2   2   1  8  1  o          7.2795        6.1653  180.00   3.16222
   1   2   2  8  1  o          8.0478        6.8251    0.00   3.16092
   0   4   0  2  1  o        394.0431      399.3909    0.00   2.95764
   2   0   2  4  1  o        146.0300      148.0555    0.00   2.95727
   2   3   0  4  1  o          8.6239        8.0406  180.00   2.86982
   2   1   2  8  1  o          3.1489        2.9197    0.00   2.86900
   2   3   1  8  1  o          1.4110        1.0457    0.00   2.71435
   1   3   2  8  1  o          1.2196        0.9056    0.00   2.71353
   0   1   3  4  1  o          0.2284        0.1700    0.00   2.71256
   3   0   1  4  1  o         13.1957       16.9651    0.00   2.64609
   1   4   1  8  1  o          1.3416        1.7314  180.00   2.64533
   2   2   2  8  1  o          9.7814       12.6345    0.00   2.64513
   1   0   3  4  1  o         14.7305       19.1263    0.00   2.64405
   3   1   1  8  1  o          3.0349        2.0998    0.00   2.58228
   1   1   3  8  1  o          0.0708        0.0485  180.00   2.58039
   3   2   1  8  1  o         15.6304       14.8841    0.00   2.41543
   2   4   0  4  1  o         62.5820       59.6414    0.00   2.41519
   0   4   2  4  1  o         75.8154       72.4327    0.00   2.41442
   1   2   3  8  1  o         14.5137       13.8910    0.00   2.41388
   2   3   2  8  1  o          0.1400        0.1408  180.00   2.36593
   2   4   1  8  1  o          1.5360        1.7408    0.00   2.32031
   3   0   2  4  1  o         26.2742       29.7809  180.00   2.32031
   1   4   2  8  1  o          1.1624        1.3291  180.00   2.31980
   2   0   3  4  1  o         28.9013       33.2453    0.00   2.31945
   3   1   2  8  1  o          0.4594        0.5782  180.00   2.27693
   0   5   1  4  1  o         12.2078       15.2689  180.00   2.27669
   2   1   3  8  1  o          0.4702        0.5789  180.00   2.27611
   0   3   3  4  1  o          0.1744        0.2134  180.00   2.27587
   3   3   1  8  1  o          1.3193        1.1386  180.00   2.19728
   1   5   1  8  1  o          0.0508        0.0441    0.00   2.19684
   1   3   3  8  1  o          3.7247        3.2594  180.00   2.19611
   3   2   2  8  1  o         10.8612       11.2966    0.00   2.16007
   2   2   3  8  1  o         16.7686       17.3733  180.00   2.15938
   4   0   0  2  1  o         69.7566       67.1914    0.00   2.09212
   2   4   2  8  1  o        155.2131      149.8410    0.00   2.09124
   0   0   4  2  1  o         93.0434       90.0755    0.00   2.09010
   4   1   0  4  1  o          2.4731        2.8961    0.00   2.06015
   2   5   0  4  1  o          7.9653        9.4133    0.00   2.05962
   4   0   1  4  1  o         32.6506       31.2660    0.00   2.02954
   1   0   4  4  1  o         37.6001       35.8657  180.00   2.02781
   4   1   1  8  1  o          0.1299        0.1189    0.00   2.00031
   2   5   1  8  1  o          5.7429        5.2688    0.00   1.99982
   3   3   2  8  1  o          1.5048        1.3806    0.00   1.99982
   1   5   2  8  1  o          0.1873        0.1720    0.00   1.99949
   2   3   3  8  1  o          3.6250        3.3326  180.00   1.99927
   1   1   4  8  1  o          0.0963        0.0886  180.00   1.99866
   4   2   0  4  1  o         57.8312       54.5095    0.00   1.97239
   3   4   1  8  1  o         23.1787       21.8768    0.00   1.97205
   0   6   0  2  1  o          3.3212        3.1378  180.00   1.97176
   3   0   3  4  1  o         25.8852       24.4749    0.00   1.97152
   1   4   3  8  1  o         24.1575       22.8590    0.00   1.97120
   0   2   4  4  1  o         33.4767       31.7035    0.00   1.97070
   3   1   3  8  1  o          2.9463        1.8920    0.00   1.94470
   4   2   1  8  1  o          2.1008        1.3298  180.00   1.91969
   1   2   4  8  1  o          2.0087        1.2663    0.00   1.91823
   4   0   2  4  1  o          1.8391        1.9180    0.00   1.87088
   1   6   1  8  1  o         33.8836       35.6604    0.00   1.87055
   3   2   3  8  1  o          1.4907        1.5768    0.00   1.87037
   2   0   4  4  1  o          6.3791        6.8481    0.00   1.86980
   4   3   0  4  1  o          4.6909        5.6105  180.00   1.84814
   4   1   2  8  1  o          4.5972        5.4615    0.00   1.84792
   2   5   2  8  1  o          0.5205        0.6113    0.00   1.84753
   2   1   4  8  1  o          4.7094        5.4305    0.00   1.84688
   3   4   2  8  1  o         30.3183       37.0349  180.00   1.82556
   2   4   3  8  1  o         35.5856       43.7399    0.00   1.82515
   4   3   1  8  1  o          3.6692        4.9290  180.00   1.80457
   0   5   3  4  1  o          5.5731        7.4286    0.00   1.80369
   1   3   4  8  1  o          5.7122        7.5884    0.00   1.80336
   4   2   2  8  1  o          0.3123        0.4557  180.00   1.78379
   2   6   0  4  1  o         17.4289       25.4601  180.00   1.78364
   0   6   2  4  1  o         20.3756       29.8298  180.00   1.78333
   2   2   4  8  1  o          1.8865        2.7701  180.00   1.78286
   3   5   1  8  1  o          0.0070        0.0055    0.00   1.76380
   3   3   3  8  1  o          3.4660        2.7248  180.00   1.76342
   1   5   3  8  1  o          2.4658        1.9420    0.00   1.76320
   2   6   1  8  1  o         11.0865       10.9483  180.00   1.74438
   1   6   2  8  1  o         12.1666       12.0063    0.00   1.74417
   4   4   0  4  1  o         29.4739       33.1585    0.00   1.70800
   0   4   4  4  1  o         46.2844       50.2461    0.00   1.70691
   4   3   2  8  1  o         15.3618       13.5814  180.00   1.69031
   2   3   4  8  1  o          2.0435        1.7832  180.00   1.68951
   4   4   1  8  1  o         23.0453       22.6012    0.00   1.67344
   4   0   3  4  1  o          3.2619        3.2078    0.00   1.67311
   3   0   4  4  1  o          1.0796        1.0648  180.00   1.67266
   1   4   4  8  1  o         27.8162       27.4628  180.00   1.67247
   3   5   2  8  1  o          4.2609        3.6883  180.00   1.65666
   0   7   1  4  1  o          0.3903        0.3386    0.00   1.65657
   4   1   3  8  1  o          0.6072        0.5259    0.00   1.65663
   2   5   3  8  1  o          1.8966        1.6542  180.00   1.65635
   3   1   4  8  1  o          0.4014        0.3516  180.00   1.65619
   0   1   5  4  1  o          5.1789        4.6032  180.00   1.65563
   5   0   1  4  1  o         39.7349       42.4850    0.00   1.64113
   2   6   2  8  1  o         10.8167       11.5141    0.00   1.64054
   3   4   3  8  1  o         19.2754       20.5054    0.00   1.64046
   1   0   5  4  1  o         62.3326       65.8822    0.00   1.63967
   5   1   1  8  1  o         14.5845       12.3163    0.00   1.62556
   1   7   1  8  1  o          2.3509        1.9633    0.00   1.62504
   1   1   5  8  1  o          0.0212        0.0174    0.00   1.62415
   4   2   3  8  1  o         26.6780       23.0516  180.00   1.60995
   3   2   4  8  1  o         27.5485       23.8355    0.00   1.60955
   5   2   1  8  1  o          0.0859        0.0650  180.00   1.58140
   3   6   1  8  1  o          4.6314        3.5915    0.00   1.58107
   4   4   2  8  1  o          2.6947        2.0840    0.00   1.58111
   1   6   3  8  1  o          2.4778        1.9871    0.00   1.58064
   2   4   4  8  1  o          9.0683        7.3686    0.00   1.58046
   1   2   5  8  1  o          4.3150        3.6026  180.00   1.58009
   4   5   0  4  1  o         19.8227       18.7251    0.00   1.56731
   2   7   0  4  1  o         29.6321       27.5724  180.00   1.56708
   5   0   2  4  1  o          1.1602        0.5080  180.00   1.55378
   2   0   5  4  1  o          6.7833        3.0034    0.00   1.55270
   5   1   2  8  1  o          0.3596        0.2698  180.00   1.54055
   4   5   1  8  1  o          0.0128        0.0096  180.00   1.54048
   2   7   1  8  1  o          8.3338        6.2676    0.00   1.54025
   4   3   3  8  1  o          0.2355        0.1771    0.00   1.54022
   1   7   2  8  1  o          7.0919        5.3359  180.00   1.54010
   3   3   4  8  1  o          1.2606        0.9483    0.00   1.53987
   1   5   4  8  1  o         13.8164       10.3862  180.00   1.53972
   2   1   5  8  1  o          0.0932        0.0699    0.00   1.53949
   0   3   5  4  1  o          8.8339        6.6226  180.00   1.53942
   5   3   1  8  1  o          2.3395        2.0965  180.00   1.51516
   3   5   3  8  1  o         14.9277       13.7587    0.00   1.51464
   1   3   5  8  1  o          0.5895        0.5583    0.00   1.51401
   5   2   2  8  1  o          2.7926        2.8993    0.00   1.50280
   3   6   2  8  1  o         10.6747       11.0341    0.00   1.50252
   2   6   3  8  1  o         15.4150       15.8618  180.00   1.50229
   2   2   5  8  1  o          8.1319        8.2744  180.00   1.50182
   0   8   0  2  1  o        108.4024       98.9281    0.00   1.47882
   4   0   4  4  1  o        137.0681      124.9525    0.00   1.47864
   4   5   2  8  1  o          5.2535        4.7054    0.00   1.46755
   2   7   2  8  1  o          0.0379        0.0339  180.00   1.46736
   4   1   4  8  1  o          7.8286        7.0060    0.00   1.46722
   2   5   4  8  1  o          0.5949        0.5319  180.00   1.46703
   4   4   3  8  1  o          0.4886        0.6852    0.00   1.45625
   3   4   4  8  1  o          0.2170        0.3100  180.00   1.45596
   5   3   2  8  1  o          1.4966        1.6520    0.00   1.44561
   0   7   3  4  1  o         17.6440       19.4739    0.00   1.44510
   2   3   5  8  1  o          0.2096        0.2311  180.00   1.44474
   5   4   1  8  1  o         55.5385       55.2206    0.00   1.43502
   4   6   0  4  1  o         56.7815       56.4357    0.00   1.43491
   5   0   3  4  1  o          6.0848        6.0460    0.00   1.43481
   1   8   1  8  1  o         28.3702       28.1768    0.00   1.43466
   4   2   4  8  1  o          1.3644        1.3546    0.00   1.43450
   0   6   4  4  1  o         42.5312       42.2056    0.00   1.43426
   3   0   5  4  1  o          8.0416        7.9789    0.00   1.43416
   1   4   5  8  1  o         82.0326       81.3815    0.00   1.43404
   3   7   1  8  1  o          0.2654        0.3418  180.00   1.42434
   5   1   3  8  1  o          1.0234        1.3155    0.00   1.42438
   1   7   3  8  1  o          8.6006       11.3092  180.00   1.42402
   3   1   5  8  1  o          0.4615        0.6185    0.00   1.42374
   4   6   1  8  1  o          0.7970        0.7970  180.00   1.41423
   1   6   4  8  1  o          0.1811        0.1811    0.00   1.41365
   6   0   0  2  1  o          3.7634        3.6042  180.00   1.39474
   2   8   0  4  1  o         13.0737       12.6066    0.00   1.39430
   5   2   3  8  1  o         47.7055       45.9374    0.00   1.39438
   0   8   2  4  1  o         15.8851       15.3622    0.00   1.39415
   3   6   3  8  1  o          2.5034        2.4206    0.00   1.39416
   3   2   5  8  1  o         38.6222       37.6755    0.00   1.39378
   0   0   6  2  1  o          0.0011        0.0010  180.00   1.39340
   6   1   0  4  1  o          0.2221        0.2221    0.00   1.38515
   4   3   4  8  1  o          2.3490        2.3490  180.00   1.38451
   6   0   1  4  1  o          8.8954       10.8274  180.00   1.37573
   5   4   2  8  1  o          0.5653        0.6854    0.00   1.37552
   2   8   1  8  1  o          0.3845        0.4654    0.00   1.37531
   1   8   2  8  1  o          0.4091        0.4950  180.00   1.37520
   2   4   5  8  1  o          0.6031        0.7331    0.00   1.37477
   1   0   6  4  1  o         12.6384       15.4808    0.00   1.37448
   6   1   1  8  1  o          0.3055        0.3055  180.00   1.36652
   3   7   2  8  1  o          1.9591        1.9591    0.00   1.36611
   4   5   3  8  1  o          3.5367        3.5367    0.00   1.36609
   2   7   3  8  1  o          0.8977        0.8977  180.00   1.36593
   3   5   4  8  1  o          0.0303        0.0303    0.00   1.36584
   0   5   5  4  1  o          3.3425        3.3425    0.00   1.36552
   1   1   6  8  1  o          0.0120        0.0120  180.00   1.36530
   6   2   0  4  1  o         21.2186       21.2186    0.00   1.35752
   4   6   2  8  1  o          0.9667        0.9667    0.00   1.35718
   2   6   4  8  1  o          0.0054        0.0054  180.00   1.35676
   0   2   6  4  1  o         12.8479       12.8479    0.00   1.35628
   5   5   1  8  1  o          1.7358        2.1031    0.00   1.34851
   5   3   3  8  1  o          1.0449        1.2521  180.00   1.34834
   3   3   5  8  1  o          3.8420        4.4751  180.00   1.34780
   1   5   5  8  1  o          2.0857        2.4194    0.00   1.34770
   6   2   1  8  1  o          0.6853        0.9529  180.00   1.33997
   1   2   6  8  1  o          1.2705        1.8306    0.00   1.33881
   6   0   2  4  1  o         43.8250       42.4587    0.00   1.32304
   2   8   2  8  1  o         55.7423       53.9758    0.00   1.32266
   4   4   4  8  1  o        114.9296      111.2771    0.00   1.32257
   2   0   6  4  1  o         76.7997       74.3502    0.00   1.32202
   6   3   0  4  1  o         12.7150       12.0904  180.00   1.31492
   6   1   2  8  1  o          7.4811        7.0941    0.00   1.31485
   4   7   0  4  1  o          1.0020        0.9449  180.00   1.31469
   2   1   6  8  1  o          1.3220        1.2028    0.00   1.31385
   5   0   4  4  1  o          1.8352        1.3970  180.00   1.30644
   4   0   5  4  1  o          4.0248        3.0780    0.00   1.30617
   6   3   1  8  1  o          0.6670        0.7325    0.00   1.29896
   5   5   2  8  1  o          1.2029        1.3294  180.00   1.29878
   4   7   1  8  1  o          9.8040       10.8504  180.00   1.29873
   0   9   1  4  1  o         28.9822       32.2504  180.00   1.29855
   5   1   4  8  1  o          0.7450        0.8292  180.00   1.29855
   1   7   4  8  1  o          0.0351        0.0393    0.00   1.29828
   4   1   5  8  1  o          0.0729        0.0817    0.00   1.29828
   2   5   5  8  1  o          4.2124        4.7348    0.00   1.29814
   1   3   6  8  1  o          5.1320        5.7936    0.00   1.29790
   6   2   2  8  1  o         24.4826       25.4401    0.00   1.29114
   3   8   1  8  1  o         40.1676       41.6004    0.00   1.29090
   5   4   3  8  1  o          5.9539        6.1685    0.00   1.29093
   1   8   3  8  1  o         50.0224       51.6458    0.00   1.29066
   3   4   5  8  1  o         11.1889       11.5217    0.00   1.29045
   2   2   6  8  1  o          8.4701        8.6952    0.00   1.29019
   1   9   1  8  1  o          0.9708        0.9098  180.00   1.28320
   3   7   3  8  1  o          3.5993        3.3690  180.00   1.28314
   4   6   3  8  1  o         12.7374       10.6914  180.00   1.27573
   5   2   4  8  1  o          9.1940        7.7148  180.00   1.27570
   3   6   4  8  1  o         11.3387        9.4976    0.00   1.27553
   4   2   5  8  1  o          1.9295        1.6147    0.00   1.27544
   6   4   0  4  1  o          6.3853        3.5981  180.00   1.26151
   5   6   1  8  1  o          0.1057        0.0598  180.00   1.26138
   1   6   5  8  1  o          4.5629        2.6712  180.00   1.26072
   0   4   6  4  1  o          0.0032        0.0019  180.00   1.26052
   6   3   2  8  1  o          9.1317        9.9164  180.00   1.25433
   4   7   2  8  1  o         10.7025       11.7592  180.00   1.25413
   2   9   0  4  1  o         13.6106       14.9979    0.00   1.25408
   4   5   4  8  1  o          3.8849        4.3157    0.00   1.25393
   2   7   4  8  1  o          0.1114        0.1245    0.00   1.25380
   2   3   6  8  1  o          2.1561        2.4472  180.00   1.25346
   6   4   1  8  1  o         12.3570       14.0756  180.00   1.24739
   6   0   3  4  1  o          1.1253        1.2776    0.00   1.24726
   3   8   2  8  1  o          5.9985        6.7816  180.00   1.24707
   2   8   3  8  1  o          8.4396        9.5138    0.00   1.24694
   3   0   6  4  1  o          0.0480        0.0537  180.00   1.24654
   1   4   6  8  1  o         11.2055       12.5241    0.00   1.24646
   6   1   3  8  1  o          0.0021        0.0029  180.00   1.24038
   2   9   1  8  1  o          4.0222        5.5190    0.00   1.24020
   1   9   2  8  1  o          5.5522        7.6214    0.00   1.24012
   5   3   4  8  1  o          0.0026        0.0036    0.00   1.24016
   4   3   5  8  1  o          0.0523        0.0718  180.00   1.23992
   3   1   6  8  1  o          3.1088        4.2633  180.00   1.23967
   5   5   3  8  1  o          0.1164        0.1300    0.00   1.22686
   3   5   5  8  1  o          1.1615        1.2255    0.00   1.22646
   5   6   2  8  1  o          0.7992        0.6558    0.00   1.22040
   6   2   3  8  1  o         18.3977       15.0959    0.00   1.22042
   2   6   5  8  1  o          1.2344        1.0143  180.00   1.21987
   3   2   6  8  1  o         23.8507       19.6037  180.00   1.21975
   6   4   2  8  1  o         35.3916       37.3854    0.00   1.20771
   4   8   0  4  1  o         24.1576       25.5554    0.00   1.20760
   0   8   4  4  1  o         24.5836       26.1090    0.00   1.20721
   2   4   6  8  1  o         47.7516       50.8213    0.00   1.20694
   6   5   0  4  1  o          3.8993        3.8218    0.00   1.20153
   2   9   2  8  1  o          4.3414        4.1987    0.00   1.20119
   4   8   1  8  1  o          5.9517        5.1764    0.00   1.19519
   5   4   4  8  1  o          1.9002        1.6512    0.00   1.19505
   1   8   4  8  1  o          4.4323        3.8474  180.00   1.19484
   4   4   5  8  1  o          0.0162        0.0140    0.00   1.19484
   6   5   1  8  1  o          1.4800        1.6326    0.00   1.18931
   6   3   3  8  1  o          1.2886        1.4327  180.00   1.18919
   4   7   3  8  1  o          0.4149        0.4664    0.00   1.18902
   0   9   3  4  1  o          1.6711        1.8947  180.00   1.18889
   3   7   4  8  1  o          0.0002        0.0002  180.00   1.18886
   0   7   5  4  1  o          3.7277        4.2830  180.00   1.18865
   3   3   6  8  1  o          1.9806        2.2857    0.00   1.18857
   1   5   6  8  1  o          6.8127        7.8896  180.00   1.18850
   0   1   7  4  1  o          0.2813        0.3288  180.00   1.18830
   7   0   1  4  1  o         12.8095       14.1465    0.00   1.18346
   0  10   0  2  1  o         10.1162       10.9450    0.00   1.18306
   3   8   3  8  1  o         24.2262       26.1377    0.00   1.18300
   4   6   4  8  1  o          2.0144        2.1685    0.00   1.18296
   5   0   5  4  1  o          1.7659        1.8956  180.00   1.18291
   1   0   7  4  1  o         40.8033       42.5096    0.00   1.18236
   7   1   1  8  1  o          8.4169        6.5755    0.00   1.17758
   5   7   1  8  1  o          8.8084        6.7965  180.00   1.17738
   3   9   1  8  1  o          0.0001        0.0001  180.00   1.17725
   1   9   3  8  1  o          0.8469        0.6409    0.00   1.17707
   5   1   5  8  1  o          4.2603        3.2184    0.00   1.17704
   1   7   5  8  1  o          0.2547        0.1900    0.00   1.17684
   1   1   7  8  1  o          2.2227        1.6230    0.00   1.17650
   7   2   1  8  1  o         19.0350       18.1729    0.00   1.16046
   4   8   2  8  1  o          5.9748        5.7506    0.00   1.16016
   5   6   3  8  1  o         29.2923       28.1903    0.00   1.16016
   1  10   1  8  1  o          0.5397        0.5206    0.00   1.16008
   6   0   4  4  1  o         29.9669       28.8450    0.00   1.16015
   2   8   4  8  1  o         13.3398       12.9274    0.00   1.15990
   5   2   5  8  1  o         37.8660       36.6512    0.00   1.15994
   3   6   5  8  1  o         21.3337       20.7193    0.00   1.15982
   4   0   6  4  1  o         58.7699       57.2194    0.00   1.15972
   1   2   7  8  1  o          0.6944        0.6816    0.00   1.15943
   6   5   2  8  1  o         20.6737       21.7782    0.00   1.15477
   6   1   4  8  1  o         10.5579       11.0333    0.00   1.15461
   4   1   6  8  1  o          6.0906        6.2061    0.00   1.15419
   2   5   6  8  1  o          4.6979        4.7571    0.00   1.15410
   7   0   2  4  1  o          9.7875        7.6899    0.00   1.14941
   6   4   3  8  1  o          2.5343        1.9919  180.00   1.14925
   3   4   6  8  1  o          0.3734        0.2957    0.00   1.14868
   2   0   7  4  1  o         15.3130       12.1888  180.00   1.14847
   7   1   2  8  1  o          2.2759        2.2024    0.00   1.14403
   5   7   2  8  1  o          2.7970        2.7017    0.00   1.14384
   3   9   2  8  1  o          3.8506        3.7113  180.00   1.14372
   5   5   4  8  1  o          0.5574        0.5368  180.00   1.14369
   2   9   3  8  1  o         11.4702       11.0286  180.00   1.14362
   4   5   5  8  1  o          3.8236        3.6642  180.00   1.14350
   2   7   5  8  1  o          4.1731        3.9869    0.00   1.14341
   2   1   7  8  1  o          0.0056        0.0052  180.00   1.14310
   0   3   7  4  1  o          0.0007        0.0006    0.00   1.14307
   6   6   0  4  1  o         37.5547       25.6186    0.00   1.13867
   2  10   0  4  1  o          1.8090        1.2232    0.00   1.13843
   6   2   4  8  1  o          3.1203        2.1124  180.00   1.13846
   0  10   2  4  1  o          0.2603        0.1755    0.00   1.13835
   4   2   6  8  1  o         13.4691        9.0150  180.00   1.13806
   0   6   6  4  1  o          9.8525        6.5787    0.00   1.13794
   7   3   1  8  1  o          2.3963        1.9282  180.00   1.13351
   5   3   5  8  1  o          3.3498        2.8189  180.00   1.13303
   1   3   7  8  1  o          2.1055        1.8566  180.00   1.13255
   7   2   2  8  1  o         17.2315       20.6507  180.00   1.12831
   6   6   1  8  1  o          0.3317        0.3995  180.00   1.12825
   2  10   1  8  1  o          0.2930        0.3609  180.00   1.12802
   1  10   2  8  1  o          0.6575        0.8149    0.00   1.12796
   1   6   6  8  1  o          0.0801        0.1042    0.00   1.12756
   2   2   7  8  1  o         11.2784       14.9672    0.00   1.12742
   4   9   0  4  1  o          1.8070        5.0983    0.00   1.11304
   6   3   4  8  1  o          6.0859       16.5355  180.00   1.11299
   4   7   4  8  1  o          0.1664        0.4135  180.00   1.11285
   4   3   6  8  1  o          2.6025        5.7736  180.00   1.11261
   4   8   3  8  1  o          0.2090        0.5856    0.00   1.10804
   3   8   4  8  1  o          0.0018        0.0052  180.00   1.10791
   7   3   2  8  1  o          0.4190        0.5368  180.00   1.10350
   6   5   3  8  1  o          0.0154        0.0194    0.00   1.10335
   4   9   1  8  1  o          0.3358        0.4213  180.00   1.10330
   1   9   4  8  1  o          0.9337        1.1402    0.00   1.10303
   3   5   6  8  1  o          1.8521        2.2270  180.00   1.10285
   2   3   7  8  1  o          0.7719        0.9144  180.00   1.10266
   7   4   1  8  1  o         12.8206       12.9826    0.00   1.09876
   7   0   3  4  1  o          1.6818        1.6999    0.00   1.09867
   6   6   2  8  1  o         22.2245       22.4517    0.00   1.09864
   5   8   1  8  1  o         32.3674       32.6733    0.00   1.09860
   2  10   2  8  1  o         11.9101       11.9831    0.00   1.09842
   5   4   5  8  1  o          0.3280        0.3294  180.00   1.09832
   1   8   5  8  1  o         53.5291       53.6088    0.00   1.09816
   2   6   6  8  1  o          9.3464        9.3435    0.00   1.09805
   3   0   7  4  1  o          4.8201        4.8094    0.00   1.09794
   1   4   7  8  1  o         53.1153       52.9505    0.00   1.09789
   7   1   3  8  1  o          4.1209        3.9564    0.00   1.09396
   5   7   3  8  1  o          4.9389        4.7478  180.00   1.09380
   3   9   3  8  1  o          7.2899        7.0152    0.00   1.09369
   3   7   5  8  1  o         13.6738       13.1876  180.00   1.09351
   3   1   7  8  1  o          2.2362        2.1656    0.00   1.09324
   5   6   4  8  1  o          6.5189        6.5036  180.00   1.08908
   4   6   5  8  1  o          1.0534        1.0501    0.00   1.08892
   7   2   3  8  1  o         18.4087       18.8284    0.00   1.08019
   3  10   1  8  1  o          1.3404        1.3625    0.00   1.08003
   6   4   4  8  1  o         30.2873       30.7977    0.00   1.08003
   1  10   3  8  1  o          0.5797        0.5864    0.00   1.07989
   4   4   6  8  1  o         44.8018       45.0340    0.00   1.07969
   3   2   7  8  1  o          8.1229        8.1195    0.00   1.07950
   6   7   0  4  1  o          5.4309        5.4347  180.00   1.07573
   4   9   2  8  1  o          1.7172        1.7272    0.00   1.07556
   2   9   4  8  1  o          0.8425        0.8532  180.00   1.07536
   7   4   2  8  1  o         14.6686       17.9419    0.00   1.07135
   5   8   2  8  1  o          0.0374        0.0458  180.00   1.07120
   6   0   5  4  1  o          0.0080        0.0098    0.00   1.07105
   2   8   5  8  1  o          0.0895        0.1094  180.00   1.07085
   5   0   6  4  1  o          1.5979        1.9534    0.00   1.07086
   2   4   7  8  1  o          5.1038        6.2056  180.00   1.07059
   6   7   1  8  1  o          1.0147        1.1175    0.00   1.06694
   0  11   1  4  1  o          0.0825        0.0922  180.00   1.06672
   6   1   5  8  1  o          0.3789        0.4245    0.00   1.06669
   5   1   6  8  1  o          0.1643        0.1873  180.00   1.06650
   1   7   6  8  1  o          2.0138        2.3344    0.00   1.06635
   0   5   7  4  1  o          1.1769        1.3908    0.00   1.06621
   7   5   1  8  1  o          1.7412        1.7187    0.00   1.05844
   7   3   3  8  1  o          0.7056        0.6889  180.00   1.05836
   1  11   1  8  1  o          1.6390        1.5605    0.00   1.05815
   5   5   5  8  1  o          9.9585        9.3786    0.00   1.05805
   3   3   7  8  1  o          0.0105        0.0096  180.00   1.05771
   1   5   7  8  1  o          1.3015        1.1830  180.00   1.05766
   6   6   3  8  1  o         11.7667        9.3866    0.00   1.05407
   3  10   2  8  1  o          0.0637        0.0508  180.00   1.05396
   2  10   3  8  1  o          0.7137        0.5682  180.00   1.05388
   6   2   5  8  1  o          3.3742        2.6867  180.00   1.05391
   5   2   6  8  1  o          1.2369        0.9833    0.00   1.05374
   3   6   6  8  1  o         15.7315       12.4978  180.00   1.05364
   8   0   0  2  1  o         35.1155       34.6893    0.00   1.04606
   4   8   4  8  1  o         52.5340       52.0577    0.00   1.04562
   0   0   8  2  1  o         75.4287       75.1932    0.00   1.04505
   8   1   0  4  1  o         12.1031       12.9094    0.00   1.04199
   6   7   2  8  1  o          0.7153        0.7636  180.00   1.04179
   2  11   0  4  1  o         16.3112       17.4073  180.00   1.04165
   6   5   4  8  1  o          6.4957        6.9329    0.00   1.04167
   4   5   6  8  1  o          1.7087        1.8192    0.00   1.04136
   2   7   6  8  1  o          0.9296        0.9888  180.00   1.04129
   8   0   1  4  1  o          0.2324        0.2360    0.00   1.03796
   7   0   4  4  1  o          3.0994        3.1773    0.00   1.03773
   4   0   7  4  1  o          0.8964        0.9442  180.00   1.03723
   1   0   8  4  1  o          0.7640        0.8169    0.00   1.03700
   8   1   1  8  1  o          0.7169        0.9283  180.00   1.03399
   7   5   2  8  1  o          0.1895        0.2457  180.00   1.03388
   7   1   4  8  1  o          0.0629        0.0816  180.00   1.03376
   2  11   1  8  1  o          2.4420        3.1677    0.00   1.03365
   4   9   3  8  1  o          4.9748        6.4532    0.00   1.03365
   1  11   2  8  1  o          1.3286        1.7233  180.00   1.03361
   5   7   4  8  1  o          0.0261        0.0338    0.00   1.03363
   6   3   5  8  1  o          0.0455        0.0590    0.00   1.03361
   3   9   4  8  1  o          0.5425        0.7033    0.00   1.03354
   4   7   5  8  1  o          0.0031        0.0040  180.00   1.03349
   0   9   5  4  1  o          5.0637        6.5570  180.00   1.03340
   5   3   6  8  1  o          0.0396        0.0513    0.00   1.03344
   4   1   7  8  1  o          0.2867        0.3705    0.00   1.03326
   2   5   7  8  1  o          0.0005        0.0006  180.00   1.03320
   1   1   8  8  1  o          2.9594        3.8065  180.00   1.03304
   8   2   0  4  1  o         11.0148       12.1628    0.00   1.03008
   7   4   3  8  1  o          0.5535        0.6044    0.00   1.02991
   4  10   0  4  1  o         14.5660       15.8018    0.00   1.02981
   5   8   3  8  1  o         16.1912       17.5243    0.00   1.02977
   0  10   4  4  1  o         14.2545       15.2197    0.00   1.02957
   3   8   5  8  1  o         18.6630       19.8808    0.00   1.02953
   3   4   7  8  1  o         10.9018       11.4418    0.00   1.02931
   0   2   8  4  1  o          1.0201        1.0575    0.00   1.02911
   5   9   1  8  1  o         15.7114       14.0215    0.00   1.02597
   1   9   5  8  1  o          6.7044        5.9269    0.00   1.02561
   8   2   1  8  1  o         18.6512       16.1608    0.00   1.02234
   4  10   1  8  1  o          0.2347        0.2041    0.00   1.02208
   7   2   4  8  1  o          1.1986        1.0417  180.00   1.02212
   1  10   4  8  1  o          0.2238        0.1953  180.00   1.02186
   4   2   7  8  1  o          0.0001        0.0001  180.00   1.02164
   1   2   8  8  1  o         28.0071       24.6224  180.00   1.02142
   8   0   2  4  1  o          3.9180        3.8398    0.00   1.01477
   7   6   1  8  1  o         13.5754       13.3169    0.00   1.01471
   6   8   0  4  1  o          0.4034        0.3961    0.00   1.01465
   3  10   3  8  1  o          2.3139        2.2795    0.00   1.01443
   5   6   5  8  1  o         23.5687       23.2353    0.00   1.01437
   0   8   6  4  1  o         13.9889       13.8207    0.00   1.01414
   1   6   7  8  1  o          1.9919        1.9692    0.00   1.01403
   2   0   8  4  1  o         31.8464       31.4965    0.00   1.01391
   8   3   0  4  1  o          8.9701        8.4971  180.00   1.01109
   8   1   2  8  1  o          3.1548        2.9870    0.00   1.01105
   2  11   2  8  1  o          0.9044        0.8535  180.00   1.01074
   2   1   8  8  1  o          0.1128        0.1063    0.00   1.01020
   6   8   1  8  1  o          0.9684        0.9630  180.00   1.00726
   6   4   5  8  1  o          3.6981        3.6911  180.00   1.00705
   5   4   6  8  1  o          7.2184        7.2227    0.00   1.00690
   1   8   6  8  1  o          6.8480        6.8652    0.00   1.00677
   8   3   1  8  1  o          0.0000        0.0000    0.00   1.00378
   5   9   2  8  1  o          0.2588        0.2752  180.00   1.00355
   6   7   3  8  1  o          3.1888        3.3893  180.00   1.00356
   7   3   4  8  1  o          0.8914        0.9472    0.00   1.00357
   0  11   3  4  1  o         15.2632       16.3654    0.00   1.00338
   2   9   5  8  1  o          0.1358        0.1465  180.00   1.00326
   3   7   6  8  1  o          0.0284        0.0307  180.00   1.00319
   4   3   7  8  1  o          0.0127        0.0138    0.00   1.00311
   1   3   8  8  1  o          2.5482        2.8105    0.00   1.00290
   8   2   2  8  1  o          5.3363        7.5282    0.00   1.00016
   4  10   2  8  1  o          3.1670        4.4996    0.00   0.99991
   6   6   4  8  1  o          0.0023        0.0033    0.00   0.99991
   2  10   4  8  1  o          0.6145        0.8743    0.00   0.99975
   4   6   6  8  1  o          0.3891        0.5533  180.00   0.99964
   2   2   8  8  1  o          0.1828        0.2579    0.00   0.99933
   7   5   3  8  1  o          1.5660        1.6225    0.00   0.99648
   3  11   1  8  1  o          0.5121        0.5224  180.00   0.99635
   1  11   3  8  1  o          5.5521        5.5934  180.00   0.99624
   3   5   7  8  1  o          1.8990        1.8496    0.00   0.99594
   7   6   2  8  1  o         15.5775       12.5130  180.00   0.99301
   2   6   7  8  1  o          6.2621        5.0471    0.00   0.99240
   8   4   0  4  1  o         30.7352       31.5582    0.00   0.98619
   6   8   2  8  1  o         19.5173       20.0615    0.00   0.98602
   0  12   0  2  1  o         41.7589       42.9540    0.00   0.98588
   6   0   6  4  1  o         48.5013       49.9141    0.00   0.98576
   2   8   6  8  1  o         37.1837       38.2861    0.00   0.98560
   0   4   8  4  1  o         42.1201       43.3951    0.00   0.98535
   8   3   2  8  1  o          9.6880       10.0082  180.00   0.98275
   4   9   4  8  1  o          5.5429        5.7119    0.00   0.98242
   6   1   6  8  1  o          8.2930        8.5400    0.00   0.98235
   2   3   8  8  1  o          1.4093        1.4441  180.00   0.98197
   8   4   1  8  1  o          0.4799        0.4646  180.00   0.97940
   8   0   3  4  1  o         11.5542       11.1697  180.00   0.97934
   7   4   4  8  1  o         11.7311       11.3051    0.00   0.97921
   5   8   4  8  1  o          0.2711        0.2605  180.00   0.97909
   4   8   5  8  1  o          2.0293        1.9444    0.00   0.97898
   4   4   7  8  1  o          1.3702        1.3064  180.00   0.97878
   3   0   8  4  1  o         34.0493       32.3349    0.00   0.97863
   1   4   8  8  1  o          0.0082        0.0078    0.00   0.97859
   8   1   3  8  1  o          0.3459        0.3095  180.00   0.97600
   3  11   2  8  1  o          1.9854        1.7706    0.00   0.97578
   2  11   3  8  1  o          1.1722        1.0443  180.00   0.97572
   6   5   5  8  1  o          0.1286        0.1146    0.00   0.97574
   5   5   6  8  1  o          1.7290        1.5377    0.00   0.97560
   0   7   7  4  1  o          1.3061        1.1581    0.00   0.97537
   3   1   8  8  1  o          0.5803        0.5140  180.00   0.97530
 
# The following lines are used to test the character set of files sent by     
# network email or other means. They are not part of the CIF data set.        
# abcdefghijklmnopqrstuvwxyzABCDEFGHIJKLMNOPQRSTUVWXYZ0123456789              
# !@#$%^&*()_+{}:"~<>?|\-=[];'`,./ 
