# Supplementary material for: The influence of deuteration on the crystal structure of hybrid halide perovskites: a temperature-dependent neutron diffraction study of FAPbBr3
Source: Acta Crystallogr B Struct Sci Cryst Eng Mater. 2020 Mar 20;76(Pt 2):267–74. doi: 10.1107/S2052520620002620 (PMC7137785; doi:10.1107/S2052520620002620)
Supplement: Supplementary file 4 [file b-76-00267-FAPbBr3_D4_10Ksup3.rtv]

#==============================================
# Powder diffraction pattern number   1
#==============================================
 
data_FAPbBr_D4_10K
#data_FaPbBr_d4_10K_0corrected
 
_pd_block_id    FaPbBr_d4_10K_0corrected
#==============================================================================             
    
_diffrn_radiation_probe                neutrons 
_diffrn_radiation_wavelength            1.7982
     
#  The following profile R-factors are NOT CORRECTED for background
#  The sum is extended to all non-excluded points.
#  These are the current CIF standard
 
_pd_proc_ls_prof_R_factor                1.7898
_pd_proc_ls_prof_wR_factor               2.4463
_pd_proc_ls_prof_wR_expected             1.0489
 
#  The following profile R-factors are CORRECTED for background
#  The sum is extended to all non-excluded points.
#  These items are not in the current CIF standard, but are defined above
 
_pd_proc_ls_prof_cR_factor               26.4822
_pd_proc_ls_prof_cwR_factor              20.2305
_pd_proc_ls_prof_cwR_expected             8.6740
 
#  The following items are not in the CIF standard, but are defined above
 
_pd_proc_ls_prof_chi2                 5.4397
_pd_proc_ls_prof_echi2                5.4491
  
_pd_proc_ls_background_function   
;   FullProf Background function number  
;                   
                    
_exptl_absorpt_process_details                                                 
;   FullProf Absorption/surface roughness correction    
 No correction is applied ?.                                                   
;                   
                    
_pd_proc_ls_profile_function                                                   
;                   
;                   
_pd_proc_ls_peak_cutoff 0.00500                                                
_pd_calc_method  "   Rietveld Refinement" 
                    
#---- raw/calc data loop -----   
_pd_meas_2theta_range_min       4.474900
_pd_meas_2theta_range_max     134.449997
_pd_meas_2theta_range_inc       0.075042
_pd_proc_2theta_range_min       4.435358
_pd_proc_2theta_range_max     134.410461
_pd_proc_2theta_range_inc       0.075042
 
loop_
_pd_proc_point_id
_pd_proc_2theta_corrected   
_pd_proc_intensity_total
_pd_calc_intensity_total
_pd_proc_intensity_bkg_calc
 
     1     4.4354    9661(98)          9703.7705         9703.7705       
     2     4.5105    9964(100)          9669.6445         9669.6445      
     3     4.5854    9709(99)          9635.6094         9635.6094       
     4     4.6605    9793(99)          9601.4844         9601.4844       
     5     4.7355    9568(98)          9567.4033         9567.4033       
     6     4.8104    9552(98)          9533.3691         9533.3691       
     7     4.8855    9328(97)          9499.2432         9499.2432       
     8     4.9604    9374(97)          9465.2090         9465.2090       
     9     5.0355    9122(96)          9431.0830         9431.0830       
    10     5.1105    9218(96)          9397.0020         9397.0020       
    11     5.1854    9033(95)          9362.9678         9362.9678       
    12     5.2605    9249(96)          9328.8418         9328.8418       
    13     5.3354    9622(98)          9294.8076         9294.8076       
    14     5.4105    9378(97)          9260.6816         9260.6816       
    15     5.4855    9337(97)          9226.8613         9226.6016       
    16     5.5604    9168(96)          9192.8301         9192.5664       
    17     5.6355    9304(96)          9158.7090         9158.4404       
    18     5.7104    9096(95)          9124.6787         9124.4062       
    19     5.7855    9110(95)          9090.5576         9090.2803       
    20     5.8605    8865(94)          9065.4473         9065.1660       
    21     5.9354    9039(95)          9057.3477         9057.0615       
    22     6.0105    9226(96)          9049.2256         9048.9346       
    23     6.0854    9076(95)          9041.1260         9040.8301       
    24     6.1605    9012(95)          9033.0039         9032.7031       
    25     6.2355    9138(96)          9024.8945         9024.5879       
    26     6.3104    8985(95)          9016.7949         9016.4834       
    27     6.3855    9220(96)          9008.6738         9008.3564       
    28     6.4604    9102(95)          9000.5742         9000.2520       
    29     6.5355    9037(95)          8992.4531         8992.1250       
    30     6.6105    8942(95)          8984.3438         8984.0098       
    31     6.6854    8871(94)          8976.2441         8975.9043       
    32     6.7605    8897(94)          8968.1250         8967.7783       
    33     6.8354    8995(95)          8960.0264         8959.6738       
    34     6.9105    8817(94)          8951.9062         8951.5469       
    35     6.9855    8854(94)          8943.7979         8943.4316       
    36     7.0604    8712(93)          8935.6992         8935.3262       
    37     7.1355    8974(95)          8927.5801         8927.2002       
    38     7.2104    8958(95)          8919.4824         8919.0947       
    39     7.2855    9019(95)          8911.3633         8910.9688       
    40     7.3605    9018(95)          8903.2549         8902.8525       
    41     7.4354    8783(94)          8895.1582         8894.7480       
    42     7.5105    8929(94)          8887.0410         8886.6221       
    43     7.5854    8805(94)          8878.9443         8878.5166       
    44     7.6605    8889(94)          8870.8262         8870.3906       
    45     7.7355    8730(93)          8862.7197         8862.2744       
    46     7.8104    8930(94)          8854.6240         8854.1699       
    47     7.8854    8721(93)          8846.5186         8846.0547       
    48     7.9605    8936(95)          8839.9697         8837.9277       
    49     8.0355    9028(95)          8831.8896         8829.8125       
    50     8.1105    9007(95)          8823.8096         8821.6963       
    51     8.1854    8934(95)          8815.7422         8813.5918       
    52     8.2604    8812(94)          8807.6641         8805.4756       
    53     8.3355    8661(93)          8810.0078         8807.7793       
    54     8.4105    8823(94)          8815.5830         8813.3145       
    55     8.4855    8792(94)          8821.1602         8818.8496       
    56     8.5604    8553(92)          8826.7314         8824.3779       
    57     8.6354    8360(91)          8832.3115         8829.9141       
    58     8.7105    8883(94)          8837.8994         8835.4570       
    59     8.7855    8866(94)          8843.4814         8840.9922       
    60     8.8605    8682(93)          8849.0645         8846.5273       
    61     8.9354    8800(94)          8854.6426         8852.0557       
    62     9.0104    8716(93)          8860.2295         8857.5918       
    63     9.0855    8725(93)          8865.8242         8863.1338       
    64     9.1605    9101(95)          8871.4141         8868.6699       
    65     9.2355    9211(96)          8877.0049         8874.2051       
    66     9.3104    9133(96)          8882.5908         8879.7334       
    67     9.3854    9061(95)          8888.1855         8885.2686       
    68     9.4605    9202(96)          8893.7900         8890.8115       
    69     9.5355    9183(96)          8899.3896         8896.3477       
    70     9.6105    9172(96)          8904.9902         8901.8828       
    71     9.6854    9159(96)          8910.5859         8907.4111       
    72     9.7604    8886(94)          8916.1914         8912.9463       
    73     9.8354    8842(94)          8921.7998         8918.4824       
    74     9.9104    8751(94)          8927.4102         8924.0176       
    75     9.9854    9009(95)          8933.0234         8929.5537       
    76    10.0604    8774(94)          8938.6387         8935.0889       
    77    10.1354    8951(95)          8944.4072         8940.6240       
    78    10.2104    8901(94)          8950.0322         8946.1602       
    79    10.2854    8835(94)          8955.6602         8951.6953       
    80    10.3604    8846(94)          8961.2910         8957.2305       
    81    10.4354    8891(94)          8966.9258         8962.7666       
    82    10.5104    8923(94)          8972.5645         8968.3018       
    83    10.5854    9027(95)          8978.2070         8973.8379       
    84    10.6604    8815(94)          8983.8545         8979.3730       
    85    10.7354    8795(94)          8989.5049         8984.9082       
    86    10.8104    8805(94)          8995.1621         8990.4443       
    87    10.8854    8795(94)          9000.8232         8995.9795       
    88    10.9604    8978(95)          9006.4893         9001.5146       
    89    11.0354    8900(94)          9008.0732         9002.9619       
    90    11.1104    8962(95)          9004.0781         8998.8232       
    91    11.1854    9117(95)          9000.0889         8994.6846       
    92    11.2604    8981(95)          8996.1074         8990.5469       
    93    11.3354    8873(94)          8992.1328         8986.4082       
    94    11.4104    8987(95)          8988.1650         8982.2695       
    95    11.4854    9173(96)          8984.2080         8978.1318       
    96    11.5604    8993(95)          8980.2578         8973.9932       
    97    11.6354    8803(94)          8976.3184         8969.8545       
    98    11.7104    8554(92)          8972.3887         8965.7168       
    99    11.7854    8708(93)          8968.4707         8961.5781       
   100    11.8604    8796(94)          8964.5635         8957.4395       
   101    11.9354    9101(95)          8960.6699         8953.3008       
   102    12.0104    9065(95)          8956.7920         8949.1631       
   103    12.0854    8860(94)          8952.9277         8945.0244       
   104    12.1604    9254(96)          8949.0801         8940.8857       
   105    12.2354    8965(95)          8945.2510         8936.7480       
   106    12.3104    9058(95)          8941.4414         8932.6094       
   107    12.3854    9253(96)          8937.6533         8928.4707       
   108    12.4604    8706(93)          8933.8896         8924.3330       
   109    12.5354    8916(94)          8930.1514         8920.1943       
   110    12.6104    9082(95)          8926.4414         8916.0557       
   111    12.6854    9075(95)          8922.7646         8911.9170       
   112    12.7604    9029(95)          8919.1240         8907.7793       
   113    12.8354    8985(95)          8915.5234         8903.6406       
   114    12.9104    8957(95)          8911.9668         8899.5020       
   115    12.9854    9019(95)          8908.4629         8895.3643       
   116    13.0604    9013(95)          8905.0146         8891.2256       
   117    13.1354    8913(94)          8901.6328         8887.0869       
   118    13.2104    8974(95)          8898.3271         8882.9492       
   119    13.2854    8945(95)          8895.1084         8878.8105       
   120    13.3604    9097(95)          8891.9902         8874.6719       
   121    13.4354    9088(95)          8888.9902         8870.5332       
   122    13.5104    9259(96)          8886.1318         8866.3955       
   123    13.5854    9227(96)          8883.4385         8862.2568       
   124    13.6604    9078(95)          8880.9463         8858.1182       
   125    13.7354    8901(94)          8878.7002         8853.9805       
   126    13.8104    9082(95)          8876.7559         8849.8418       
   127    13.8854    9224(96)          8875.1943         8845.7031       
   128    13.9604    9112(95)          8874.1348         8841.5654       
   129    14.0354    9002(95)          8873.7686         8837.4268       
   130    14.1104    8947(95)          8874.4443         8833.2881       
   131    14.1854    9193(96)          8876.8115         8829.1504       
   132    14.2604    9269(96)          8882.0723         8825.0117       
   133    14.3354    9178(96)          8892.3438         8820.8730       
   134    14.4104    9209(96)          8911.0889         8816.7344       
   135    14.4854    9204(96)          8943.7197         8812.8320       
   136    14.5604    9058(95)          9000.7676         8812.8955       
   137    14.6354    9060(95)          9085.5107         8812.9600       
   138    14.7104    9184(96)          9202.7598         8813.0234       
   139    14.7854    8951(95)          9350.5527         8813.0879       
   140    14.8604    9110(95)          9515.3506         8813.1523       
   141    14.9354    9249(96)          9668.8604         8813.2158       
   142    15.0104    9115(95)          9769.5723         8813.2803       
   143    15.0854    9020(95)          9774.8906         8813.3438       
   144    15.1604    9058(95)          9672.0391         8813.4082       
   145    15.2354    9062(95)          9499.9941         8813.4727       
   146    15.3104    9110(95)          9317.2588         8813.5361       
   147    15.3854    8983(95)          9162.9238         8813.6006       
   148    15.4604    9151(96)          9051.4307         8813.6641       
   149    15.5354    9058(95)          8980.6016         8813.7285       
   150    15.6104    8906(94)          8943.8906         8813.7930       
   151    15.6854    8981(95)          8923.2207         8813.8564       
   152    15.7604    9032(95)          8913.6475         8813.9209       
   153    15.8354    8853(94)          8910.1152         8813.9844       
   154    15.9104    8833(94)          8910.0947         8814.0488       
   155    15.9854    8988(95)          8912.5049         8814.1133       
   156    16.0604    8993(95)          8916.9805         8814.1768       
   157    16.1354    8984(95)          8923.5010         8814.2412       
   158    16.2104    8989(95)          8932.2441         8814.3047       
   159    16.2854    9084(95)          8943.5781         8814.3691       
   160    16.3604    9079(95)          8958.1104         8814.4336       
   161    16.4354    9003(95)          8976.8770         8814.4971       
   162    16.5104    9062(95)          9001.7793         8814.5615       
   163    16.5854    9123(96)          9036.4990         8814.6250       
   164    16.6604    9264(96)          9088.2686         8814.6895       
   165    16.7354    9209(96)          9170.7041         8814.7539       
   166    16.8104    9441(97)          9307.6143         8814.8174       
   167    16.8854    9756(99)          9536.4209         8814.8818       
   168    16.9604    9884(99)          9907.6289         8814.9453       
   169    17.0354    10493(102)         10474.2051         8815.0098     
   170    17.1104    10856(104)         11265.0215         8815.0742     
   171    17.1854    11446(107)         12247.3711         8815.1377     
   172    17.2604    12319(111)         13294.0654         8815.2021     
   173    17.3354    13388(116)         14173.4082         8815.2656     
   174    17.4104    14046(119)         14585.5137         8815.3301     
   175    17.4854    14113(119)         14304.9766         8815.3945     
   176    17.5604    13584(117)         13411.1523         8815.4580     
   177    17.6354    12643(112)         12260.9277         8815.5225     
   178    17.7104    11475(107)         11185.4160         8815.5859     
   179    17.7854    10611(103)         10349.6094         8815.6504     
   180    17.8604    9943(100)          9782.8379         8815.7148      
   181    17.9354    9660(98)          9437.5381         8815.7783       
   182    18.0104    9176(96)          9241.5967         8815.8428       
   183    18.0854    9082(95)          9132.2725         8815.9062       
   184    18.1604    9050(95)          9068.2119         8815.9707       
   185    18.2354    9030(95)          9026.9521         8816.0352       
   186    18.3104    8990(95)          8997.7891         8816.0986       
   187    18.3854    9121(96)          8975.9072         8816.1631       
   188    18.4604    9029(95)          8959.0488         8816.2266       
   189    18.5354    8868(94)          8946.0352         8816.2910       
   190    18.6104    8906(94)          8936.2207         8816.3555       
   191    18.6854    8999(95)          8929.9111         8816.4189       
   192    18.7604    9006(95)          8926.2793         8816.4834       
   193    18.8354    9086(95)          8926.8750         8816.5469       
   194    18.9104    8965(95)          8933.8916         8816.6113       
   195    18.9854    8954(95)          8951.1035         8816.6758       
   196    19.0604    8919(94)          8983.8145         8816.7393       
   197    19.1354    8894(94)          9037.6133         8816.8037       
   198    19.2104    9103(95)          9115.1855         8816.8672       
   199    19.2854    9023(95)          9211.9199         8816.9316       
   200    19.3604    9037(95)          9312.3691         8816.9951       
   201    19.4354    9165(96)          9390.0312         8817.0596       
   202    19.5104    9196(96)          9413.4629         8817.1240       
   203    19.5854    9197(96)          9365.7852         8817.1875       
   204    19.6604    9075(95)          9265.7402         8817.2520       
   205    19.7354    9116(95)          9151.8975         8817.3154       
   206    19.8104    9190(96)          9052.5732         8817.3799       
   207    19.8854    8913(94)          8979.1787         8817.4443       
   208    19.9604    8983(95)          8931.3828         8817.5078       
   209    20.0354    8979(95)          8903.0400         8817.5723       
   210    20.1104    9098(95)          8887.0225         8817.6357       
   211    20.1854    9011(95)          8878.0957         8817.7002       
   212    20.2604    9062(95)          8872.4062         8817.7646       
   213    20.3354    9000(95)          8868.5215         8817.8281       
   214    20.4104    8874(94)          8865.6641         8817.8926       
   215    20.4854    9086(95)          8863.4746         8817.9561       
   216    20.5604    9056(95)          8862.3652         8818.6094       
   217    20.6354    8869(94)          8863.6182         8821.2422       
   218    20.7104    8996(95)          8865.1826         8823.8750       
   219    20.7854    8839(94)          8867.0078         8826.5078       
   220    20.8604    8825(94)          8869.0547         8829.1406       
   221    20.9354    8824(94)          8871.2949         8831.7725       
   222    21.0104    8821(94)          8873.7100         8834.4053       
   223    21.0854    8873(94)          8876.2822         8837.0381       
   224    21.1604    8844(94)          8879.0000         8839.6709       
   225    21.2354    8893(94)          8881.8564         8842.3037       
   226    21.3104    8904(94)          8884.8457         8844.9365       
   227    21.3854    8956(95)          8887.9648         8847.5684       
   228    21.4604    8971(95)          8891.2129         8850.2012       
   229    21.5354    9048(95)          8895.8105         8852.8340       
   230    21.6104    9067(95)          8899.3438         8855.4668       
   231    21.6854    9062(95)          8903.0156         8858.0996       
   232    21.7604    8930(94)          8906.8320         8860.7324       
   233    21.8354    8972(95)          8910.8018         8863.3652       
   234    21.9104    8966(95)          8914.9336         8865.9971       
   235    21.9854    8999(95)          8919.2412         8868.6299       
   236    22.0604    8890(94)          8923.7393         8871.2627       
   237    22.1354    8856(94)          8928.4434         8873.8955       
   238    22.2104    8966(95)          8933.3740         8876.5283       
   239    22.2854    8835(94)          8938.5557         8879.1611       
   240    22.3604    8765(94)          8944.0146         8881.7930       
   241    22.4354    8935(95)          8949.6797         8884.3203       
   242    22.5104    8887(94)          8955.1631         8886.3164       
   243    22.5854    8740(93)          8961.0400         8888.3125       
   244    22.6604    8976(95)          8967.3652         8890.3096       
   245    22.7354    9000(95)          8974.2012         8892.3057       
   246    22.8104    8868(94)          8981.6230         8894.3018       
   247    22.8854    8926(94)          8989.9365         8896.2988       
   248    22.9604    8904(94)          8998.8291         8898.2949       
   249    23.0354    8812(94)          9008.6436         8900.2910       
   250    23.1104    8997(95)          9019.5459         8902.2881       
   251    23.1854    8961(95)          9031.7373         8904.2842       
   252    23.2604    8911(94)          9045.4736         8906.2803       
   253    23.3354    8983(95)          9061.0742         8908.2773       
   254    23.4104    8990(95)          9078.9453         8910.2734       
   255    23.4854    9010(95)          9099.6104         8912.2695       
   256    23.5604    9015(95)          9123.7568         8914.2666       
   257    23.6354    9115(95)          9152.2891         8916.2627       
   258    23.7104    9044(95)          9186.4404         8918.2588       
   259    23.7854    9149(96)          9227.9531         8920.2559       
   260    23.8604    9197(96)          9279.4922         8922.2520       
   261    23.9354    9190(96)          9345.6904         8924.2480       
   262    24.0104    9424(97)          9435.6875         8926.2451       
   263    24.0854    9637(98)          9569.7100         8928.2412       
   264    24.1604    9921(100)          9786.7695         8930.2373      
   265    24.2354    10470(102)         10163.4941         8932.2344     
   266    24.3104    11458(107)         10824.9990         8934.2305     
   267    24.3854    12391(111)         11933.8330         8936.2266     
   268    24.4604    13724(117)         13631.6865         8938.2236     
   269    24.5354    15511(125)         15920.5762         8940.2197     
   270    24.6104    17680(133)         18521.0859         8942.2158     
   271    24.6854    19929(141)         20799.9004         8944.2129     
   272    24.7604    21887(148)         21880.5703         8946.2090     
   273    24.8354    22125(149)         21143.9883         8948.2051     
   274    24.9104    20566(143)         18920.9258         8950.2021     
   275    24.9854    18040(134)         16209.1152         8952.1982     
   276    25.0604    15207(123)         13794.4570         8954.1943     
   277    25.1354    12840(113)         12006.9951         8956.1914     
   278    25.2104    11276(106)         10853.9238         8958.1875     
   279    25.2854    10246(101)         10183.3135         8960.1836     
   280    25.3604    9708(99)          9814.6406         8962.1807       
   281    25.4354    9449(97)          9609.6709         8964.1768       
   282    25.5104    9242(96)          9486.4473         8966.1729       
   283    25.5854    9222(96)          9404.2676         8968.1699       
   284    25.6604    9154(96)          9345.0205         8970.1660       
   285    25.7354    9180(96)          9300.9141         8972.1621       
   286    25.8104    9203(96)          9268.6201         8974.1582       
   287    25.8854    9108(95)          9246.9268         8976.1553       
   288    25.9604    9195(96)          9235.5859         8978.1514       
   289    26.0354    9195(96)          9234.1738         8980.1475       
   290    26.1104    9243(96)          9240.6855         8982.1445       
   291    26.1854    9286(96)          9250.3223         8984.1406       
   292    26.2604    9142(96)          9255.4893         8986.1367       
   293    26.3354    9244(96)          9249.9316         8989.5176       
   294    26.4104    9255(96)          9238.3125         9000.0938       
   295    26.4854    9260(96)          9220.6885         9010.6689       
   296    26.5604    9336(97)          9209.9121         9021.2451       
   297    26.6354    9163(96)          9200.8506         9031.8213       
   298    26.7104    9200(96)          9199.1738         9042.3965       
   299    26.7854    9346(97)          9204.0996         9052.9727       
   300    26.8604    9181(96)          9214.3936         9063.5488       
   301    26.9354    9313(97)          9229.3672         9074.1240       
   302    27.0104    9314(97)          9249.5820         9084.7002       
   303    27.0854    9435(97)          9276.2578         9095.2764       
   304    27.1604    9280(96)          9318.9854         9105.8516       
   305    27.2354    9294(96)          9389.2832         9116.4277       
   306    27.3104    9445(97)          9508.4688         9127.0029       
   307    27.3854    9560(98)          9703.6953         9137.5791       
   308    27.4604    9705(99)          9996.5703         9148.1553       
   309    27.5354    9891(99)         10381.7500         9158.7305       
   310    27.6104    10159(101)         10802.7061         9169.3066     
   311    27.6854    10548(103)         11141.3457         9179.8828     
   312    27.7604    10708(103)         11249.5879         9190.4580     
   313    27.8354    10633(103)         11061.7363         9201.0342     
   314    27.9104    10604(103)         10682.3311         9211.6104     
   315    27.9854    10302(101)         10275.2773         9222.1855     
   316    28.0604    10018(100)          9941.8105         9232.7617     
   317    28.1354    9885(99)          9713.3760         9243.3379       
   318    28.2104    9727(99)          9578.9033         9253.9141       
   319    28.2854    9603(98)          9510.4600         9264.4893       
   320    28.3604    9582(98)          9481.4404         9275.0654       
   321    28.4354    9623(98)          9474.4180         9285.6406       
   322    28.5104    9657(98)          9481.4482         9296.2168       
   323    28.5854    9560(98)          9502.0723         9306.7930       
   324    28.6604    9580(98)          9541.9941         9317.3682       
   325    28.7354    9629(98)          9612.0479         9327.9443       
   326    28.8104    9814(99)          9725.0234         9338.5195       
   327    28.8854    9842(99)          9888.0156         9349.0957       
   328    28.9604    9982(100)         10090.4619         9359.6719      
   329    29.0354    10210(101)         10293.0078         9370.2471     
   330    29.1104    10349(102)         10428.1543         9380.8232     
   331    29.1854    10377(102)         10430.5137         9391.3994     
   332    29.2604    10184(101)         10302.4717         9401.9746     
   333    29.3354    9947(100)         10118.1699         9412.5508      
   334    29.4104    9819(99)          9948.1113         9423.1270       
   335    29.4854    9586(98)          9825.8682         9433.7031       
   336    29.5604    9586(98)          9756.6543         9444.2783       
   337    29.6354    9804(99)          9731.1865         9454.8545       
   338    29.7104    9865(99)          9737.5479         9465.4297       
   339    29.7854    9804(99)          9769.1982         9476.0059       
   340    29.8604    9913(100)          9829.9365         9486.5820      
   341    29.9354    10035(100)          9938.5811         9497.1572     
   342    30.0104    10378(102)         10133.1934         9507.7334     
   343    30.0854    10664(103)         10471.3691         9518.3096     
   344    30.1604    11201(106)         11012.9424         9528.8848     
   345    30.2354    12141(110)         11779.7910         9539.4609     
   346    30.3104    13026(114)         12697.4492         9550.0371     
   347    30.3854    13840(118)         13547.3486         9560.6123     
   348    30.4604    14256(119)         13990.1543         9571.1885     
   349    30.5354    13925(118)         13769.7744         9581.7637     
   350    30.6104    13189(115)         13007.8223         9592.3398     
   351    30.6854    12151(110)         12080.2100         9602.9160     
   352    30.7604    11247(106)         11269.2900         9613.4922     
   353    30.8354    10680(103)         10685.0693         9624.0674     
   354    30.9104    10269(101)         10322.3848         9634.6436     
   355    30.9854    9942(100)         10124.0557         9645.2188      
   356    31.0604    9663(98)         10024.7031         9655.7949       
   357    31.1354    9712(99)          9959.1924         9645.2441       
   358    31.2104    9881(99)          9922.7148         9631.7764       
   359    31.2854    9920(100)          9911.7930         9618.3096      
   360    31.3604    9948(100)          9930.4678         9604.8418      
   361    31.4354    10175(101)          9987.2949         9591.3740     
   362    31.5104    10316(102)         10087.4854         9577.9062     
   363    31.5854    10337(102)         10222.4365         9564.4395     
   364    31.6604    10322(102)         10359.5381         9550.9717     
   365    31.7354    10491(102)         10441.5537         9537.5039     
   366    31.8104    10444(102)         10414.8174         9524.0361     
   367    31.8854    10164(101)         10285.7461         9510.5693     
   368    31.9604    10022(100)         10117.6035         9497.1016     
   369    32.0354    9759(99)          9966.1582         9483.6338       
   370    32.1104    9721(99)          9856.5059         9470.1660       
   371    32.1854    9681(98)          9791.9238         9456.6992       
   372    32.2604    9647(98)          9766.0020         9443.2314       
   373    32.3354    9610(98)          9773.6260         9429.7637       
   374    32.4104    9792(99)          9820.1523         9416.2959       
   375    32.4854    9960(100)          9928.8906         9402.8291      
   376    32.5604    10072(100)         10145.6377         9389.3613     
   377    32.6354    10670(103)         10532.7109         9375.8936     
   378    32.7104    11413(107)         11141.9678         9362.4258     
   379    32.7854    12323(111)         11963.5771         9348.9580     
   380    32.8604    13087(114)         12863.4814         9335.4912     
   381    32.9354    13752(117)         13549.9746         9322.0234     
   382    33.0104    13817(118)         13669.0605         9308.5557     
   383    33.0854    13141(115)         13122.1377         9295.0879     
   384    33.1604    12255(111)         12212.9941         9281.6201     
   385    33.2354    11191(106)         11305.7021         9268.1533     
   386    33.3104    10526(103)         10591.5078         9254.6855     
   387    33.3854    9960(100)         10111.8350         9241.2178      
   388    33.4604    9563(98)          9825.3975         9227.7500       
   389    33.5354    9552(98)          9665.6729         9214.2822       
   390    33.6104    9500(97)          9576.6406         9200.8154       
   391    33.6854    9496(97)          9523.5928         9187.3477       
   392    33.7604    9524(98)          9489.1191         9173.8799       
   393    33.8354    9468(97)          9465.6182         9160.4121       
   394    33.9104    9389(97)          9446.4531         9143.4160       
   395    33.9854    9352(97)          9425.0303         9117.5264       
   396    34.0604    9542(98)          9406.4521         9091.6348       
   397    34.1354    9500(97)          9397.7754         9065.7441       
   398    34.2104    9475(97)          9396.1445         9039.8525       
   399    34.2854    9577(98)          9402.6885         9013.9609       
   400    34.3604    9639(98)          9419.1865         8988.0713       
   401    34.4354    9747(99)          9448.3535         8962.1797       
   402    34.5104    9758(99)          9494.5879         8936.2891       
   403    34.5854    9692(98)          9565.9033         8910.3975       
   404    34.6604    10001(100)          9679.2061         8884.5068     
   405    34.7354    10144(101)          9872.5732         8858.6162     
   406    34.8104    10168(101)         10227.7559         8832.7256     
   407    34.8854    10776(104)         10897.6074         8806.8340     
   408    34.9604    11942(109)         12112.4492         8780.9424     
   409    35.0354    13838(118)         14118.1807         8755.0518     
   410    35.1104    17267(131)         17016.6289         8729.1621     
   411    35.1854    21226(146)         20523.3398         8703.2705     
   412    35.2604    24983(158)         23742.0371         8677.3789     
   413    35.3354    26546(163)         25251.9668         8651.4883     
   414    35.4104    24603(157)         24088.8828         8625.5967     
   415    35.4854    20755(144)         20925.4766         8599.7070     
   416    35.5604    16191(127)         17288.1602         8573.8154     
   417    35.6354    12966(114)         14206.2705         8547.9248     
   418    35.7104    10977(105)         12029.1660         8522.0332     
   419    35.7854    9811(99)         10683.0117         8496.1416       
   420    35.8604    9419(97)          9921.5928         8470.2520       
   421    35.9354    9119(95)          9503.7158         8444.3613       
   422    36.0104    8921(94)          9268.7549         8418.4697       
   423    36.0854    9097(95)          9135.5605         8392.5781       
   424    36.1604    9047(95)          9071.9863         8366.6875       
   425    36.2354    9039(95)          9064.9443         8340.7969       
   426    36.3104    9048(95)          9098.6309         8314.9062       
   427    36.3854    9027(95)          9140.1973         8289.0146       
   428    36.4604    9065(95)          9137.7715         8263.1240       
   429    36.5354    9005(95)          9049.9941         8237.2324       
   430    36.6104    8922(94)          8892.4297         8211.3428       
   431    36.6854    8883(94)          8717.6045         8185.4512       
   432    36.7604    8798(94)          8563.3867         8159.5601       
   433    36.8354    8757(94)          8458.8105         8148.7725       
   434    36.9104    8737(93)          8404.7617         8157.4141       
   435    36.9854    8737(93)          8374.1357         8166.0557       
   436    37.0604    8686(93)          8357.6133         8174.6973       
   437    37.1354    8639(93)          8348.9287         8183.3389       
   438    37.2104    8596(93)          8344.6182         8191.9810       
   439    37.2854    8671(93)          8343.0166         8200.6230       
   440    37.3604    8558(93)          8343.3506         8209.2637       
   441    37.4354    8554(92)          8345.2344         8217.9062       
   442    37.5104    8467(92)          8348.4473         8226.5479       
   443    37.5854    8482(92)          8352.8604         8235.1895       
   444    37.6604    8592(93)          8356.7588         8242.1777       
   445    37.7354    8485(92)          8353.0244         8240.3994       
   446    37.8104    8419(92)          8350.7725         8238.6221       
   447    37.8854    8424(92)          8349.6426         8236.8438       
   448    37.9604    8337(91)          8350.3604         8235.0654       
   449    38.0354    8325(91)          8353.9951         8233.2871       
   450    38.1104    8399(92)          8362.9336         8231.5098       
   451    38.1854    8342(91)          8381.8311         8229.7314       
   452    38.2604    8278(91)          8417.8223         8227.9531       
   453    38.3354    8581(93)          8479.9570         8226.1748       
   454    38.4104    8545(92)          8572.7090         8224.3975       
   455    38.4854    8697(93)          8689.0957         8222.6191       
   456    38.5604    8660(93)          8801.9170         8220.8408       
   457    38.6354    8587(93)          8863.7236         8219.0635       
   458    38.7104    8521(92)          8838.3320         8217.2852       
   459    38.7854    8447(92)          8746.1943         8215.5068       
   460    38.8604    8518(92)          8640.1797         8213.7285       
   461    38.9354    8515(92)          8557.1025         8211.9512       
   462    39.0104    8448(92)          8512.1328         8210.1729       
   463    39.0854    8451(92)          8510.2676         8208.3945       
   464    39.1604    8583(93)          8559.5049         8206.6162       
   465    39.2354    8633(93)          8682.8555         8204.8389       
   466    39.3104    9027(95)          8922.9102         8203.0605       
   467    39.3854    9510(98)          9329.6250         8201.2822       
   468    39.4604    10114(101)          9925.4941         8199.5039     
   469    39.5354    10755(104)         10651.7646         8197.7266     
   470    39.6104    11255(106)         11319.6133         8195.9482     
   471    39.6854    11520(107)         11616.8818         8194.1699     
   472    39.7604    11108(105)         11345.2207         8192.3916     
   473    39.8354    10382(102)         10673.7754         8190.6138     
   474    39.9104    9556(98)          9929.1309         8188.8359       
   475    39.9854    8932(95)          9314.1367         8187.0581       
   476    40.0604    8652(93)          8889.5215         8185.2798       
   477    40.1354    8446(92)          8632.8662         8183.5020       
   478    40.2104    8358(91)          8491.0713         8181.7236       
   479    40.2854    8348(91)          8415.5664         8179.9458       
   480    40.3604    8381(92)          8375.4219         8178.1675       
   481    40.4354    8284(91)          8355.1855         8176.3896       
   482    40.5104    8203(91)          8346.7500         8174.6113       
   483    40.5854    8368(91)          8344.4775         8172.8335       
   484    40.6604    8351(91)          8341.1221         8171.0552       
   485    40.7354    8269(91)          8329.2842         8169.2773       
   486    40.8104    8226(91)          8307.8086         8167.4990       
   487    40.8854    8239(91)          8283.2100         8165.7212       
   488    40.9604    8063(90)          8260.9453         8163.9429       
   489    41.0354    8026(90)          8243.3711         8162.1650       
   490    41.1104    8063(90)          8230.5000         8160.3872       
   491    41.1854    8187(90)          8221.2363         8158.6089       
   492    41.2604    8282(91)          8214.3154         8156.8311       
   493    41.3354    8160(90)          8208.7920         8155.0527       
   494    41.4104    8158(90)          8204.1143         8153.2749       
   495    41.4854    8129(90)          8200.0586         8151.5562       
   496    41.5604    8012(90)          8196.5156         8149.9248       
   497    41.6354    8135(90)          8193.3223         8148.2930       
   498    41.7104    8233(91)          8190.4336         8146.6611       
   499    41.7854    8126(90)          8187.8188         8145.0298       
   500    41.8604    8317(91)          8185.4580         8143.3979       
   501    41.9354    8390(92)          8183.3408         8141.7666       
   502    42.0104    8216(91)          8180.2954         8140.1348       
   503    42.0854    8261(91)          8178.6787         8138.5034       
   504    42.1604    8168(90)          8177.6118         8136.8716       
   505    42.2354    8297(91)          8177.9106         8135.2402       
   506    42.3104    8240(91)          8177.1475         8133.6084       
   507    42.3854    8203(91)          8176.7275         8131.9771       
   508    42.4604    8210(91)          8176.7065         8130.3452       
   509    42.5354    8145(90)          8177.1641         8128.7134       
   510    42.6104    8253(91)          8178.2075         8127.0820       
   511    42.6854    8167(90)          8179.9858         8125.4502       
   512    42.7604    8233(91)          8182.7134         8123.8188       
   513    42.8354    8220(91)          8186.7124         8122.1870       
   514    42.9104    8174(90)          8192.5400         8120.5557       
   515    42.9854    8116(90)          8201.3154         8118.9238       
   516    43.0604    8110(90)          8215.5742         8117.2925       
   517    43.1354    8221(91)          8240.9326         8115.6606       
   518    43.2104    8310(91)          8288.4004         8114.0293       
   519    43.2854    8365(91)          8375.4014         8112.3975       
   520    43.3604    8535(92)          8521.7344         8110.7661       
   521    43.4354    8624(93)          8737.5391         8109.1343       
   522    43.5104    8764(94)          9004.0195         8107.5024       
   523    43.5854    8822(94)          9252.3086         8105.8711       
   524    43.6604    8979(95)          9365.0166         8104.2393       
   525    43.7354    8969(95)          9265.6582         8102.6079       
   526    43.8104    8775(94)          9019.6777         8100.9761       
   527    43.8854    8675(93)          8749.4287         8099.3447       
   528    43.9604    8546(92)          8528.4971         8097.7129       
   529    44.0354    8248(91)          8377.8525         8096.0811       
   530    44.1104    8247(91)          8288.4199         8094.4497       
   531    44.1854    8359(91)          8240.5176         8092.8179       
   532    44.2604    8442(92)          8213.1309         8091.1865       
   533    44.3354    8531(92)          8201.1865         8089.5547       
   534    44.4104    8542(92)          8197.7471         8087.9233       
   535    44.4854    8598(93)          8198.8779         8086.2915       
   536    44.5604    8684(93)          8202.4893         8084.6602       
   537    44.6354    8762(94)          8206.6816         8083.0283       
   538    44.7104    8770(94)          8211.1299         8081.3970       
   539    44.7854    8774(94)          8218.0166         8079.7651       
   540    44.8604    8733(93)          8231.1963         8078.1338       
   541    44.9354    8674(93)          8256.3525         8076.5020       
   542    45.0104    8776(94)          8304.5645         8074.8701       
   543    45.0854    8717(93)          8397.2676         8073.2388       
   544    45.1604    8841(94)          8568.7275         8071.6069       
   545    45.2354    9054(95)          8858.4561         8069.9756       
   546    45.3104    9546(98)          9287.3799         8068.3438       
   547    45.3854    9997(100)          9819.3604         8066.7124      
   548    45.4604    10429(102)         10319.7207         8065.0806     
   549    45.5354    10568(103)         10547.9580         8063.4492     
   550    45.6104    10169(101)         10350.0254         8061.8174     
   551    45.6854    9771(99)          9860.7246         8060.1860       
   552    45.7604    9286(96)          9327.3848         8058.5542       
   553    45.8354    9064(95)          8896.6885         8056.9224       
   554    45.9104    8818(94)          8611.7109         8055.2910       
   555    45.9854    8641(93)          8459.4609         8053.6592       
   556    46.0604    8454(92)          8411.1426         8052.0278       
   557    46.1354    8523(92)          8446.2832         8050.3960       
   558    46.2104    8633(93)          8554.9434         8048.7646       
   559    46.2854    8634(93)          8723.2324         8047.1328       
   560    46.3604    8919(94)          8912.0010         8045.5015       
   561    46.4354    8960(95)          9041.3672         8043.8696       
   562    46.5104    8939(95)          9024.1992         8042.2378       
   563    46.5854    8782(94)          8863.6006         8040.6064       
   564    46.6604    8585(93)          8649.2881         8038.9746       
   565    46.7354    8528(92)          8456.2900         8037.3433       
   566    46.8104    8353(91)          8314.6230         8035.7114       
   567    46.8854    8305(91)          8224.3848         8034.0801       
   568    46.9604    8287(91)          8172.0723         8032.4482       
   569    47.0354    8401(92)          8142.6641         8030.8169       
   570    47.1104    8218(91)          8125.3062         8029.1851       
   571    47.1854    8365(91)          8114.0840         8027.5537       
   572    47.2604    8310(91)          8106.2393         8025.9219       
   573    47.3354    8151(90)          8100.6025         8024.2900       
   574    47.4104    8104(90)          8096.6919         8022.6587       
   575    47.4854    8134(90)          8094.1934         8021.0269       
   576    47.5605    8082(90)          8093.5044         8019.3931       
   577    47.6354    8076(90)          8094.9668         8017.7637       
   578    47.7104    8096(90)          8099.9268         8016.1323       
   579    47.7854    8130(90)          8111.3579         8014.5005       
   580    47.8604    7984(89)          8134.6128         8012.8691       
   581    47.9355    8099(90)          8177.0962         8011.2354       
   582    48.0104    8083(90)          8244.7715         8009.5059       
   583    48.0854    8157(90)          8337.1455         8007.7681       
   584    48.1604    8089(90)          8438.1826         8006.0298       
   585    48.2354    8222(91)          8510.3535         8004.2925       
   586    48.3105    8133(90)          8510.8643         8002.5522       
   587    48.3854    8153(90)          8441.0420         8000.8164       
   588    48.4604    8245(91)          8345.7412         7999.0786       
   589    48.5354    8224(91)          8262.9424         7997.3408       
   590    48.6104    8082(90)          8213.6953         7995.6030       
   591    48.6855    8076(90)          8203.8027         7993.8628       
   592    48.7604    8133(90)          8239.0938         7992.1274       
   593    48.8354    8515(92)          8326.1943         7990.3896       
   594    48.9104    8507(92)          8467.5537         7988.6514       
   595    48.9854    8522(92)          8648.5498         7986.9141       
   596    49.0605    8655(93)          8821.2500         7985.1738       
   597    49.1354    8747(94)          8900.7539         7983.4380       
   598    49.2104    8440(92)          8831.3643         7981.7002       
   599    49.2854    8478(92)          8660.6113         7979.9624       
   600    49.3604    8366(91)          8475.4072         7978.2246       
   601    49.4355    8293(91)          8325.8984         7976.4844       
   602    49.5104    8247(91)          8226.3320         7974.7490       
   603    49.5854    8274(91)          8169.5825         7973.0112       
   604    49.6604    8223(91)          8142.1328         7971.2729       
   605    49.7354    8264(91)          8132.0278         7969.5352       
   606    49.8105    8308(91)          8131.9731         7967.7954       
   607    49.8854    8201(91)          8138.6553         7966.0596       
   608    49.9604    8156(90)          8151.2354         7964.3218       
   609    50.0354    8199(91)          8170.2676         7962.5840       
   610    50.1104    8399(92)          8197.7510         7960.8462       
   611    50.1855    8299(91)          8237.3281         7959.1060       
   612    50.2604    8404(92)          8298.1152         7957.3706       
   613    50.3354    8454(92)          8401.1045         7955.6328       
   614    50.4104    8696(93)          8588.9492         7953.8945       
   615    50.4854    9015(95)          8933.8857         7952.1567       
   616    50.5605    9638(98)          9528.1445         7950.4170       
   617    50.6354    10649(103)         10433.6055         7948.6812     
   618    50.7104    11825(109)         11611.4121         7946.9434     
   619    50.7854    12759(113)         12810.2158         7945.2056     
   620    50.8604    13330(115)         13515.7305         7943.4678     
   621    50.9355    12846(113)         13262.4668         7941.7275     
   622    51.0104    11933(109)         12227.8164         7939.9922     
   623    51.0854    10690(103)         10983.7207         7938.2544     
   624    51.1604    9791(99)          9922.1777         7936.5161       
   625    51.2354    9059(95)          9174.1055         7934.7783       
   626    51.3105    8607(93)          8714.5566         7933.0386       
   627    51.3854    8464(92)          8458.1123         7931.3027       
   628    51.4604    8122(90)          8318.0986         7929.5649       
   629    51.5354    8105(90)          8237.7207         7927.8271       
   630    51.6104    8072(90)          8186.8999         7926.0894       
   631    51.6855    7992(89)          8151.4507         7924.3491       
   632    51.7604    7936(89)          8125.6802         7922.6138       
   633    51.8354    7856(89)          8106.8608         7920.8755       
   634    51.9104    7992(89)          8094.1909         7919.1377       
   635    51.9854    7923(89)          8088.3262         7917.3999       
   636    52.0605    7891(89)          8091.9917         7915.6602       
   637    52.1354    8009(89)          8110.6045         7913.9243       
   638    52.2104    8055(90)          8151.8306         7912.1865       
   639    52.2854    8172(90)          8222.0791         7910.4487       
   640    52.3604    8291(91)          8319.6221         7908.7109       
   641    52.4355    8391(92)          8426.0479         7906.9707       
   642    52.5104    8476(92)          8499.1602         7905.2354       
   643    52.5854    8433(92)          8492.6660         7903.4971       
   644    52.6604    8468(92)          8410.9590         7901.7593       
   645    52.7354    8346(91)          8304.3066         7900.0215       
   646    52.8105    8260(91)          8212.8369         7898.2817       
   647    52.8854    8344(91)          8154.1689         7896.5459       
   648    52.9604    8224(91)          8131.9019         7894.8081       
   649    53.0354    7971(89)          8145.6382         7893.0703       
   650    53.1104    8005(89)          8193.8584         7891.3325       
   651    53.1855    8231(91)          8274.1162         7889.5923       
   652    53.2604    8175(90)          8374.9521         7887.8569       
   653    53.3354    8094(90)          8469.1172         7886.1187       
   654    53.4104    8194(91)          8515.5391         7884.3809       
   655    53.4854    8183(90)          8498.9307         7882.6431       
   656    53.5605    8438(92)          8456.3848         7880.9033       
   657    53.6354    8512(92)          8441.6816         7879.1675       
   658    53.7104    8667(93)          8504.4707         7877.4297       
   659    53.7854    9162(96)          8703.2744         7875.6919       
   660    53.8604    9573(98)          9112.5234         7873.9541       
   661    53.9355    10325(102)          9803.6221         7872.2139     
   662    54.0104    11337(106)         10783.1484         7870.4785     
   663    54.0854    12128(110)         11919.2930         7868.7402     
   664    54.1604    12837(113)         12839.1172         7867.0024     
   665    54.2354    12972(114)         13019.2715         7865.2646     
   666    54.3105    12084(110)         12320.4785         7863.5244     
   667    54.3854    10923(105)         11197.5898         7861.7891     
   668    54.4604    9913(100)         10115.6309         7860.0513      
   669    54.5354    9156(96)          9290.4014         7858.3135       
   670    54.6104    8781(94)          8752.6201         7856.5757       
   671    54.6855    8537(92)          8439.8447         7854.8354       
   672    54.7604    8395(92)          8269.6582         7853.1001       
   673    54.8354    8305(91)          8175.8413         7851.3618       
   674    54.9104    8184(90)          8119.5913         7849.6240       
   675    54.9854    8137(90)          8080.4971         7847.8862       
   676    55.0605    8056(90)          8048.6201         7846.1460       
   677    55.1354    8080(90)          8021.1113         7844.4106       
   678    55.2104    8046(90)          7997.9053         7842.6729       
   679    55.2854    7926(89)          7980.2275         7840.9351       
   680    55.3604    7983(89)          7968.6582         7839.1973       
   681    55.4355    7925(89)          7964.1738         7837.4570       
   682    55.5104    8106(90)          7967.9971         7835.7217       
   683    55.5854    7967(89)          7980.5811         7833.9834       
   684    55.6604    7997(89)          7999.8516         7832.2456       
   685    55.7354    8052(90)          8018.9150         7830.5078       
   686    55.8105    8032(90)          8025.5151         7828.7676       
   687    55.8854    8125(90)          8011.3677         7827.0322       
   688    55.9604    8012(90)          7982.9019         7825.2944       
   689    56.0354    7908(89)          7952.7393         7823.5566       
   690    56.1104    7885(89)          7928.1636         7821.8188       
   691    56.1855    7859(89)          7911.2139         7820.0786       
   692    56.2604    7743(88)          7901.1030         7818.3428       
   693    56.3354    7840(89)          7895.6440         7816.3188       
   694    56.4104    7983(89)          7893.5015         7814.2676       
   695    56.4854    7963(89)          7893.8525         7812.2163       
   696    56.5605    7840(89)          7896.5308         7810.1621       
   697    56.6354    7892(89)          7901.6353         7808.1133       
   698    56.7104    7810(88)          7910.5083         7806.0620       
   699    56.7854    7814(88)          7925.9805         7804.0107       
   700    56.8604    7831(88)          7954.3833         7801.9595       
   701    56.9355    7889(89)          8008.1865         7799.9053       
   702    57.0104    8041(90)          8106.5703         7797.8564       
   703    57.0854    8246(91)          8272.1309         7795.8052       
   704    57.1604    8576(93)          8516.8018         7793.7539       
   705    57.2354    8821(94)          8821.9824         7791.7026       
   706    57.3105    9049(95)          9110.9414         7789.6484       
   707    57.3854    9115(95)          9245.0225         7787.5996       
   708    57.4604    9001(95)          9131.6172         7785.5483       
   709    57.5354    8886(94)          8849.2686         7783.4971       
   710    57.6104    8580(93)          8540.7988         7781.4458       
   711    57.6855    8326(91)          8289.7324         7779.3916       
   712    57.7604    8115(90)          8122.0776         7777.3428       
   713    57.8354    8038(90)          8029.7378         7775.2915       
   714    57.9104    8103(90)          7993.5605         7773.2402       
   715    57.9854    7901(89)          7994.4497         7771.1890       
   716    58.0605    8030(90)          8015.3628         7769.1348       
   717    58.1354    8197(91)          8037.6177         7767.0859       
   718    58.2104    8214(91)          8040.4307         7765.0347       
   719    58.2854    8132(90)          8016.0283         7762.9834       
   720    58.3604    8194(91)          7979.0947         7760.9321       
   721    58.4355    8140(90)          7949.0444         7758.8779       
   722    58.5104    8130(90)          7939.8389         7756.8296       
   723    58.5854    8134(90)          7962.2520         7754.7778       
   724    58.6604    8146(90)          8023.7310         7752.7266       
   725    58.7354    8204(91)          8127.2534         7750.6753       
   726    58.8105    8170(90)          8262.1348         7748.6211       
   727    58.8854    8366(91)          8392.2500         7746.5728       
   728    58.9604    8307(91)          8454.3633         7744.5210       
   729    59.0354    8312(91)          8403.6250         7742.4697       
   730    59.1104    8289(91)          8274.8242         7740.4185       
   731    59.1855    8119(90)          8134.2651         7738.3643       
   732    59.2604    8147(90)          8023.2646         7736.3159       
   733    59.3354    8061(90)          7955.9146         7734.2642       
   734    59.4104    7925(89)          7932.1807         7732.2129       
   735    59.4854    8031(90)          7944.6538         7730.1616       
   736    59.5605    7871(89)          7981.9077         7728.1074       
   737    59.6354    7935(89)          8026.0894         7726.0591       
   738    59.7104    7908(89)          8050.6465         7724.0078       
   739    59.7854    7872(89)          8036.8613         7721.9561       
   740    59.8604    7980(89)          7992.6987         7719.9048       
   741    59.9355    7951(89)          7945.1860         7717.8506       
   742    60.0104    7999(89)          7915.5698         7715.8022       
   743    60.0854    7992(89)          7916.8428         7713.7510       
   744    60.1604    7958(89)          7956.9629         7711.6992       
   745    60.2354    7993(89)          8037.9346         7709.6479       
   746    60.3105    8243(91)          8151.0884         7707.5942       
   747    60.3854    8345(91)          8267.6533         7705.5454       
   748    60.4604    8359(91)          8334.6562         7703.4941       
   749    60.5354    8468(92)          8305.8057         7701.4424       
   750    60.6104    8407(92)          8201.2432         7699.3911       
   751    60.6855    8298(91)          8079.2231         7697.3374       
   752    60.7604    8216(91)          7980.7256         7695.2886       
   753    60.8354    7953(89)          7922.4614         7693.2373       
   754    60.9104    8115(90)          7908.1401         7691.1855       
   755    60.9854    8199(91)          7934.0981         7689.1348       
   756    61.0605    8223(91)          7991.3970         7687.0806       
   757    61.1354    8240(91)          8062.3979         7685.0317       
   758    61.2104    8240(91)          8116.2832         7682.9805       
   759    61.2854    8139(90)          8117.8628         7680.9292       
   760    61.3604    8208(91)          8065.8657         7678.8779       
   761    61.4355    8118(90)          7995.4922         7676.8237       
   762    61.5104    7946(89)          7940.0938         7674.7749       
   763    61.5854    7859(89)          7919.6348         7672.7236       
   764    61.6604    8020(90)          7946.9062         7670.6724       
   765    61.7354    7997(89)          8029.5186         7668.6211       
   766    61.8105    8112(90)          8166.5728         7666.5669       
   767    61.8854    8263(91)          8338.0918         7664.5181       
   768    61.9604    8167(90)          8493.4141         7662.4668       
   769    62.0354    8312(91)          8550.5752         7660.4155       
   770    62.1104    8303(91)          8466.7959         7658.3643       
   771    62.1855    8356(91)          8296.5654         7656.3101       
   772    62.2604    7954(89)          8118.9946         7654.2612       
   773    62.3354    7945(89)          7976.0386         7652.2100       
   774    62.4104    7885(89)          7878.9673         7650.1587       
   775    62.4854    7727(88)          7821.6382         7648.1074       
   776    62.5605    7897(89)          7791.8862         7646.0532       
   777    62.6354    7836(89)          7779.0527         7644.0044       
   778    62.7104    7875(89)          7779.2046         7644.6421       
   779    62.7854    7774(88)          7788.4121         7646.4316       
   780    62.8604    7941(89)          7806.8140         7648.2217       
   781    62.9355    8041(90)          7840.3687         7650.0137       
   782    63.0104    7879(89)          7900.9629         7651.8008       
   783    63.0854    8142(90)          8011.1069         7653.5908       
   784    63.1604    8274(91)          8198.4375         7655.3804       
   785    63.2354    8493(92)          8482.0234         7657.1704       
   786    63.3105    8686(93)          8853.6191         7658.9624       
   787    63.3854    8758(94)          9245.7236         7660.7495       
   788    63.4604    9179(96)          9512.6367         7662.5396       
   789    63.5354    9456(97)          9493.1943         7664.3291       
   790    63.6104    9101(95)          9203.4102         7666.1191       
   791    63.6855    8956(95)          8813.7793         7667.9111       
   792    63.7605    8705(93)          8463.1035         7669.7007       
   793    63.8354    8707(93)          8208.5420         7671.4883       
   794    63.9104    8467(92)          8054.6333         7673.2778       
   795    63.9854    8218(91)          7980.8750         7675.0679       
   796    64.0605    8063(90)          7958.9512         7676.8599       
   797    64.1355    8042(90)          7961.8765         7678.6494       
   798    64.2104    8127(90)          7964.9272         7680.4370       
   799    64.2854    8113(90)          7952.0986         7682.2266       
   800    64.3604    8161(90)          7927.5029         7684.0166       
   801    64.4355    8211(91)          7906.9956         7685.8086       
   802    64.5105    8122(90)          7904.8711         7687.5981       
   803    64.5854    8152(90)          7931.8623         7689.3857       
   804    64.6604    8121(90)          7995.1743         7691.1753       
   805    64.7354    8147(90)          8094.9517         7692.9653       
   806    64.8105    8120(90)          8217.9268         7694.7573       
   807    64.8855    8061(90)          8328.5371         7696.5469       
   808    64.9604    8160(90)          8372.5752         7698.3345       
   809    65.0354    8133(90)          8325.4619         7700.1240       
   810    65.1104    8230(91)          8225.3750         7701.9141       
   811    65.1855    8053(90)          8129.4824         7703.7061       
   812    65.2605    8089(90)          8073.8936         7705.4956       
   813    65.3354    8057(90)          8075.8418         7707.2832       
   814    65.4104    8206(91)          8139.6123         7709.0728       
   815    65.4854    8340(91)          8256.7383         7710.8628       
   816    65.5605    8184(90)          8401.1885         7712.6548       
   817    65.6355    8270(91)          8521.3916         7714.4443       
   818    65.7104    8208(91)          8556.4707         7716.2319       
   819    65.7854    8154(90)          8496.2930         7718.0215       
   820    65.8604    8261(91)          8399.7949         7719.8115       
   821    65.9355    8273(91)          8338.8945         7721.6035       
   822    66.0105    8332(91)          8366.9570         7723.3931       
   823    66.0854    8485(92)          8517.5586         7725.1807       
   824    66.1604    8670(93)          8801.2129         7726.9702       
   825    66.2354    8920(94)          9188.8008         7728.7603       
   826    66.3105    9144(96)          9587.1924         7730.5522       
   827    66.3855    9237(96)          9825.8096         7732.3418       
   828    66.4604    9411(97)          9756.3965         7734.1294       
   829    66.5354    9201(96)          9425.8975         7735.9189       
   830    66.6104    8855(94)          9013.8242         7737.7090       
   831    66.6855    8621(93)          8657.4395         7739.5010       
   832    66.7605    8392(92)          8416.9375         7741.2905       
   833    66.8354    8337(91)          8298.9150         7743.0781       
   834    66.9104    8248(91)          8280.7256         7744.8677       
   835    66.9854    8336(91)          8325.4082         7746.6577       
   836    67.0605    8418(92)          8384.6934         7748.4497       
   837    67.1355    8306(91)          8404.3066         7750.2393       
   838    67.2104    8413(92)          8361.3838         7752.0269       
   839    67.2854    8395(92)          8288.4072         7753.8164       
   840    67.3604    8297(91)          8235.5068         7755.6064       
   841    67.4355    8184(90)          8241.1572         7757.3984       
   842    67.5105    8155(90)          8329.5137         7759.1880       
   843    67.5854    8259(91)          8505.9941         7760.9756       
   844    67.6604    8506(92)          8751.6758         7762.7651       
   845    67.7354    8533(92)          9005.0840         7764.5552       
   846    67.8105    8565(93)          9153.7559         7766.3472       
   847    67.8855    8508(92)          9098.0039         7768.1367       
   848    67.9604    8485(92)          8872.5225         7769.9243       
   849    68.0354    8409(92)          8594.0479         7771.7139       
   850    68.1104    8151(90)          8347.0264         7773.5039       
   851    68.1855    8100(90)          8164.3120         7775.2959       
   852    68.2605    8067(90)          8046.7671         7777.0854       
   853    68.3354    8126(90)          7979.0557         7778.8730       
   854    68.4104    8068(90)          7943.2837         7780.6626       
   855    68.4854    7945(89)          7926.1758         7782.4526       
   856    68.5605    8059(90)          7920.3359         7784.2446       
   857    68.6355    7996(89)          7923.4609         7786.0342       
   858    68.7104    8056(90)          7937.4780         7787.8218       
   859    68.7854    8052(90)          7968.8936         7789.6113       
   860    68.8604    8130(90)          8028.4878         7791.4014       
   861    68.9355    8091(90)          8129.1709         7793.1934       
   862    69.0105    8174(90)          8278.8691         7794.9829       
   863    69.0854    8193(91)          8470.8193         7796.7705       
   864    69.1604    8073(90)          8671.1074         7798.5601       
   865    69.2354    8173(90)          8806.9512         7800.3501       
   866    69.3105    8194(91)          8800.0791         7802.1421       
   867    69.3855    8119(90)          8655.4102         7803.9316       
   868    69.4604    8133(90)          8454.4023         7805.7192       
   869    69.5354    8038(90)          8266.6338         7807.5088       
   870    69.6104    7916(89)          8123.8247         7809.2988       
   871    69.6855    7937(89)          8031.1450         7811.0908       
   872    69.7605    7889(89)          7979.8247         7812.8804       
   873    69.8354    7696(88)          7953.8838         7812.4624       
   874    69.9104    8004(89)          7939.8481         7809.4858       
   875    69.9854    8189(90)          7929.4043         7806.5083       
   876    70.0605    8238(91)          7916.5972         7803.5278       
   877    70.1355    8126(90)          7901.8818         7800.5503       
   878    70.2104    8117(90)          7889.0049         7797.5776       
   879    70.2854    8147(90)          7880.9541         7794.6006       
   880    70.3604    8011(90)          7879.6357         7791.6235       
   881    70.4355    8245(91)          7885.0513         7788.6426       
   882    70.5105    8216(91)          7895.4482         7785.6655       
   883    70.5854    8226(91)          7906.1577         7782.6924       
   884    70.6604    8142(90)          7910.5645         7779.7153       
   885    70.7354    8254(91)          7904.7993         7776.7383       
   886    70.8105    8104(90)          7893.7061         7773.7573       
   887    70.8855    8113(90)          7886.5024         7770.7803       
   888    70.9604    8022(90)          7891.2695         7767.8076       
   889    71.0354    8183(90)          7914.1426         7764.8306       
   890    71.1104    8118(90)          7957.5103         7761.8535       
   891    71.1855    8119(90)          8019.1514         7758.8726       
   892    71.2605    8080(90)          8086.3926         7755.8955       
   893    71.3354    8128(90)          8134.3638         7752.9224       
   894    71.4104    8107(90)          8135.1055         7749.9453       
   895    71.4854    8046(90)          8085.2808         7746.9683       
   896    71.5605    8130(90)          8010.2563         7743.9873       
   897    71.6355    8066(90)          7936.3296         7741.0103       
   898    71.7104    7926(89)          7876.6357         7738.0371       
   899    71.7854    8011(90)          7834.2412         7735.0605       
   900    71.8604    8015(90)          7806.7959         7732.0830       
   901    71.9355    7956(89)          7789.8379         7729.1025       
   902    72.0105    7832(89)          7779.3184         7726.1250       
   903    72.0854    7940(89)          7772.4985         7723.1523       
   904    72.1604    7927(89)          7767.9946         7720.1753       
   905    72.2354    7980(89)          7765.5254         7717.1982       
   906    72.3105    7850(89)          7765.3252         7714.2173       
   907    72.3855    7858(89)          7768.2241         7711.2402       
   908    72.4604    7835(89)          7774.9883         7708.2671       
   909    72.5354    7788(88)          7785.7983         7705.2905       
   910    72.6104    7845(89)          7798.8428         7702.3130       
   911    72.6855    7874(89)          7811.6484         7699.3325       
   912    72.7605    7882(89)          7817.7314         7696.3550       
   913    72.8354    7771(88)          7813.6201         7693.3823       
   914    72.9104    7817(88)          7803.3535         7690.4053       
   915    72.9854    7898(89)          7794.8452         7687.4282       
   916    73.0605    7778(88)          7794.3882         7684.4473       
   917    73.1355    7960(89)          7805.5493         7681.4702       
   918    73.2104    7828(88)          7828.7114         7678.4971       
   919    73.2854    7866(89)          7860.2734         7675.5200       
   920    73.3604    8026(90)          7890.9453         7672.5430       
   921    73.4355    7966(89)          7906.1870         7669.5620       
   922    73.5105    7956(89)          7896.1104         7666.5850       
   923    73.5854    7948(89)          7867.0894         7663.6123       
   924    73.6604    7724(88)          7833.2314         7660.6353       
   925    73.7354    7766(88)          7804.6152         7657.6582       
   926    73.8105    7857(89)          7785.5225         7654.6772       
   927    73.8855    7999(89)          7776.6460         7651.7002       
   928    73.9604    7820(88)          7776.9600         7648.7271       
   929    74.0354    7767(88)          7785.6260         7645.7500       
   930    74.1104    7882(89)          7803.5825         7642.7729       
   931    74.1855    7882(89)          7835.3076         7639.7920       
   932    74.2605    7898(89)          7891.4810         7636.8149       
   933    74.3354    8044(90)          7990.5933         7633.8418       
   934    74.4104    8094(90)          8159.7559         7630.8652       
   935    74.4854    8433(92)          8427.7549         7627.8877       
   936    74.5605    8802(94)          8811.2178         7624.9072       
   937    74.6355    9775(99)          9289.0244         7621.9297       
   938    74.7104    10665(103)          9780.5850         7618.9570     
   939    74.7854    11374(107)         10126.1064         7615.9800     
   940    74.8604    11636(108)         10153.1768         7613.0029     
   941    74.9355    10944(105)          9847.6133         7610.0220     
   942    75.0105    10086(100)          9367.0742         7607.0449     
   943    75.0854    9345(97)          8880.0889         7604.0718       
   944    75.1604    8720(93)          8479.9893         7601.0952       
   945    75.2354    8227(91)          8195.8965         7598.1177       
   946    75.3105    8169(90)          8016.4531         7595.1372       
   947    75.3855    8107(90)          7913.2490         7592.1597       
   948    75.4604    7986(89)          7855.2373         7589.1870       
   949    75.5354    7917(89)          7817.7202         7586.2100       
   950    75.6104    7887(89)          7786.9673         7583.2329       
   951    75.6855    7796(88)          7759.3403         7580.2520       
   952    75.7605    7816(88)          7737.7837         7577.2749       
   953    75.8354    7770(88)          7723.5825         7574.3018       
   954    75.9104    7684(88)          7717.4111         7571.3247       
   955    75.9854    7699(88)          7718.5767         7568.3477       
   956    76.0605    7736(88)          7724.7285         7565.3667       
   957    76.1355    7617(87)          7731.6094         7562.3896       
   958    76.2104    7665(88)          7734.3433         7559.4170       
   959    76.2854    7637(87)          7732.1670         7556.4399       
   960    76.3604    7693(88)          7730.8291         7553.4629       
   961    76.4355    7517(87)          7740.1982         7552.4814       
   962    76.5105    7594(87)          7765.5908         7552.1919       
   963    76.5854    7639(87)          7809.5190         7551.9028       
   964    76.6604    7671(88)          7870.8794         7551.6133       
   965    76.7354    7646(87)          7941.6631         7551.3242       
   966    76.8105    7784(88)          8006.3818         7551.0342       
   967    76.8855    7885(89)          8044.6011         7550.7446       
   968    76.9604    7955(89)          8059.4316         7550.4556       
   969    77.0354    7833(89)          8083.3291         7550.1660       
   970    77.1104    8017(90)          8159.9019         7549.8770       
   971    77.1855    8052(90)          8327.3506         7549.5869       
   972    77.2605    8219(91)          8609.3027         7549.2974       
   973    77.3354    8555(92)          8999.3906         7549.0083       
   974    77.4104    8769(94)          9446.2432         7548.7192       
   975    77.4854    9153(96)          9829.8223         7548.4297       
   976    77.5605    9176(96)          9981.0518         7548.1396       
   977    77.6355    9258(96)          9810.6865         7547.8501       
   978    77.7104    8994(95)          9413.6250         7547.5610       
   979    77.7854    8687(93)          8954.2461         7547.2720       
   980    77.8604    8448(92)          8546.6377         7546.9824       
   981    77.9355    8183(90)          8238.3994         7546.6924       
   982    78.0105    7894(89)          8033.5615         7546.4028       
   983    78.0854    7918(89)          7910.8428         7546.1138       
   984    78.1604    7784(88)          7840.7344         7545.8247       
   985    78.2354    7932(89)          7797.1841         7545.5352       
   986    78.3105    7795(88)          7764.1572         7545.2451       
   987    78.3855    7652(87)          7737.1772         7544.9556       
   988    78.4604    7658(88)          7717.6572         7544.6665       
   989    78.5354    7845(89)          7707.9521         7544.3774       
   990    78.6104    7744(88)          7709.5254         7544.0879       
   991    78.6855    7674(88)          7721.7808         7543.7979       
   992    78.7605    7590(87)          7741.6460         7543.5083       
   993    78.8354    7695(88)          7762.1440         7543.2197       
   994    78.9104    7715(88)          7772.4097         7542.9302       
   995    78.9854    7634(87)          7764.1738         7542.6406       
   996    79.0605    7555(87)          7740.3877         7542.3506       
   997    79.1355    7609(87)          7711.3394         7542.0615       
   998    79.2104    7693(88)          7685.1904         7541.7725       
   999    79.2854    7581(87)          7665.8242         7541.4829       
  1000    79.3604    7434(86)          7654.3740         7541.1934       
  1001    79.4355    7499(87)          7650.4785         7540.9033       
  1002    79.5105    7515(87)          7653.6914         7540.6143       
  1003    79.5854    7436(86)          7664.8647         7540.3252       
  1004    79.6604    7641(87)          7687.0889         7540.0356       
  1005    79.7354    7771(88)          7726.9346         7539.7461       
  1006    79.8105    7880(89)          7794.2051         7539.4561       
  1007    79.8855    8143(90)          7899.5737         7539.1670       
  1008    79.9604    8276(91)          8050.0269         7538.8779       
  1009    80.0354    8516(92)          8242.4648         7538.5884       
  1010    80.1104    9105(95)          8453.9561         7538.2988       
  1011    80.1855    9314(97)          8634.5322         7538.0093       
  1012    80.2605    9394(97)          8715.9961         7537.7197       
  1013    80.3354    9273(96)          8662.1455         7537.4307       
  1014    80.4104    9040(95)          8507.7041         7537.1411       
  1015    80.4854    8531(92)          8325.0166         7536.8516       
  1016    80.5605    8311(91)          8170.6396         7536.5620       
  1017    80.6355    8002(89)          8071.7998         7536.2725       
  1018    80.7104    7877(89)          8030.5996         7535.9834       
  1019    80.7854    7693(88)          8030.7490         7535.6938       
  1020    80.8604    7634(87)          8042.8091         7535.4043       
  1021    80.9355    7556(87)          8034.9976         7535.1147       
  1022    81.0105    7529(87)          7997.0591         7534.8252       
  1023    81.0854    7732(88)          7947.2651         7534.5361       
  1024    81.1604    7814(88)          7910.1890         7534.2466       
  1025    81.2354    7833(89)          7902.4199         7533.9570       
  1026    81.3105    7842(89)          7929.6504         7533.6675       
  1027    81.3855    7809(88)          7986.0264         7533.3779       
  1028    81.4604    7969(89)          8052.8853         7533.0889       
  1029    81.5354    7944(89)          8099.5200         7532.7993       
  1030    81.6104    7854(89)          8096.2773         7532.5098       
  1031    81.6855    7826(88)          8041.0195         7532.2202       
  1032    81.7605    8025(90)          7960.0269         7531.9307       
  1033    81.8354    8055(90)          7882.3110         7531.6416       
  1034    81.9104    7756(88)          7825.5410         7531.3521       
  1035    81.9854    7505(87)          7796.3354         7531.0625       
  1036    82.0605    7641(87)          7792.1675         7530.7729       
  1037    82.1355    7779(88)          7803.2886         7530.4834       
  1038    82.2104    7531(87)          7814.4717         7530.1943       
  1039    82.2854    7522(87)          7810.8721         7529.9048       
  1040    82.3604    7651(87)          7789.0415         7529.6152       
  1041    82.4355    7474(86)          7759.1216         7529.3257       
  1042    82.5105    7436(86)          7733.9102         7529.0361       
  1043    82.5854    7538(87)          7721.7744         7528.7471       
  1044    82.6604    7608(87)          7725.7739         7528.4575       
  1045    82.7354    7549(87)          7744.1963         7528.3306       
  1046    82.8105    7495(87)          7770.7285         7529.0825       
  1047    82.8855    7338(86)          7792.2905         7529.8335       
  1048    82.9604    7458(86)          7795.9692         7530.5830       
  1049    83.0354    7541(87)          7778.7686         7531.3340       
  1050    83.1104    7598(87)          7750.5640         7532.0850       
  1051    83.1855    7802(88)          7723.7520         7532.8369       
  1052    83.2605    7639(87)          7706.3945         7533.5879       
  1053    83.3354    7718(88)          7701.4990         7534.3374       
  1054    83.4104    7699(88)          7706.9380         7535.0884       
  1055    83.4854    7722(88)          7717.3892         7535.8394       
  1056    83.5605    7743(88)          7724.8945         7536.5913       
  1057    83.6355    7637(87)          7723.5391         7537.3423       
  1058    83.7104    7673(88)          7715.3213         7538.0918       
  1059    83.7854    7771(88)          7707.7090         7538.8428       
  1060    83.8604    7849(89)          7707.5137         7539.5938       
  1061    83.9355    7703(88)          7718.1919         7540.3457       
  1062    84.0105    7793(88)          7739.4204         7541.0967       
  1063    84.0854    7752(88)          7766.6362         7541.8462       
  1064    84.1604    7671(88)          7790.8066         7542.5972       
  1065    84.2354    7747(88)          7800.5508         7543.3481       
  1066    84.3105    7705(88)          7790.7446         7544.1001       
  1067    84.3855    7752(88)          7767.6323         7544.8511       
  1068    84.4604    7804(88)          7741.4878         7545.6006       
  1069    84.5354    7589(87)          7719.6914         7546.3516       
  1070    84.6104    7747(88)          7706.1440         7547.1025       
  1071    84.6855    7925(89)          7701.7988         7547.8545       
  1072    84.7605    7893(89)          7708.2153         7548.6055       
  1073    84.8354    7755(88)          7726.7407         7549.3550       
  1074    84.9104    7782(88)          7761.5161         7550.1060       
  1075    84.9854    7920(89)          7821.3545         7550.8569       
  1076    85.0605    8163(90)          7920.6680         7551.6089       
  1077    85.1355    8131(90)          8077.6802         7552.3599       
  1078    85.2104    8335(91)          8309.6260         7553.1094       
  1079    85.2854    8649(93)          8624.8496         7553.8604       
  1080    85.3604    9224(96)          9009.5352         7554.6113       
  1081    85.4355    9543(98)          9415.9629         7555.3633       
  1082    85.5105    10120(101)          9748.6270         7556.1143     
  1083    85.5854    10491(102)          9887.1699         7556.8638     
  1084    85.6604    10387(102)          9768.6895         7557.6147     
  1085    85.7354    9919(100)          9450.3652         7558.3657      
  1086    85.8105    9473(97)          9051.6387         7559.1177       
  1087    85.8855    9012(95)          8670.6016         7559.8687       
  1088    85.9604    8522(92)          8358.4258         7560.6182       
  1089    86.0354    8411(92)          8129.5669         7561.3691       
  1090    86.1104    8312(91)          7977.3457         7562.1201       
  1091    86.1855    7933(89)          7883.6895         7562.8721       
  1092    86.2605    8090(90)          7829.2656         7563.6230       
  1093    86.3354    7949(89)          7799.0503         7564.3726       
  1094    86.4104    7815(88)          7784.9155         7565.1235       
  1095    86.4854    7947(89)          7783.8594         7565.8745       
  1096    86.5605    7953(89)          7794.7622         7566.6265       
  1097    86.6355    7973(89)          7816.0659         7567.3774       
  1098    86.7104    7967(89)          7844.2236         7568.1270       
  1099    86.7854    7894(89)          7872.6055         7568.8779       
  1100    86.8604    7959(89)          7891.5483         7569.6289       
  1101    86.9355    7941(89)          7893.8984         7570.3809       
  1102    87.0105    7903(89)          7882.9526         7571.1318       
  1103    87.0854    8085(90)          7869.6924         7571.8813       
  1104    87.1604    8186(90)          7864.7129         7572.6323       
  1105    87.2354    8119(90)          7874.7876         7573.3833       
  1106    87.3105    8165(90)          7902.7437         7574.1353       
  1107    87.3855    8115(90)          7947.7295         7574.8862       
  1108    87.4604    8082(90)          8006.0000         7575.6357       
  1109    87.5354    8044(90)          8073.5068         7576.3867       
  1110    87.6104    8289(91)          8150.6108         7577.1377       
  1111    87.6855    8433(92)          8252.4775         7577.8896       
  1112    87.7605    8572(93)          8410.4980         7578.6406       
  1113    87.8354    8666(93)          8657.4170         7579.3906       
  1114    87.9104    9136(96)          9014.5498         7580.1411       
  1115    87.9854    9564(98)          9475.8545         7580.8921       
  1116    88.0605    10136(101)          9996.2832         7581.6440     
  1117    88.1355    10586(103)         10474.0293         7582.3950     
  1118    88.2104    10958(105)         10760.0469         7583.1450     
  1119    88.2854    10969(105)         10731.9766         7583.8955     
  1120    88.3604    10474(102)         10402.2598         7584.6465     
  1121    88.4355    10302(102)          9905.3164         7585.3984     
  1122    88.5105    9695(98)          9385.7979         7586.1494       
  1123    88.5854    9063(95)          8934.7725         7586.8994       
  1124    88.6604    8682(93)          8589.8750         7587.6499       
  1125    88.7354    8430(92)          8353.9941         7588.4009       
  1126    88.8105    8352(91)          8205.3408         7589.1528       
  1127    88.8855    8206(91)          8111.5664         7589.9038       
  1128    88.9604    8067(90)          8042.1367         7590.6538       
  1129    89.0354    8000(89)          7980.5933         7591.4043       
  1130    89.1104    8110(90)          7925.0146         7592.1553       
  1131    89.1855    7862(89)          7878.3701         7592.9072       
  1132    89.2605    8068(90)          7843.1602         7593.6582       
  1133    89.3354    7940(89)          7819.4136         7594.4082       
  1134    89.4104    7867(89)          7804.5200         7595.1587       
  1135    89.4854    7757(88)          7793.7749         7595.9097       
  1136    89.5605    7898(89)          7781.9189         7596.6616       
  1137    89.6355    7803(88)          7766.3730         7597.4126       
  1138    89.7104    7930(89)          7748.2822         7598.1626       
  1139    89.7854    7851(89)          7730.3662         7598.9131       
  1140    89.8604    7839(89)          7714.7729         7599.6641       
  1141    89.9355    7852(89)          7702.6226         7600.4160       
  1142    90.0105    7903(89)          7694.3643         7601.1670       
  1143    90.0854    7719(88)          7690.0693         7601.9170       
  1144    90.1604    7881(89)          7689.8511         7602.6675       
  1145    90.2354    7809(88)          7694.2793         7603.4185       
  1146    90.3105    7647(87)          7704.5298         7604.1704       
  1147    90.3855    7653(87)          7722.2285         7604.9214       
  1148    90.4604    7869(89)          7748.9756         7605.6714       
  1149    90.5354    7761(88)          7785.5874         7606.4219       
  1150    90.6104    7755(88)          7830.8745         7607.1729       
  1151    90.6855    7645(87)          7880.4932         7607.9248       
  1152    90.7605    7620(87)          7926.1270         7608.6758       
  1153    90.8354    7722(88)          7956.0474         7609.4258       
  1154    90.9104    7724(88)          7961.0288         7610.1763       
  1155    90.9854    7641(87)          7943.5703         7610.9272       
  1156    91.0605    7683(88)          7916.6206         7611.6792       
  1157    91.1355    7699(88)          7893.9219         7612.4302       
  1158    91.2104    7829(88)          7884.0854         7613.1802       
  1159    91.2854    7771(88)          7889.8452         7613.9307       
  1160    91.3604    7681(88)          7908.4238         7614.6816       
  1161    91.4355    7684(88)          7931.6025         7615.4336       
  1162    91.5105    7749(88)          7947.7026         7616.1846       
  1163    91.5854    7782(88)          7947.2729         7616.9346       
  1164    91.6604    7750(88)          7931.1934         7617.6851       
  1165    91.7354    7819(88)          7909.5220         7618.4360       
  1166    91.8105    7838(89)          7893.2251         7619.1880       
  1167    91.8855    7723(88)          7889.0801         7619.9390       
  1168    91.9604    7824(88)          7898.5449         7620.6890       
  1169    92.0354    7851(89)          7918.0225         7621.4395       
  1170    92.1104    7867(89)          7938.8960         7622.1904       
  1171    92.1855    7962(89)          7950.3594         7622.9424       
  1172    92.2605    8110(90)          7945.8457         7623.6934       
  1173    92.3354    8034(90)          7928.7744         7624.4434       
  1174    92.4104    7843(89)          7909.5117         7625.1938       
  1175    92.4854    7743(88)          7898.3062         7625.9448       
  1176    92.5605    7970(89)          7901.2163         7626.6968       
  1177    92.6355    7889(89)          7919.1235         7627.4478       
  1178    92.7104    7728(88)          7947.4438         7628.1978       
  1179    92.7854    8139(90)          7976.3506         7628.9482       
  1180    92.8604    7956(89)          7992.3672         7629.6992       
  1181    92.9355    7645(87)          7984.7285         7630.4512       
  1182    93.0105    7644(87)          7952.8711         7631.2021       
  1183    93.0854    7735(88)          7905.9160         7631.9521       
  1184    93.1604    7756(88)          7854.9209         7632.7026       
  1185    93.2354    7651(87)          7808.1240         7633.4536       
  1186    93.3105    7830(88)          7769.7485         7634.2056       
  1187    93.3855    7735(88)          7741.2095         7634.9565       
  1188    93.4604    7947(89)          7721.8906         7635.7065       
  1189    93.5354    7852(89)          7710.5605         7636.4570       
  1190    93.6104    7899(89)          7705.0796         7637.2080       
  1191    93.6855    7661(88)          7704.0674         7637.9600       
  1192    93.7605    7667(88)          7706.8760         7638.7109       
  1193    93.8354    7555(87)          7714.2905         7640.9707       
  1194    93.9104    7679(88)          7724.5801         7643.6377       
  1195    93.9854    7786(88)          7736.4233         7646.3047       
  1196    94.0605    7668(88)          7748.3901         7648.9751       
  1197    94.1355    7733(88)          7758.3882         7651.6421       
  1198    94.2104    7605(87)          7764.7773         7654.3057       
  1199    94.2854    7724(88)          7767.7578         7656.9727       
  1200    94.3604    7702(88)          7769.6143         7659.6396       
  1201    94.4355    7742(88)          7773.1323         7662.3101       
  1202    94.5105    7786(88)          7780.3110         7664.9771       
  1203    94.5854    7836(89)          7791.6958         7667.6406       
  1204    94.6604    7816(88)          7806.4678         7670.3076       
  1205    94.7354    7946(89)          7822.1836         7672.9746       
  1206    94.8105    7981(89)          7835.0303         7675.6450       
  1207    94.8855    8068(90)          7841.1870         7678.3120       
  1208    94.9604    7963(89)          7839.6519         7680.9756       
  1209    95.0354    7842(89)          7832.9873         7683.6426       
  1210    95.1104    7716(88)          7825.1587         7686.3096       
  1211    95.1855    7791(88)          7819.5176         7688.9800       
  1212    95.2605    7889(89)          7818.7847         7691.6470       
  1213    95.3354    7870(89)          7825.2090         7694.3105       
  1214    95.4104    7854(89)          7841.5698         7696.9775       
  1215    95.4854    7791(88)          7871.8188         7699.6445       
  1216    95.5605    8064(90)          7921.3574         7702.3149       
  1217    95.6355    7949(89)          7996.8579         7704.9819       
  1218    95.7104    7952(89)          8104.8638         7707.6455       
  1219    95.7854    8137(90)          8249.9473         7710.3125       
  1220    95.8604    8318(91)          8430.5527         7712.9795       
  1221    95.9355    8376(92)          8636.4902         7715.6499       
  1222    96.0105    8313(91)          8844.1006         7718.3169       
  1223    96.0854    8631(93)          9015.1592         7720.9805       
  1224    96.1604    8639(93)          9103.9814         7723.6475       
  1225    96.2354    8725(93)          9081.1953         7726.3145       
  1226    96.3105    8648(93)          8958.7920         7728.9849       
  1227    96.3855    8251(91)          8780.1787         7731.6519       
  1228    96.4604    8279(91)          8590.1084         7734.3154       
  1229    96.5354    8246(91)          8418.4697         7736.9824       
  1230    96.6104    8176(90)          8281.2109         7739.6494       
  1231    96.6855    8052(90)          8181.6279         7742.3198       
  1232    96.7605    7926(89)          8116.0771         7744.9868       
  1233    96.8354    7814(88)          8075.2388         7747.6504       
  1234    96.9104    7923(89)          8049.5171         7750.3174       
  1235    96.9854    7846(89)          8033.7192         7752.9844       
  1236    97.0605    7828(88)          8027.0781         7755.6548       
  1237    97.1355    7837(89)          8030.5811         7758.3223       
  1238    97.2104    8023(90)          8044.3862         7760.9854       
  1239    97.2854    7895(89)          8066.7578         7763.6523       
  1240    97.3604    7922(89)          8093.2686         7766.3193       
  1241    97.4355    7850(89)          8116.8384         7768.9897       
  1242    97.5105    7872(89)          8129.6641         7771.6572       
  1243    97.5854    8050(90)          8128.2856         7774.3203       
  1244    97.6604    7940(89)          8116.5791         7776.9873       
  1245    97.7354    7957(89)          8102.8418         7779.6543       
  1246    97.8105    8102(90)          8094.7427         7782.3247       
  1247    97.8855    8105(90)          8096.7300         7784.9922       
  1248    97.9604    8172(90)          8109.8833         7787.6553       
  1249    98.0354    8193(91)          8132.1387         7790.3223       
  1250    98.1104    8201(91)          8158.8784         7792.9893       
  1251    98.1855    8178(90)          8185.2402         7795.6597       
  1252    98.2605    8125(90)          8210.5781         7798.3271       
  1253    98.3354    8341(91)          8240.3008         7800.9902       
  1254    98.4104    8181(90)          8282.9629         7803.6572       
  1255    98.4854    8270(91)          8344.5488         7806.3242       
  1256    98.5605    8445(92)          8425.4287         7808.9946       
  1257    98.6355    8641(93)          8518.4316         7811.6621       
  1258    98.7104    8789(94)          8608.4854         7814.3252       
  1259    98.7854    8955(95)          8674.4668         7816.9922       
  1260    98.8604    9090(95)          8696.9609         7819.6592       
  1261    98.9355    9106(95)          8671.4111         7822.3296       
  1262    99.0105    8921(94)          8612.0518         7824.9971       
  1263    99.0854    8794(94)          8541.7520         7827.6602       
  1264    99.1604    8845(94)          8479.7051         7830.3271       
  1265    99.2354    8710(93)          8436.8096         7832.9941       
  1266    99.3105    8574(93)          8414.6436         7835.6646       
  1267    99.3855    8399(92)          8406.6582         7838.3320       
  1268    99.4604    8261(91)          8399.8447         7840.9951       
  1269    99.5354    8222(91)          8380.3379         7843.6621       
  1270    99.6104    8169(90)          8341.3623         7846.3291       
  1271    99.6855    8277(91)          8285.8906         7848.9995       
  1272    99.7605    8225(91)          8223.0176         7851.6670       
  1273    99.8355    8217(91)          8162.4131         7854.3335       
  1274    99.9105    8210(91)          8109.2329         7857.0005       
  1275    99.9855    8129(90)          8066.4727         7859.6680       
  1276   100.0605    8085(90)          8034.9194         7862.3345       
  1277   100.1355    8314(91)          8013.7334         7865.0020       
  1278   100.2105    8076(90)          8001.3140         7867.6685       
  1279   100.2855    8076(90)          7995.8203         7870.3354       
  1280   100.3605    8192(91)          7995.6821         7873.0029       
  1281   100.4355    8329(91)          7999.8828         7875.6694       
  1282   100.5105    8182(90)          8008.1460         7878.3369       
  1283   100.5855    8077(90)          8020.9932         7881.0039       
  1284   100.6605    8187(90)          8040.0693         7883.6704       
  1285   100.7355    8395(92)          8068.3193         7886.3379       
  1286   100.8105    8332(91)          8110.2227         7889.0044       
  1287   100.8855    8348(91)          8171.9268         7891.6719       
  1288   100.9605    8503(92)          8260.3223         7894.3389       
  1289   101.0355    8559(93)          8382.1904         7897.0054       
  1290   101.1105    8687(93)          8542.2754         7899.6729       
  1291   101.1855    8798(94)          8740.5576         7902.3394       
  1292   101.2605    9128(96)          8969.8018         7905.0068       
  1293   101.3355    9589(98)          9212.6494         7907.6738       
  1294   101.4105    10050(100)          9439.8652         7910.3403     
  1295   101.4855    10232(101)          9611.7266         7913.0078     
  1296   101.5605    10424(102)          9690.5566         7915.6743     
  1297   101.6355    10288(101)          9662.0938         7918.3418     
  1298   101.7105    10050(100)          9546.8467         7921.0088     
  1299   101.7855    9519(98)          9386.1875         7923.6753       
  1300   101.8605    9314(97)          9220.0732         7926.3428       
  1301   101.9355    9246(96)          9074.4512         7929.0093       
  1302   102.0105    8931(95)          8959.4707         7931.6768       
  1303   102.0855    8555(92)          8871.8936         7934.3438       
  1304   102.1605    8246(91)          8799.3027         7937.0103       
  1305   102.2355    8275(91)          8728.9941         7939.6777       
  1306   102.3105    8357(91)          8656.4404         7942.3447       
  1307   102.3855    8519(92)          8586.0977         7945.0117       
  1308   102.4605    8477(92)          8525.3428         7947.6787       
  1309   102.5355    8481(92)          8479.5371         7950.3452       
  1310   102.6105    8402(92)          8450.3066         7953.0127       
  1311   102.6855    8270(91)          8435.7070         7955.6797       
  1312   102.7605    8293(91)          8430.3926         7958.3467       
  1313   102.8355    8374(92)          8427.2168         7961.0137       
  1314   102.9105    8365(91)          8420.6543         7963.6802       
  1315   102.9855    8469(92)          8410.5273         7966.3477       
  1316   103.0605    8336(91)          8401.8711         7969.0146       
  1317   103.1355    8335(91)          8400.9473         7971.6816       
  1318   103.2105    8432(92)          8411.9531         7974.3486       
  1319   103.2855    8292(91)          8435.7275         7977.0151       
  1320   103.3605    8322(91)          8469.2979         7979.6826       
  1321   103.4355    8289(91)          8505.7178         7982.3496       
  1322   103.5105    8356(91)          8534.9082         7985.0166       
  1323   103.5855    8349(91)          8546.8633         7987.6836       
  1324   103.6605    8314(91)          8537.3848         7990.3501       
  1325   103.7355    8426(92)          8510.5391         7993.0176       
  1326   103.8105    8376(92)          8475.8965         7995.6846       
  1327   103.8855    8373(92)          8443.0020         7998.3516       
  1328   103.9605    8445(92)          8418.0762         8001.0186       
  1329   104.0355    8458(92)          8403.2754         8003.6855       
  1330   104.1105    8650(93)          8396.7246         8006.3525       
  1331   104.1855    8566(93)          8393.2734         8009.0195       
  1332   104.2605    8872(94)          8386.1377         8011.6865       
  1333   104.3355    8842(94)          8369.8525         8014.3535       
  1334   104.4105    8748(94)          8343.2451         8017.0205       
  1335   104.4855    8730(93)          8309.1455         8019.6875       
  1336   104.5605    8425(92)          8272.3369         8022.3545       
  1337   104.6355    8506(92)          8237.0039         8025.0215       
  1338   104.7105    8437(92)          8205.9531         8027.6885       
  1339   104.7855    8531(92)          8180.5859         8030.3555       
  1340   104.8605    8438(92)          8161.2383         8033.0225       
  1341   104.9355    8609(93)          8147.5928         8035.6895       
  1342   105.0105    8418(92)          8139.1377         8038.3564       
  1343   105.0855    8435(92)          8135.3828         8041.0234       
  1344   105.1605    8400(92)          8135.9751         8043.6904       
  1345   105.2355    8250(91)          8140.4116         8046.3574       
  1346   105.3105    8381(92)          8148.1680         8049.0244       
  1347   105.3855    8183(90)          8158.6108         8051.6914       
  1348   105.4605    8096(90)          8170.0967         8054.3584       
  1349   105.5355    8335(91)          8181.2153         8057.0254       
  1350   105.6105    8462(92)          8189.9146         8059.6924       
  1351   105.6855    8453(92)          8194.2168         8062.3594       
  1352   105.7605    8404(92)          8193.1240         8065.0264       
  1353   105.8355    8346(91)          8187.2686         8067.6934       
  1354   105.9105    8253(91)          8178.4263         8070.3604       
  1355   105.9855    8373(92)          8168.4834         8073.0273       
  1356   106.0605    8293(91)          8158.9526         8075.6943       
  1357   106.1355    8078(90)          8150.8062         8078.3613       
  1358   106.2105    8112(90)          8144.5312         8081.0283       
  1359   106.2855    8001(89)          8140.2852         8083.6953       
  1360   106.3605    8189(90)          8137.9844         8086.3623       
  1361   106.4355    8251(91)          8137.3350         8089.0293       
  1362   106.5105    8014(90)          8138.0776         8091.6963       
  1363   106.5855    8092(90)          8140.0435         8094.3633       
  1364   106.6605    8186(90)          8142.9380         8097.0303       
  1365   106.7355    8143(90)          8146.8447         8099.6973       
  1366   106.8105    8055(90)          8151.8511         8102.3643       
  1367   106.8855    7896(89)          8158.2231         8105.0312       
  1368   106.9605    8045(90)          8166.5005         8107.6982       
  1369   107.0355    8166(90)          8176.7822         8110.3652       
  1370   107.1105    8171(90)          8189.5127         8113.0322       
  1371   107.1855    8026(90)          8204.9561         8115.6992       
  1372   107.2605    8266(91)          8223.0488         8118.3662       
  1373   107.3355    8191(91)          8243.3008         8121.0332       
  1374   107.4105    8126(90)          8264.1777         8123.1846       
  1375   107.4855    8132(90)          8282.5752         8123.4058       
  1376   107.5605    8189(90)          8298.1592         8123.6265       
  1377   107.6355    8158(90)          8308.3799         8123.8472       
  1378   107.7105    8165(90)          8311.5342         8124.0679       
  1379   107.7855    8128(90)          8307.8047         8124.2891       
  1380   107.8605    8219(91)          8299.1943         8124.5098       
  1381   107.9355    7996(89)          8288.4463         8124.7305       
  1382   108.0105    8086(90)          8278.0068         8124.9512       
  1383   108.0855    8160(90)          8269.6650         8125.1724       
  1384   108.1605    8157(90)          8264.5303         8125.3931       
  1385   108.2355    8316(91)          8263.1689         8125.6138       
  1386   108.3105    8077(90)          8265.7354         8125.8345       
  1387   108.3855    8011(90)          8272.1787         8126.0557       
  1388   108.4605    8113(90)          8282.5410         8126.2764       
  1389   108.5355    8203(91)          8297.2324         8126.4971       
  1390   108.6105    8234(91)          8317.1309         8126.7178       
  1391   108.6855    8284(91)          8343.4307         8126.9390       
  1392   108.7605    8266(91)          8377.5723         8127.1597       
  1393   108.8355    8238(91)          8421.2451         8127.3804       
  1394   108.9105    8115(90)          8476.4111         8127.6011       
  1395   108.9855    8417(92)          8545.3750         8127.8223       
  1396   109.0605    8362(91)          8630.5430         8128.0430       
  1397   109.1355    8418(92)          8735.8604         8128.2637       
  1398   109.2105    8603(93)          8865.4443         8128.4849       
  1399   109.2855    8785(94)          9023.2100         8128.7056       
  1400   109.3605    8891(94)          9210.5654         8128.9263       
  1401   109.4355    9141(96)          9423.6016         8129.1470       
  1402   109.5105    9267(96)          9651.0811         8129.3682       
  1403   109.5855    9359(97)          9872.9775         8129.5889       
  1404   109.6605    9736(99)         10060.5293         8129.8096       
  1405   109.7355    10027(100)         10180.6309         8130.0303     
  1406   109.8105    10004(100)         10207.2510         8130.2515     
  1407   109.8855    10222(101)         10135.1123         8130.4722     
  1408   109.9605    10103(101)          9982.9434         8130.6929     
  1409   110.0355    9772(99)          9782.7617         8130.9136       
  1410   110.1105    9755(99)          9566.1387         8131.1348       
  1411   110.1855    9559(98)          9356.8877         8131.3555       
  1412   110.2605    9316(97)          9169.4277         8131.5762       
  1413   110.3355    9117(95)          9009.7832         8131.7969       
  1414   110.4105    8913(94)          8877.3193         8132.0181       
  1415   110.4855    8739(93)          8767.3447         8132.2388       
  1416   110.5605    8649(93)          8674.3594         8132.4595       
  1417   110.6355    8626(93)          8594.2695         8132.6802       
  1418   110.7105    8588(93)          8525.0557         8132.9014       
  1419   110.7855    8415(92)          8465.6816         8133.1221       
  1420   110.8605    8376(92)          8415.4043         8133.3428       
  1421   110.9355    8344(91)          8373.5078         8133.5640       
  1422   111.0105    8308(91)          8339.1797         8133.7847       
  1423   111.0855    8210(91)          8311.4912         8134.0054       
  1424   111.1605    8120(90)          8289.3984         8134.2261       
  1425   111.2355    8244(91)          8271.8584         8134.4473       
  1426   111.3105    8350(91)          8257.9971         8134.6680       
  1427   111.3855    8298(91)          8247.1904         8134.8887       
  1428   111.4605    8233(91)          8239.0283         8135.1094       
  1429   111.5355    8233(91)          8233.4131         8135.3306       
  1430   111.6105    8291(91)          8230.3799         8135.5513       
  1431   111.6855    8293(91)          8230.1553         8135.7720       
  1432   111.7605    8332(91)          8233.1729         8135.9927       
  1433   111.8355    8360(91)          8240.0020         8136.2139       
  1434   111.9105    8248(91)          8251.2646         8136.4346       
  1435   111.9855    8353(91)          8267.5078         8136.6553       
  1436   112.0605    8385(92)          8289.0273         8136.8760       
  1437   112.1355    8261(91)          8315.7217         8137.0972       
  1438   112.2105    8296(91)          8346.7803         8137.3179       
  1439   112.2855    8441(92)          8380.7764         8137.5386       
  1440   112.3605    8536(92)          8415.2490         8137.7593       
  1441   112.4355    8382(92)          8446.7617         8137.9805       
  1442   112.5105    8567(93)          8470.9297         8138.2012       
  1443   112.5855    8514(92)          8483.4902         8138.4219       
  1444   112.6605    8578(93)          8481.9277         8138.6426       
  1445   112.7355    8534(92)          8466.7168         8138.8638       
  1446   112.8105    8491(92)          8441.0830         8139.0845       
  1447   112.8855    8504(92)          8409.4492         8139.3052       
  1448   112.9605    8409(92)          8376.0605         8139.5264       
  1449   113.0355    8234(91)          8344.2324         8139.7471       
  1450   113.1105    8166(90)          8316.2217         8139.9678       
  1451   113.1855    8245(91)          8293.5752         8140.1885       
  1452   113.2605    8192(91)          8276.9043         8140.4097       
  1453   113.3355    8192(91)          8266.2617         8140.6304       
  1454   113.4105    8239(91)          8261.3076         8140.8511       
  1455   113.4855    8267(91)          8261.4902         8141.0718       
  1456   113.5605    8195(91)          8266.1475         8141.2930       
  1457   113.6355    8167(90)          8274.4951         8141.5137       
  1458   113.7105    8299(91)          8285.5986         8141.7344       
  1459   113.7855    8364(91)          8298.2744         8141.9551       
  1460   113.8605    8263(91)          8311.0605         8142.1763       
  1461   113.9355    8227(91)          8322.2637         8142.3970       
  1462   114.0105    8335(91)          8330.2510         8142.6177       
  1463   114.0855    8092(90)          8334.0078         8142.8384       
  1464   114.1605    8300(91)          8333.5908         8143.0596       
  1465   114.2355    8295(91)          8330.0801         8143.2803       
  1466   114.3105    8389(92)          8325.0273         8143.5010       
  1467   114.3855    8111(90)          8319.8389         8143.7217       
  1468   114.4605    8355(91)          8315.3877         8143.9429       
  1469   114.5355    8339(91)          8311.9004         8144.1636       
  1470   114.6105    8189(90)          8308.9688         8144.3843       
  1471   114.6855    8266(91)          8305.7109         8144.6050       
  1472   114.7605    8356(91)          8301.1191         8144.8262       
  1473   114.8355    8350(91)          8294.5244         8145.0469       
  1474   114.9105    8142(90)          8285.9189         8145.2676       
  1475   114.9855    8234(91)          8275.9189         8145.4888       
  1476   115.0605    8291(91)          8265.4707         8145.7095       
  1477   115.1355    8257(91)          8255.5713         8145.9302       
  1478   115.2105    8393(92)          8247.1074         8146.1509       
  1479   115.2855    8360(91)          8240.8193         8146.3721       
  1480   115.3605    8297(91)          8237.3037         8146.5928       
  1481   115.4355    8309(91)          8237.0283         8146.8135       
  1482   115.5105    8262(91)          8240.2344         8147.0342       
  1483   115.5855    8193(91)          8247.2939         8147.2554       
  1484   115.6605    8277(91)          8258.7744         8148.3179       
  1485   115.7355    8352(91)          8274.9268         8150.0381       
  1486   115.8105    8500(92)          8294.4580         8151.7583       
  1487   115.8855    8380(92)          8316.8066         8153.4785       
  1488   115.9605    8230(91)          8341.1191         8155.1987       
  1489   116.0355    8303(91)          8366.2275         8156.9189       
  1490   116.1105    8335(91)          8390.6787         8158.6396       
  1491   116.1855    8280(91)          8412.9463         8160.3599       
  1492   116.2605    8437(92)          8431.9658         8162.0801       
  1493   116.3355    8358(91)          8447.6436         8163.8003       
  1494   116.4105    8407(92)          8460.8574         8165.5205       
  1495   116.4855    8478(92)          8473.3867         8167.2407       
  1496   116.5605    8371(91)          8486.4131         8168.9609       
  1497   116.6355    8311(91)          8500.4268         8170.6816       
  1498   116.7105    8335(91)          8514.8457         8172.4019       
  1499   116.7855    8403(92)          8528.0195         8174.1221       
  1500   116.8605    8566(93)          8537.4004         8175.8423       
  1501   116.9355    8446(92)          8540.2617         8177.5625       
  1502   117.0105    8373(92)          8534.6963         8179.2832       
  1503   117.0855    8458(92)          8520.5303         8181.0034       
  1504   117.1605    8503(92)          8499.3945         8182.7236       
  1505   117.2355    8556(92)          8473.9746         8184.4438       
  1506   117.3105    8435(92)          8447.4170         8186.1641       
  1507   117.3855    8416(92)          8422.3613         8187.8843       
  1508   117.4605    8425(92)          8401.0469         8189.6045       
  1509   117.5355    8332(91)          8385.2090         8191.3247       
  1510   117.6105    8453(92)          8376.1699         8193.0449       
  1511   117.6855    8552(92)          8374.8516         8194.7656       
  1512   117.7605    8529(92)          8381.8125         8196.4854       
  1513   117.8355    8301(91)          8397.2402         8198.2061       
  1514   117.9105    8429(92)          8420.9639         8199.9258       
  1515   117.9855    8511(92)          8452.3857         8201.6465       
  1516   118.0605    8547(92)          8490.4678         8203.3672       
  1517   118.1355    8423(92)          8533.6006         8205.0869       
  1518   118.2105    8596(93)          8579.7217         8206.8076       
  1519   118.2855    8812(94)          8626.0889         8208.5273       
  1520   118.3605    8809(94)          8669.2881         8210.2480       
  1521   118.4355    8994(95)          8705.8242         8211.9688       
  1522   118.5105    9063(95)          8732.9668         8213.6885       
  1523   118.5855    8986(95)          8749.7930         8215.4092       
  1524   118.6605    8975(95)          8757.6582         8217.1289       
  1525   118.7355    9094(95)          8759.5381         8218.8496       
  1526   118.8105    8970(95)          8758.7236         8220.5693       
  1527   118.8855    8824(94)          8757.7617         8222.2900       
  1528   118.9605    8850(94)          8757.8096         8224.0107       
  1529   119.0355    8810(94)          8758.5225         8225.7305       
  1530   119.1105    8667(93)          8758.3623         8227.4512       
  1531   119.1855    8592(93)          8754.8330         8229.1709       
  1532   119.2605    8722(93)          8745.7012         8230.8916       
  1533   119.3355    8612(93)          8729.9902         8232.6113       
  1534   119.4105    8633(93)          8708.4609         8234.3320       
  1535   119.4855    8513(92)          8683.2861         8236.0527       
  1536   119.5605    8629(93)          8657.1367         8237.7725       
  1537   119.6355    8561(93)          8632.4385         8239.4932       
  1538   119.7105    8707(93)          8611.0566         8241.2129       
  1539   119.7855    8886(94)          8594.1465         8242.9336       
  1540   119.8605    8632(93)          8582.3369         8244.6533       
  1541   119.9355    8660(93)          8575.8721         8246.3740       
  1542   120.0105    8749(94)          8574.9141         8248.0947       
  1543   120.0855    8672(93)          8579.7930         8249.8145       
  1544   120.1605    8772(94)          8590.9922         8251.5352       
  1545   120.2355    8720(93)          8608.9990         8253.2549       
  1546   120.3105    8657(93)          8634.0566         8254.9756       
  1547   120.3855    8709(93)          8666.0137         8256.6963       
  1548   120.4605    8737(93)          8704.2402         8258.4160       
  1549   120.5355    8659(93)          8747.6006         8260.1367       
  1550   120.6105    8851(94)          8794.4551         8261.8564       
  1551   120.6855    8713(93)          8842.8828         8263.5771       
  1552   120.7605    8601(93)          8891.1641         8265.2969       
  1553   120.8355    8760(94)          8938.4551         8267.0176       
  1554   120.9105    8675(93)          8985.1826         8268.7373       
  1555   120.9855    8685(93)          9032.6270         8270.4580       
  1556   121.0605    8705(93)          9082.1436         8272.1787       
  1557   121.1355    8731(93)          9134.0938         8273.8984       
  1558   121.2105    8805(94)          9187.1670         8275.6191       
  1559   121.2855    8940(95)          9238.1328         8277.3389       
  1560   121.3605    8908(94)          9281.7832         8279.0596       
  1561   121.4355    8968(95)          9311.6904         8280.7793       
  1562   121.5105    9134(96)          9321.5371         8282.5000       
  1563   121.5855    9285(96)          9307.1289         8284.2207       
  1564   121.6605    9222(96)          9268.0127         8285.9404       
  1565   121.7355    9171(96)          9207.6934         8287.6611       
  1566   121.8105    9119(95)          9132.3428         8289.3809       
  1567   121.8855    9110(95)          9048.9902         8291.1016       
  1568   121.9605    8993(95)          8964.1299         8292.8213       
  1569   122.0355    9046(95)          8882.9824         8294.5420       
  1570   122.1105    8893(94)          8809.4668         8296.2627       
  1571   122.1855    8824(94)          8746.1455         8297.9824       
  1572   122.2605    8769(94)          8694.4424         8299.7031       
  1573   122.3355    8888(94)          8654.7695         8301.4229       
  1574   122.4105    9058(95)          8626.6934         8303.1436       
  1575   122.4855    8856(94)          8609.2256         8304.8643       
  1576   122.5605    8747(94)          8600.9111         8306.5840       
  1577   122.6355    8769(94)          8600.0137         8308.3047       
  1578   122.7105    8637(93)          8604.5234         8310.0244       
  1579   122.7855    8871(94)          8612.2188         8311.7451       
  1580   122.8605    8971(95)          8620.7354         8313.4648       
  1581   122.9355    8835(94)          8627.6729         8315.1855       
  1582   123.0105    9000(95)          8630.9160         8316.9062       
  1583   123.0855    8972(95)          8629.0273         8318.6260       
  1584   123.1605    8842(94)          8621.6133         8320.3467       
  1585   123.2355    8817(94)          8609.3633         8322.0664       
  1586   123.3105    8898(94)          8593.7432         8323.7871       
  1587   123.3855    8872(94)          8576.6143         8325.5068       
  1588   123.4605    8750(94)          8559.7930         8327.2275       
  1589   123.5355    8770(94)          8544.9082         8328.9473       
  1590   123.6105    8701(93)          8533.3525         8330.6680       
  1591   123.6855    8767(94)          8526.2822         8332.3887       
  1592   123.7605    8607(93)          8524.5869         8334.1084       
  1593   123.8355    8649(93)          8528.9102         8335.8291       
  1594   123.9105    8651(93)          8539.6064         8337.5488       
  1595   123.9855    8603(93)          8556.7422         8339.2695       
  1596   124.0605    8480(92)          8580.0459         8340.9893       
  1597   124.1355    8615(93)          8608.9092         8342.7100       
  1598   124.2105    8578(93)          8642.3418         8344.4307       
  1599   124.2855    8635(93)          8678.9375         8346.1504       
  1600   124.3605    8632(93)          8716.9004         8347.8711       
  1601   124.4355    8664(93)          8753.9434         8349.5908       
  1602   124.5105    8772(94)          8787.4287         8351.3115       
  1603   124.5855    8795(94)          8814.5537         8353.0322       
  1604   124.6605    8588(93)          8832.8086         8354.7520       
  1605   124.7355    8830(94)          8840.5947         8356.4727       
  1606   124.8105    8677(93)          8837.6816         8358.1924       
  1607   124.8855    8835(94)          8825.2783         8359.9131       
  1608   124.9605    8649(93)          8805.6113         8361.6328       
  1609   125.0355    8902(94)          8781.2939         8363.3535       
  1610   125.1105    8677(93)          8754.7334         8365.0742       
  1611   125.1855    8506(92)          8727.9209         8366.7939       
  1612   125.2605    8728(93)          8702.2080         8368.5146       
  1613   125.3355    8641(93)          8678.4561         8370.2344       
  1614   125.4105    8584(93)          8657.0283         8371.9551       
  1615   125.4855    8600(93)          8637.9893         8373.6748       
  1616   125.5605    8798(94)          8621.3350         8375.3955       
  1617   125.6355    8676(93)          8607.0791         8377.1162       
  1618   125.7105    8679(93)          8595.3105         8378.8359       
  1619   125.7855    8766(94)          8586.1504         8380.5566       
  1620   125.8605    8566(93)          8579.6523         8382.2764       
  1621   125.9355    8574(93)          8575.7793         8383.9971       
  1622   126.0105    8608(93)          8574.2031         8385.7168       
  1623   126.0855    8743(94)          8574.6758         8387.4375       
  1624   126.1605    8651(93)          8577.2920         8389.1572       
  1625   126.2355    8542(92)          8581.3096         8390.8779       
  1626   126.3105    8622(93)          8586.3115         8392.5986       
  1627   126.3855    8759(94)          8591.9854         8394.3184       
  1628   126.4605    8716(93)          8598.1914         8396.0391       
  1629   126.5355    8708(93)          8604.9463         8397.7588       
  1630   126.6105    8655(93)          8612.3535         8399.4795       
  1631   126.6855    8637(93)          8620.4775         8401.2002       
  1632   126.7605    8620(93)          8629.2461         8402.9199       
  1633   126.8355    8643(93)          8638.4082         8404.6406       
  1634   126.9105    8644(93)          8647.4863         8406.3604       
  1635   126.9855    8686(93)          8655.8730         8408.0811       
  1636   127.0605    8635(93)          8662.9570         8409.8008       
  1637   127.1355    8667(93)          8668.1592         8411.5215       
  1638   127.2105    8723(93)          8671.2246         8413.2422       
  1639   127.2855    8708(93)          8672.3027         8414.9619       
  1640   127.3605    8698(93)          8671.9189         8416.6826       
  1641   127.4355    8609(93)          8670.8037         8418.4023       
  1642   127.5105    8524(92)          8669.7393         8420.1230       
  1643   127.5855    8530(92)          8669.3721         8421.8428       
  1644   127.6605    8498(92)          8670.1631         8423.5635       
  1645   127.7355    8672(93)          8672.3359         8425.2842       
  1646   127.8105    8523(92)          8675.8857         8427.0039       
  1647   127.8855    8705(93)          8680.6465         8428.7246       
  1648   127.9605    8553(92)          8686.3457         8430.4443       
  1649   128.0355    8528(92)          8692.7363         8432.1650       
  1650   128.1105    8593(93)          8699.6553         8433.8848       
  1651   128.1855    8660(93)          8707.0518         8435.6055       
  1652   128.2605    8677(93)          8714.9170         8437.3262       
  1653   128.3355    8704(93)          8723.1777         8439.0459       
  1654   128.4105    8651(93)          8731.5977         8440.7666       
  1655   128.4855    8581(93)          8739.7002         8442.4863       
  1656   128.5605    8567(93)          8746.7715         8444.2070       
  1657   128.6355    8671(93)          8751.9072         8445.9277       
  1658   128.7105    8614(93)          8754.1484         8447.6475       
  1659   128.7855    8401(92)          8763.1738         8459.8457       
  1660   128.8605    8528(92)          8768.0771         8472.0439       
  1661   128.9355    8532(92)          8768.9492         8484.2441       
  1662   129.0105    8880(94)          8766.3691         8496.4424       
  1663   129.0855    8715(93)          8761.2451         8508.6406       
  1664   129.1605    8757(94)          8754.6006         8520.8389       
  1665   129.2355    8710(93)          8747.4346         8533.0371       
  1666   129.3105    8616(93)          8740.6201         8545.2383       
  1667   129.3855    8780(94)          8734.8711         8557.4365       
  1668   129.4605    8686(93)          8730.7529         8569.6338       
  1669   129.5355    8594(93)          8728.6982         8581.8320       
  1670   129.6105    8780(94)          8729.0400         8594.0303       
  1671   129.6855    8781(94)          8732.0391         8606.2314       
  1672   129.7605    8790(94)          8737.8301         8618.4297       
  1673   129.8355    8845(94)          8746.7354         8630.6279       
  1674   129.9105    8965(95)          8758.8799         8642.8262       
  1675   129.9855    8915(94)          8774.5264         8655.0244       
  1676   130.0605    8777(94)          8793.9678         8667.2246       
  1677   130.1355    8905(94)          8817.5586         8679.4229       
  1678   130.2105    8719(93)          8845.7236         8691.6211       
  1679   130.2855    8924(94)          8878.9268         8703.8193       
  1680   130.3605    9123(96)          8917.6211         8716.0176       
  1681   130.4355    8937(95)          8962.2217         8728.2178       
  1682   130.5105    8770(94)          9013.0039         8740.4160       
  1683   130.5855    8838(94)          9070.0967         8752.6143       
  1684   130.6605    8960(95)          9133.3750         8764.8125       
  1685   130.7355    8828(94)          9202.3721         8777.0107       
  1686   130.8105    9186(96)          9276.2637         8789.2109       
  1687   130.8855    9151(96)          9353.7500         8801.4092       
  1688   130.9605    9127(96)          9433.1074         8813.6074       
  1689   131.0355    9551(98)          9512.0869         8825.8057       
  1690   131.1105    9808(99)          9587.8975         8838.0039       
  1691   131.1855    9431(97)          9657.3574         8850.2051       
  1692   131.2605    9637(98)          9717.0303         8862.4033       
  1693   131.3355    10057(100)          9763.7227         8874.6016     
  1694   131.4105    10508(103)          9794.9082         8886.7998     
  1695   131.4855    10095(100)          9809.2578         8898.9971     
  1696   131.5605    9993(100)          9806.9541         8911.1982      
  1697   131.6355    10172(101)          9789.6104         8923.3965     
  1698   131.7105    10183(101)          9759.8818         8935.5947     
  1699   131.7855    10253(101)          9721.0205         8947.7930     
  1700   131.8605    9848(99)          9676.3516         8959.9912       
  1701   131.9355    9667(98)          9628.9014         8972.1914       
  1702   132.0105    9823(99)          9581.2734         8984.3896       
  1703   132.0855    9511(98)          9535.4883         8996.5879       
  1704   132.1605    9286(96)          9493.0469         9008.7861       
  1705   132.2355    9106(95)          9455.0010         9020.9844       
  1706   132.3105    9226(96)          9421.9658         9033.1846       
  1707   132.3855    9342(97)          9394.2510         9045.3828       
  1708   132.4605    9403(97)          9371.8818         9057.5811       
  1709   132.5355    9262(96)          9354.7109         9069.7793       
  1710   132.6105    9281(96)          9342.4600         9081.9775       
  1711   132.6855    9235(96)          9334.6953         9094.1787       
  1712   132.7605    9321(97)          9330.9375         9106.3770       
  1713   132.8355    9470(97)          9330.5869         9118.5742       
  1714   132.9105    9534(98)          9333.0303         9130.7725       
  1715   132.9855    9379(97)          9337.6523         9142.9707       
  1716   133.0605    9218(96)          9343.8691         9155.1719       
  1717   133.1355    9315(97)          9351.1855         9167.3701       
  1718   133.2105    9583(98)          9359.2275         9179.5684       
  1719   133.2855    9569(98)          9367.7754         9191.7666       
  1720   133.3605    9617(98)          9376.7578         9203.9648       
  1721   133.4355    9334(97)          9386.2109         9216.1650       
  1722   133.5105    9021(95)          9396.2412         9228.3633       
  1723   133.5855    9083(95)          9406.9805         9240.5615       
  1724   133.6605    9176(96)          9418.5547         9252.7598       
  1725   133.7355    9615(98)          9431.0527         9264.9580       
  1726   133.8105    9368(97)          9444.5254         9277.1582       
  1727   133.8855    9493(97)          9458.9785         9289.3564       
  1728   133.9605    9331(97)          9465.8408         9293.0000       
  1729   134.0355    9359(97)          9469.9951         9293.0000       
  1730   134.1105    9500(97)          9475.0527         9293.0000       
  1731   134.1855    9390(97)          9481.0049         9293.0000       
  1732   134.2605    9422(97)          9487.8555         9293.0000       
  1733   134.3355    9430(97)          9495.6289         9293.0000       
  1734   134.4105    9353(97)          9292.7686         9292.7686       
_pd_proc_number_of_points   1734
 
loop_                          
      _refln_index_h           
      _refln_index_k           
      _refln_index_l           
      _refln_mult              
      _pd_refln_phase_id       
      _refln_observed_status   
      _refln_F_squared_meas    
      _refln_F_squared_calc    
      _refln_phase_calc        
      _refln_d_spacing         
   0   1   1  4  1  o          5.2193        5.5226    0.00   6.83483
   1   0   1  4  1  o         17.5041       17.3897  180.00   5.92018
   0   2   0  2  1  o         52.3221       51.8871  180.00   5.91535
   1   1   1  8  1  o          2.3481        2.5315    0.00   5.29430
   0   0   2  2  1  o         51.4548       50.4437    0.00   4.18680
   2   0   0  2  1  o          2.4742        2.4234    0.00   4.18559
   1   2   1  8  1  o         78.4146       76.7370    0.00   4.18449
   2   1   0  4  1  o          1.6823        1.6924  180.00   3.94592
   1   0   2  4  1  o         26.0566       28.2951  180.00   3.74457
   2   0   1  4  1  o          5.0866        5.5138    0.00   3.74392
   1   1   2  8  1  o          0.0093        0.0097  180.00   3.57002
   2   1   1  8  1  o          8.0100        8.3282  180.00   3.56946
   0   3   1  4  1  o          0.8554        0.8922  180.00   3.56771
   0   2   2  4  1  o         68.6910       66.9859  180.00   3.41742
   2   2   0  4  1  o         20.5250       20.0323  180.00   3.41676
   1   3   1  8  1  o          7.9836        8.0638    0.00   3.28207
   1   2   2  8  1  o         34.9175       34.6232    0.00   3.16393
   2   2   1  8  1  o         14.6135       14.4965  180.00   3.16353
   2   0   2  4  1  o        327.0149      325.1152    0.00   2.96009
   0   4   0  2  1  o        206.3212      206.0146    0.00   2.95768
   2   1   2  8  1  o          2.4826        2.3492  180.00   2.87157
   2   3   0  4  1  o         11.6002       10.8918  180.00   2.87027
   0   1   3  4  1  o          0.7170        0.8010  180.00   2.71662
   1   3   2  8  1  o          0.9152        1.0278  180.00   2.71544
   2   3   1  8  1  o          5.9047        6.6385    0.00   2.71519
   1   0   3  4  1  o         14.9103       15.3852    0.00   2.64789
   3   0   1  4  1  o         55.6973       57.6096    0.00   2.64728
   2   2   2  8  1  o          0.5381        0.5569  180.00   2.64715
   1   4   1  8  1  o         15.6232       16.2555    0.00   2.64586
   1   1   3  8  1  o          0.8376        1.1450  180.00   2.58396
   3   1   1  8  1  o          0.0258        0.0357    0.00   2.58339
   1   2   3  8  1  o         16.1201       16.6517    0.00   2.41681
   3   2   1  8  1  o          0.6406        0.6607    0.00   2.41634
   0   4   2  4  1  o          7.7796        8.0043    0.00   2.41570
   2   4   0  4  1  o          2.7953        2.8737    0.00   2.41547
   2   3   2  8  1  o          0.7079        0.3508  180.00   2.36738
   2   0   3  4  1  o         75.2458       67.6113    0.00   2.32221
   3   0   2  4  1  o         29.9142       26.9162  180.00   2.32196
   1   4   2  8  1  o          0.0424        0.0383    0.00   2.32100
   2   4   1  8  1  o          1.3726        1.2418    0.00   2.32084
   2   1   3  8  1  o          0.5479        0.5244  180.00   2.27873
   3   1   2  8  1  o          3.9377        3.7681    0.00   2.27849
   0   3   3  4  1  o         24.2185       23.1708    0.00   2.27828
   0   5   1  4  1  o          6.9752        6.6586  180.00   2.27698
   1   3   3  8  1  o          3.4082        4.7058  180.00   2.19832
   3   3   1  8  1  o          2.6502        3.6516    0.00   2.19797
   1   5   1  8  1  o          1.1949        1.6376  180.00   2.19715
   2   2   3  8  1  o         16.1795       17.3981  180.00   2.16161
   3   2   2  8  1  o          1.6743        1.8006    0.00   2.16140
   0   0   4  2  1  o         33.5145       33.8881    0.00   2.09340
   4   0   0  2  1  o         60.9770       61.8231    0.00   2.09280
   2   4   2  8  1  o        108.2915      110.0581    0.00   2.09225
   4   1   0  4  1  o          0.0070        0.0112  180.00   2.06080
   2   5   0  4  1  o          0.0253        0.0417  180.00   2.05980
   1   0   4  4  1  o         16.6029       17.2370  180.00   2.03086
   4   0   1  4  1  o          7.7356        7.9901    0.00   2.03035
   1   1   4  8  1  o          1.2995        1.5208    0.00   2.00159
   4   1   1  8  1  o          0.4323        0.5036  180.00   2.00109
   2   3   3  8  1  o          1.1278        1.3130  180.00   2.00105
   3   3   2  8  1  o          0.0992        0.1153  180.00   2.00088
   1   5   2  8  1  o          0.2293        0.2646  180.00   2.00027
   2   5   1  8  1  o          6.2810        7.2389    0.00   2.00017
   0   2   4  4  1  o         14.3492       14.0579    0.00   1.97347
   3   0   3  4  1  o          0.3121        0.3059  180.00   1.97339
   4   2   0  4  1  o         24.8615       24.4225    0.00   1.97296
   1   4   3  8  1  o         51.1528       50.2926    0.00   1.97280
   3   4   1  8  1  o         68.2823       67.2171    0.00   1.97255
   0   6   0  2  1  o          5.0625        5.0012    0.00   1.97178
   3   1   3  8  1  o          0.6030        0.5595  180.00   1.94650
   1   2   4  8  1  o          1.0381        1.0064  180.00   1.92081
   4   2   1  8  1  o          2.5418        2.4727    0.00   1.92038
   2   0   4  4  1  o         49.1621       50.0346    0.00   1.87229
   3   2   3  8  1  o         15.3785       15.6294    0.00   1.87197
   4   0   2  4  1  o          2.1541        2.1892    0.00   1.87196
   1   6   1  8  1  o          0.2116        0.2138    0.00   1.87075
   2   1   4  8  1  o          0.4862        0.4140    0.00   1.84927
   4   1   2  8  1  o          1.2564        1.0647    0.00   1.84896
   4   3   0  4  1  o          0.0301        0.0254    0.00   1.84861
   2   5   2  8  1  o          4.8050        4.0299    0.00   1.84823
   2   4   3  8  1  o         11.9518       11.5997    0.00   1.82650
   3   4   2  8  1  o          8.9962        8.7358  180.00   1.82638
   1   3   4  8  1  o          3.2116        3.3894  180.00   1.80551
   4   3   1  8  1  o          4.1711        4.3978  180.00   1.80515
   0   5   3  4  1  o          0.4307        0.4536    0.00   1.80489
   2   2   4  8  1  o         20.4489       18.3371  180.00   1.78501
   4   2   2  8  1  o          0.3264        0.2918  180.00   1.78473
   0   6   2  4  1  o          0.0711        0.0629    0.00   1.78386
   2   6   0  4  1  o          0.0217        0.0192    0.00   1.78376
   3   3   3  8  1  o         10.9743        9.5020    0.00   1.76477
   1   5   3  8  1  o          0.1777        0.1547  180.00   1.76435
   3   5   1  8  1  o          2.7346        2.3860  180.00   1.76417
   1   6   2  8  1  o         13.1694       13.8651    0.00   1.74468
   2   6   1  8  1  o         13.6116       14.3308  180.00   1.74462
   0   4   4  4  1  o         62.4176       60.3783    0.00   1.70871
   4   4   0  4  1  o         71.6890       69.0982    0.00   1.70838
   2   3   4  8  1  o          0.2595        0.2061    0.00   1.69135
   4   3   2  8  1  o          6.3791        5.0589  180.00   1.69111
   3   0   4  4  1  o          5.7356        5.8257  180.00   1.67455
   4   0   3  4  1  o          0.0174        0.0177    0.00   1.67441
   1   4   4  8  1  o         16.9628       17.3130  180.00   1.67419
   4   4   1  8  1  o          0.9426        0.9653    0.00   1.67390
   0   1   5  4  1  o         12.3497       13.4986  180.00   1.65819
   3   1   4  8  1  o          0.6546        0.7165    0.00   1.65802
   4   1   3  8  1  o          6.7201        7.3631  180.00   1.65789
   2   5   3  8  1  o          4.1694        4.5851  180.00   1.65737
   3   5   2  8  1  o          0.4821        0.5304    0.00   1.65727
   0   7   1  4  1  o         11.1839       12.3365  180.00   1.65669
   1   0   5  4  1  o         43.5303       46.7291    0.00   1.64218
   5   0   1  4  1  o         46.6599       50.0318    0.00   1.64174
   3   4   3  8  1  o          4.2257        4.5285    0.00   1.64155
   2   6   2  8  1  o         22.8024       24.3890    0.00   1.64104
   1   1   5  8  1  o          0.0031        0.0031    0.00   1.62659
   5   1   1  8  1  o         16.9780       16.9798  180.00   1.62616
   1   7   1  8  1  o          1.4388        1.4392    0.00   1.62517
   3   2   4  8  1  o         35.5198       40.3074    0.00   1.61123
   4   2   3  8  1  o         10.4798       11.8865  180.00   1.61111
   1   2   5  8  1  o          0.3305        0.3944    0.00   1.58234
   2   4   4  8  1  o         17.4531       20.9516    0.00   1.58196
   5   2   1  8  1  o          0.8783        1.0546  180.00   1.58195
   4   4   2  8  1  o          7.7530        9.3314    0.00   1.58177
   1   6   3  8  1  o          3.6578        4.4176  180.00   1.58147
   3   6   1  8  1  o          3.5756        4.3239  180.00   1.58134
   4   5   0  4  1  o          4.0133        2.7571    0.00   1.56761
   2   7   0  4  1  o          1.4855        0.9943  180.00   1.56716
   2   0   5  4  1  o          0.0203        0.0117  180.00   1.55488
   5   0   2  4  1  o         11.6367        6.7136    0.00   1.55455
   2   1   5  8  1  o          4.3945        3.5140  180.00   1.54162
   0   3   5  4  1  o          0.1189        0.0952  180.00   1.54148
   3   3   4  8  1  o          1.8057        1.4468    0.00   1.54134
   5   1   2  8  1  o          1.2908        1.0344    0.00   1.54130
   4   3   3  8  1  o          0.5027        0.4030    0.00   1.54124
   1   5   4  8  1  o          0.5532        0.4438    0.00   1.54106
   4   5   1  8  1  o          6.6885        5.3660  180.00   1.54084
   1   7   2  8  1  o          1.1715        0.9389    0.00   1.54046
   2   7   1  8  1  o          3.2319        2.5896    0.00   1.54042
   1   3   5  8  1  o          0.1460        0.1173    0.00   1.51599
   5   3   1  8  1  o          2.6208        2.1194    0.00   1.51565
   3   5   3  8  1  o          1.5175        1.2306  180.00   1.51550
   2   2   5  8  1  o          5.2162        4.5579  180.00   1.50379
   5   2   2  8  1  o          2.2327        1.9556    0.00   1.50350
   2   6   3  8  1  o          1.8821        1.6544  180.00   1.50305
   3   6   2  8  1  o          0.1361        0.1197    0.00   1.50298
   4   0   4  4  1  o        203.7645      175.9958    0.00   1.48004
   0   8   0  2  1  o        158.6236      136.2658    0.00   1.47884
   4   1   4  8  1  o          0.5344        0.4650    0.00   1.46860
   2   5   4  8  1  o          0.8326        0.7260  180.00   1.46823
   4   5   2  8  1  o          0.8081        0.7054  180.00   1.46808
   2   7   2  8  1  o          1.0073        0.8817  180.00   1.46771
   3   4   4  8  1  o          0.7050        0.8502    0.00   1.45720
   4   4   3  8  1  o          1.9921        2.4119  180.00   1.45711
   2   3   5  8  1  o          7.9511       10.4247    0.00   1.44650
   5   3   2  8  1  o          2.7843        3.6247    0.00   1.44624
   0   7   3  4  1  o          2.3950        3.0773    0.00   1.44572
   3   0   5  4  1  o          5.3482        6.2288    0.00   1.43595
   4   2   4  8  1  o          0.0432        0.0503    0.00   1.43578
   5   0   3  4  1  o         42.8638       49.8187    0.00   1.43576
   1   4   5  8  1  o         21.4665       24.9411    0.00   1.43572
   5   4   1  8  1  o         17.2648       19.9949    0.00   1.43543
   0   6   4  4  1  o         35.2161       40.7395    0.00   1.43533
   4   6   0  4  1  o         24.5476       28.3344    0.00   1.43514
   1   8   1  8  1  o         11.9377       13.7173    0.00   1.43475
   3   1   5  8  1  o          1.7582        1.8097  180.00   1.42549
   5   1   3  8  1  o          0.5182        0.5328  180.00   1.42530
   1   7   3  8  1  o          0.3167        0.3248  180.00   1.42463
   3   7   1  8  1  o          0.7453        0.7642    0.00   1.42454
   1   6   4  8  1  o          0.7620        0.9919  180.00   1.41469
   4   6   1  8  1  o          5.2698        6.9160    0.00   1.41451
   0   0   6  2  1  o         25.1328       21.9611    0.00   1.39560
   3   2   5  8  1  o         18.7638       16.4111    0.00   1.39543
   5   2   3  8  1  o          0.0005        0.0004  180.00   1.39525
   6   0   0  2  1  o         12.7075       11.1317    0.00   1.39520
   3   6   3  8  1  o          9.9434        8.7414    0.00   1.39483
   0   8   2  4  1  o         35.9976       31.8220    0.00   1.39441
   2   8   0  4  1  o         26.6209       23.5489    0.00   1.39437
   4   3   4  8  1  o          0.0016        0.0021    0.00   1.38567
   6   1   0  4  1  o         29.3959       39.8685    0.00   1.38560
   1   0   6  4  1  o         20.1042       23.6983    0.00   1.37660
   2   4   5  8  1  o          0.0160        0.0189  180.00   1.37628
   6   0   1  4  1  o         19.3554       22.7651  180.00   1.37623
   5   4   2  8  1  o          0.6914        0.8125    0.00   1.37606
   1   8   2  8  1  o          2.0073        2.3535  180.00   1.37546
   2   8   1  8  1  o          0.9803        1.1492    0.00   1.37543
   1   1   6  8  1  o          0.9073        1.5544    0.00   1.36738
   6   1   1  8  1  o          0.3915        0.6955    0.00   1.36701
   0   5   5  4  1  o          0.6003        1.0706  180.00   1.36697
   3   5   4  8  1  o          1.3399        2.4127  180.00   1.36687
   4   5   3  8  1  o          3.1275        5.6736    0.00   1.36680
   2   7   3  8  1  o          0.1602        0.2996  180.00   1.36650
   3   7   2  8  1  o          0.1239        0.2330  180.00   1.36645
   0   2   6  4  1  o          0.3110        0.7275  180.00   1.35831
   6   2   0  4  1  o          0.6917        1.5242    0.00   1.35794
   2   6   4  8  1  o          2.7122        5.7586  180.00   1.35772
   4   6   2  8  1  o          2.2902        4.7596  180.00   1.35760
   3   3   5  8  1  o          2.1856        2.2704  180.00   1.34929
   5   3   3  8  1  o          0.8538        0.8842    0.00   1.34912
   1   5   5  8  1  o          3.3967        3.5158    0.00   1.34910
   5   5   1  8  1  o          0.0034        0.0035    0.00   1.34886
   1   2   6  8  1  o          8.5926        8.7691    0.00   1.34077
   6   2   1  8  1  o          1.9186        1.9551  180.00   1.34043
   2   0   6  4  1  o         42.0277       38.1327    0.00   1.32394
   6   0   2  4  1  o         45.1709       40.8780    0.00   1.32364
   4   4   4  8  1  o         61.6663       55.7748    0.00   1.32358
   2   8   2  8  1  o         50.8446       45.7108    0.00   1.32293
   2   1   6  8  1  o          0.1708        0.1415    0.00   1.31573
   6   1   2  8  1  o          0.0320        0.0265    0.00   1.31543
   6   3   0  4  1  o          1.6471        1.3608  180.00   1.31531
   4   7   0  4  1  o          2.1351        1.7606    0.00   1.31487
   4   0   5  4  1  o         14.0510       11.9345    0.00   1.30759
   5   0   4  4  1  o         13.7378       11.6652  180.00   1.30751
   1   3   6  8  1  o          0.4284        0.3778    0.00   1.29969
   4   1   5  8  1  o          2.0856        1.8397    0.00   1.29968
   5   1   4  8  1  o          2.8788        2.5435  180.00   1.29959
   2   5   5  8  1  o          0.1392        0.1234    0.00   1.29942
   6   3   1  8  1  o          1.1265        0.9996    0.00   1.29937
   5   5   2  8  1  o          3.9313        3.4980  180.00   1.29923
   1   7   4  8  1  o          0.3798        0.3389  180.00   1.29909
   4   7   1  8  1  o          0.0531        0.0475  180.00   1.29895
   0   9   1  4  1  o         10.4303        9.3844  180.00   1.29862
   2   2   6  8  1  o          1.9638        1.8627    0.00   1.29198
   3   4   5  8  1  o         39.6861       37.6343    0.00   1.29176
   6   2   2  8  1  o         17.1378       16.2504    0.00   1.29170
   5   4   3  8  1  o         85.4720       81.0373    0.00   1.29162
   1   8   3  8  1  o         27.5326       26.0788    0.00   1.29112
   3   8   1  8  1  o         43.9757       41.6466    0.00   1.29105
   3   7   3  8  1  o         14.5469       13.2108    0.00   1.28366
   1   9   1  8  1  o          0.0051        0.0046    0.00   1.28327
   4   2   5  8  1  o          4.4301        3.6178  180.00   1.27677
   5   2   4  8  1  o          0.0015        0.0012  180.00   1.27669
   3   6   4  8  1  o          0.1977        0.1597    0.00   1.27637
   4   6   3  8  1  o          1.7175        1.3856    0.00   1.27631
   0   4   6  4  1  o         18.7411       25.6853    0.00   1.26215
   1   6   5  8  1  o          0.0026        0.0037  180.00   1.26186
   6   4   0  4  1  o          5.6975        7.9179    0.00   1.26185
   5   6   1  8  1  o          2.1947        3.0727    0.00   1.26167
   2   3   6  8  1  o          1.3803        1.8691    0.00   1.25510
   6   3   2  8  1  o          5.4071        7.2717    0.00   1.25484
   4   5   4  8  1  o          3.0010        4.0298  180.00   1.25479
   2   7   4  8  1  o          0.1628        0.2172  180.00   1.25456
   4   7   2  8  1  o          3.1847        4.2364  180.00   1.25446
   2   9   0  4  1  o          0.0010        0.0013  180.00   1.25413
   3   0   6  4  1  o          6.3603        6.7902  180.00   1.24819
   1   4   6  8  1  o          3.5186        3.7437    0.00   1.24804
   6   0   3  4  1  o          4.7883        5.0874    0.00   1.24797
   6   4   1  8  1  o          2.3866        2.5251  180.00   1.24776
   2   8   3  8  1  o          2.2260        2.3413    0.00   1.24738
   3   8   2  8  1  o          2.9725        3.1249  180.00   1.24734
   3   1   6  8  1  o          0.1178        0.1345  180.00   1.24130
   4   3   5  8  1  o          1.7309        1.9826  180.00   1.24114
   6   1   3  8  1  o          3.7189        4.2635    0.00   1.24109
   5   3   4  8  1  o          2.2150        2.5401    0.00   1.24107
   1   9   2  8  1  o          0.1470        0.1697    0.00   1.24032
   2   9   1  8  1  o         11.6501       13.4497    0.00   1.24029
   3   5   5  8  1  o          2.7035        3.2630    0.00   1.22758
   5   5   3  8  1  o          0.8892        1.0705    0.00   1.22746
   3   2   6  8  1  o          0.3336        0.2944  180.00   1.22130
   6   2   3  8  1  o          0.1713        0.1510    0.00   1.22110
   2   6   5  8  1  o          1.6957        1.4938    0.00   1.22094
   5   6   2  8  1  o          6.4876        5.7159  180.00   1.22078
   2   4   6  8  1  o         37.4739       43.8776    0.00   1.20840
   6   4   2  8  1  o         31.9462       37.5178    0.00   1.20817
   0   8   4  4  1  o         25.3884       29.9333    0.00   1.20785
   4   8   0  4  1  o         11.5321       13.6154    0.00   1.20774
   6   5   0  4  1  o         10.0625       13.3003  180.00   1.20182
   2   9   2  8  1  o          1.7655        2.3547    0.00   1.20139
   4   4   5  8  1  o          8.2978       10.4225    0.00   1.19593
   5   4   4  8  1  o          2.9209        3.6592  180.00   1.19587
   1   8   4  8  1  o          2.7336        3.3658  180.00   1.19547
   4   8   1  8  1  o          1.7641        2.1615    0.00   1.19537
   0   1   7  4  1  o          0.0585        0.0588  180.00   1.19016
   3   3   6  8  1  o          1.0517        1.0550  180.00   1.19001
   1   5   6  8  1  o          1.3126        1.3146  180.00   1.18988
   6   3   3  8  1  o          5.6035        5.6081  180.00   1.18982
   6   5   1  8  1  o          4.1399        4.1345    0.00   1.18963
   0   7   5  4  1  o          0.3116        0.3111    0.00   1.18961
   3   7   4  8  1  o          3.5751        3.5668    0.00   1.18954
   4   7   3  8  1  o          0.0651        0.0649  180.00   1.18950
   0   9   3  4  1  o          2.9515        2.9347    0.00   1.18924
   1   0   7  4  1  o         46.3097       41.8892    0.00   1.18420
   5   0   5  4  1  o          0.6850        0.6178    0.00   1.18404
   7   0   1  4  1  o         42.9372       38.6221    0.00   1.18387
   4   6   4  8  1  o          0.3821        0.3428    0.00   1.18369
   3   8   3  8  1  o         21.3946       19.1254    0.00   1.18342
   0  10   0  2  1  o         10.4016        9.2668  180.00   1.18307
   1   1   7  8  1  o          2.3292        2.1813  180.00   1.17831
   5   1   5  8  1  o          4.1582        3.8975    0.00   1.17815
   7   1   1  8  1  o         15.3150       14.3603  180.00   1.17799
   1   7   5  8  1  o          5.4796        5.1366    0.00   1.17777
   5   7   1  8  1  o          2.4278        2.2739    0.00   1.17761
   1   9   3  8  1  o          3.1505        2.9457  180.00   1.17742
   3   9   1  8  1  o          2.6833        2.5073  180.00   1.17736
   1   2   7  8  1  o          0.5043        0.4463    0.00   1.16116
   4   0   6  4  1  o         74.2874       65.8046    0.00   1.16111
   5   2   5  8  1  o          0.2104        0.1867    0.00   1.16101
   6   0   4  4  1  o          5.9130        5.2501    0.00   1.16098
   7   2   1  8  1  o          3.0827        2.7437  180.00   1.16085
   3   6   5  8  1  o          6.7694        6.0349    0.00   1.16077
   5   6   3  8  1  o          0.5755        0.5141    0.00   1.16066
   2   8   4  8  1  o         61.3542       54.9969    0.00   1.16050
   4   8   2  8  1  o         27.7432       24.9098    0.00   1.16042
   1  10   1  8  1  o         19.1040       17.2659    0.00   1.16013
   4   1   6  8  1  o         16.5196       17.4661  180.00   1.15555
   6   1   4  8  1  o          6.0127        6.3756  180.00   1.15543
   2   5   6  8  1  o         10.8457       11.5126  180.00   1.15538
   6   5   2  8  1  o          6.9957        7.4546  180.00   1.15517
   2   0   7  4  1  o          5.0614        5.3198  180.00   1.15018
   3   4   6  8  1  o         14.2561       14.9705  180.00   1.14998
   7   0   2  4  1  o          1.3978        1.4674  180.00   1.14990
   6   4   3  8  1  o          5.2439        5.5031    0.00   1.14981
   2   1   7  8  1  o          0.8107        0.8485  180.00   1.14478
   0   3   7  4  1  o          0.5880        0.6146  180.00   1.14472
   7   1   2  8  1  o         11.3790       11.8304  180.00   1.14450
   4   5   5  8  1  o          1.3701        1.4229    0.00   1.14446
   5   5   4  8  1  o          8.7113        9.0324  180.00   1.14440
   2   7   5  8  1  o          0.0056        0.0058    0.00   1.14429
   5   7   2  8  1  o          1.7059        1.7553    0.00   1.14416
   2   9   3  8  1  o         10.6335       10.8641  180.00   1.14396
   3   9   2  8  1  o          3.4108        3.4807  180.00   1.14393
   4   2   6  8  1  o          5.4215        4.1493  180.00   1.13937
   6   2   4  8  1  o          1.6039        1.2181    0.00   1.13924
   0   6   6  4  1  o          2.3462        1.7703  180.00   1.13914
   6   6   0  4  1  o         13.1599        9.7981  180.00   1.13892
   0  10   2  4  1  o         21.1774       15.3780  180.00   1.13849
   2  10   0  4  1  o         15.4140       11.1775  180.00   1.13847
   1   3   7  8  1  o          1.9068        1.1508    0.00   1.13417
   5   3   5  8  1  o          0.2347        0.1413    0.00   1.13402
   7   3   1  8  1  o          0.0072        0.0043    0.00   1.13388
   2   2   7  8  1  o          0.0096        0.0065    0.00   1.12903
   7   2   2  8  1  o          0.6921        0.4728  180.00   1.12877
   1   6   6  8  1  o          0.2725        0.1863  180.00   1.12874
   6   6   1  8  1  o          0.3080        0.2119  180.00   1.12853
   1  10   2  8  1  o          5.7114        3.9835    0.00   1.12811
   2  10   1  8  1  o          5.2613        3.6718  180.00   1.12809
   4   3   6  8  1  o          4.5823        9.4209    0.00   1.11383
   6   3   4  8  1  o          0.2197        0.4531    0.00   1.11372
   4   7   4  8  1  o          1.4482        3.0121    0.00   1.11345
   4   9   0  4  1  o          0.0549        0.1153    0.00   1.11315
   3   8   4  8  1  o          0.5555        1.0200    0.00   1.10846
   4   8   3  8  1  o          0.7105        1.3002  180.00   1.10842
   2   3   7  8  1  o          0.0798        0.1070    0.00   1.10417
   3   5   6  8  1  o          2.8557        3.7899  180.00   1.10400
   7   3   2  8  1  o          0.3778        0.4992    0.00   1.10392
   6   5   3  8  1  o          1.8487        2.4330    0.00   1.10385
   1   9   4  8  1  o          0.0049        0.0063    0.00   1.10353
   4   9   1  8  1  o          6.7742        8.7182  180.00   1.10344
   3   0   7  4  1  o         11.0564       11.8953    0.00   1.09946
   1   4   7  8  1  o         21.9201       23.5003    0.00   1.09936
   7   0   3  4  1  o         29.2515       31.2358    0.00   1.09924
   5   4   5  8  1  o         22.4550       23.9667    0.00   1.09923
   2   6   6  8  1  o          1.8829        2.0052    0.00   1.09916
   7   4   1  8  1  o         60.4050       64.1928    0.00   1.09909
   6   6   2  8  1  o          2.6220        2.7766    0.00   1.09898
   1   8   5  8  1  o         15.1949       16.0586    0.00   1.09892
   5   8   1  8  1  o         40.9032       43.0539    0.00   1.09879
   2  10   2  8  1  o          0.8413        0.8800    0.00   1.09858
   3   1   7  8  1  o          7.6083        7.6474    0.00   1.09474
   7   1   3  8  1  o          0.7688        0.7741  180.00   1.09453
   3   7   5  8  1  o         10.1130       10.2026  180.00   1.09431
   5   7   3  8  1  o          5.0231        5.0720  180.00   1.09422
   3   9   3  8  1  o          1.6146        1.6338  180.00   1.09402
   4   6   5  8  1  o          1.2291        1.2252  180.00   1.08975
   5   6   4  8  1  o          0.4470        0.4448  180.00   1.08970
   3   2   7  8  1  o          0.1752        0.1687    0.00   1.08095
   4   4   6  8  1  o         18.3795       17.7520    0.00   1.08081
   7   2   3  8  1  o          1.7396        1.6833  180.00   1.08074
   6   4   4  8  1  o          8.5606        8.2914    0.00   1.08070
   1  10   3  8  1  o          4.0679        4.0041    0.00   1.08016
   3  10   1  8  1  o          0.2774        0.2734    0.00   1.08012
   6   7   0  4  1  o          0.0180        0.0206  180.00   1.07595
   2   9   4  8  1  o          0.6476        0.7431  180.00   1.07584
   4   9   2  8  1  o          0.3779        0.4338    0.00   1.07578
   5   0   6  4  1  o         10.7193       12.2136  180.00   1.07200
   2   4   7  8  1  o          1.4852        1.6920    0.00   1.07197
   6   0   5  4  1  o          3.4304        3.9073    0.00   1.07195
   7   4   2  8  1  o          0.0001        0.0001    0.00   1.07175
   2   8   5  8  1  o          0.5124        0.5819    0.00   1.07157
   5   8   2  8  1  o          3.5727        4.0524    0.00   1.07146
   5   1   6  8  1  o          4.7946        4.8752  180.00   1.06763
   6   1   5  8  1  o          0.0283        0.0287  180.00   1.06757
   0   5   7  4  1  o          3.6132        3.6616    0.00   1.06755
   1   7   6  8  1  o          1.3497        1.3551    0.00   1.06735
   6   7   1  8  1  o          0.7755        0.7723  180.00   1.06717
   0  11   1  4  1  o          3.0244        2.9526  180.00   1.06676
   3   3   7  8  1  o          4.4763        4.6390  180.00   1.05907
   1   5   7  8  1  o          0.0473        0.0492  180.00   1.05898
   7   3   3  8  1  o          3.3380        3.4853  180.00   1.05887
   5   5   5  8  1  o          2.6598        2.7785    0.00   1.05886
   7   5   1  8  1  o          7.4210        7.7850    0.00   1.05874
   1  11   1  8  1  o          0.3288        0.3509  180.00   1.05820
   5   2   6  8  1  o         19.3766       20.4943    0.00   1.05482
   6   2   5  8  1  o          3.7463        3.9561  180.00   1.05477
   3   6   6  8  1  o          0.0037        0.0039  180.00   1.05464
   6   6   3  8  1  o          3.3045        3.4619    0.00   1.05451
   2  10   3  8  1  o          1.5420        1.5963  180.00   1.05415
   3  10   2  8  1  o          2.3983        2.4807    0.00   1.05413
   0   0   8  2  1  o         16.1675       14.5423    0.00   1.04670
   8   0   0  2  1  o         31.9075       28.6790    0.00   1.04640
   4   8   4  8  1  o         38.3863       34.5138    0.00   1.04612
   4   5   6  8  1  o         12.7924       12.3769  180.00   1.04237
   8   1   0  4  1  o          1.2754        1.2346  180.00   1.04233
   6   5   4  8  1  o          8.2993        8.0391  180.00   1.04227
   2   7   6  8  1  o          2.7701        2.6844    0.00   1.04224
   6   7   2  8  1  o         15.0595       14.6145    0.00   1.04209
   2  11   0  4  1  o          5.6921        5.5338    0.00   1.04168
   1   0   8  4  1  o          0.4564        0.4278  180.00   1.03861
   4   0   7  4  1  o         10.5034        9.8432    0.00   1.03854
   7   0   4  4  1  o          0.5998        0.5621  180.00   1.03839
   8   0   1  4  1  o         12.3459       11.5693    0.00   1.03832
   1   1   8  8  1  o          0.7597        0.7959  180.00   1.03463
   4   1   7  8  1  o          0.1575        0.1655    0.00   1.03457
   5   3   6  8  1  o          4.8502        5.1166    0.00   1.03446
   2   5   7  8  1  o          0.3300        0.3485    0.00   1.03444
   7   1   4  8  1  o          0.4230        0.4471  180.00   1.03441
   6   3   5  8  1  o          2.9695        3.1388  180.00   1.03441
   8   1   1  8  1  o          3.9462        4.1821    0.00   1.03435
   7   5   2  8  1  o          4.4298        4.7146  180.00   1.03423
   4   7   5  8  1  o          4.4779        4.7713  180.00   1.03420
   5   7   4  8  1  o          5.0048        5.3405    0.00   1.03416
   0   9   5  4  1  o          5.6805        6.0886  180.00   1.03403
   3   9   4  8  1  o          0.3266        0.3505    0.00   1.03399
   4   9   3  8  1  o          8.2468        8.8604    0.00   1.03396
   1  11   2  8  1  o          0.6447        0.6975    0.00   1.03372
   2  11   1  8  1  o          0.6012        0.6507    0.00   1.03371
   0   2   8  4  1  o          3.9966        4.1828    0.00   1.03069
   3   4   7  8  1  o         28.8198       29.9867    0.00   1.03056
   8   2   0  4  1  o         10.2371       10.5738    0.00   1.03040
   7   4   3  8  1  o         18.4453       19.0319    0.00   1.03038
   3   8   5  8  1  o         15.2370       15.5860    0.00   1.03020
   5   8   3  8  1  o         26.2979       26.8044    0.00   1.03013
   0  10   4  4  1  o          1.9856        2.0079    0.00   1.02997
   4  10   0  4  1  o         19.0931       19.2372    0.00   1.02990
   1   9   5  8  1  o          0.3983        0.3331    0.00   1.02623
   5   9   1  8  1  o          3.2158        2.6779  180.00   1.02613
   1   2   8  8  1  o         12.4235        9.5727  180.00   1.02296
   4   2   7  8  1  o         13.5513       10.4366  180.00   1.02290
   7   2   4  8  1  o          6.7897        5.2247    0.00   1.02275
   8   2   1  8  1  o          3.4443        2.6497    0.00   1.02269
   1  10   4  8  1  o          0.2914        0.2241    0.00   1.02226
   4  10   1  8  1  o          0.1035        0.0796  180.00   1.02220
   2   0   8  4  1  o         19.0443       19.2475    0.00   1.01543
   1   6   7  8  1  o          4.7885        4.8582    0.00   1.01519
   8   0   2  4  1  o          6.2581        6.3502    0.00   1.01517
   5   6   5  8  1  o          1.3164        1.3372  180.00   1.01508
   0   8   6  4  1  o         42.9194       43.6374    0.00   1.01499
   7   6   1  8  1  o          1.0408        1.0583    0.00   1.01498
   6   8   0  4  1  o         20.2512       20.6132    0.00   1.01483
   3  10   3  8  1  o          0.9383        0.9557    0.00   1.01469
   2   1   8  8  1  o          0.2899        0.2785  180.00   1.01171
   8   1   2  8  1  o          2.7037        2.5769    0.00   1.01146
   8   3   0  4  1  o         17.9177       17.0468    0.00   1.01140
   2  11   2  8  1  o          0.3147        0.2947    0.00   1.01086
   5   4   6  8  1  o          0.0000        0.0000    0.00   1.00785
   6   4   5  8  1  o          1.5377        1.3969  180.00   1.00780
   1   8   6  8  1  o          6.1754        5.6211    0.00   1.00761
   6   8   1  8  1  o          3.7361        3.4073  180.00   1.00746
   1   3   8  8  1  o          2.5312        2.5410    0.00   1.00436
   4   3   7  8  1  o          1.0560        1.0629    0.00   1.00430
   7   3   4  8  1  o          4.1916        4.2445    0.00   1.00416
   8   3   1  8  1  o          3.2236        3.2733  180.00   1.00410
   3   7   6  8  1  o          0.6158        0.6266    0.00   1.00405
   6   7   3  8  1  o          6.9500        7.1077  180.00   1.00394
   2   9   5  8  1  o          1.0716        1.1002    0.00   1.00385
   5   9   2  8  1  o          0.9372        0.9661    0.00   1.00376
   0  11   3  4  1  o          1.0725        1.1143    0.00   1.00359
   2   2   8  8  1  o          0.2935        0.3402    0.00   1.00079
   8   2   2  8  1  o          4.8857        5.6971    0.00   1.00055
   4   6   6  8  1  o          0.2798        0.3264    0.00   1.00052
   6   6   4  8  1  o          2.4628        2.8785    0.00   1.00044
   2  10   4  8  1  o          4.2027        4.9434  180.00   1.00013
   4  10   2  8  1  o          0.5233        0.6161  180.00   1.00009
   3   5   7  8  1  o         19.4496       22.8033    0.00   0.99708
   7   5   3  8  1  o          5.3930        6.2847    0.00   0.99691
   1  11   3  8  1  o          0.3325        0.3797  180.00   0.99646
   3  11   1  8  1  o          0.6226        0.7096  180.00   0.99642
   2   6   7  8  1  o          0.1028        0.0996    0.00   0.99351
   7   6   2  8  1  o          0.0161        0.0155    0.00   0.99332
   0   4   8  4  1  o         21.9961       21.4708    0.00   0.98673
   6   0   6  4  1  o         77.8160       75.8989    0.00   0.98670
   8   4   0  4  1  o         11.0585       10.7418    0.00   0.98648
   2   8   6  8  1  o         31.6333       30.6881    0.00   0.98640
   6   8   2  8  1  o         17.3622       16.8125    0.00   0.98628
   0  12   0  2  1  o         82.1031       79.2196    0.00   0.98589
   2   3   8  8  1  o          0.0277        0.0276    0.00   0.98336
   6   1   6  8  1  o          1.3804        1.3752    0.00   0.98328
   8   3   2  8  1  o          2.0218        2.0183    0.00   0.98312
   4   9   4  8  1  o          4.8979        4.9031    0.00   0.98284
   3   0   8  4  1  o          2.8761        2.9560    0.00   0.98002
   1   4   8  8  1  o          1.4979        1.5428  180.00   0.97995
   4   4   7  8  1  o          3.4396        3.5494    0.00   0.97989
   8   0   3  4  1  o          1.5285        1.5816  180.00   0.97981
   7   4   4  8  1  o          0.2684        0.2782  180.00   0.97976
   8   4   1  8  1  o          1.3301        1.3814    0.00   0.97971
   4   8   5  8  1  o          0.2461        0.2568    0.00   0.97958
   5   8   4  8  1  o          1.0416        1.0883  180.00   0.97955
   3   1   8  8  1  o          3.9237        4.5790  180.00   0.97668
   8   1   3  8  1  o          0.0555        0.0650  180.00   0.97647
   5   5   6  8  1  o          0.0023        0.0027    0.00   0.97646
   6   5   5  8  1  o          0.7895        0.9254    0.00   0.97642
   0   7   7  4  1  o          0.1395        0.1635  180.00   0.97640
   2  11   3  8  1  o          0.0947        0.1117    0.00   0.97593
   3  11   2  8  1  o          1.8520        2.1831  180.00   0.97591
 
# The following lines are used to test the character set of files sent by     
# network email or other means. They are not part of the CIF data set.        
# abcdefghijklmnopqrstuvwxyzABCDEFGHIJKLMNOPQRSTUVWXYZ0123456789              
# !@#$%^&*()_+{}:"~<>?|\-=[];'`,./ 
