# Supplementary material for: The influence of deuteration on the crystal structure of hybrid halide perovskites: a temperature-dependent neutron diffraction study of FAPbBr3
Source: Acta Crystallogr B Struct Sci Cryst Eng Mater. 2020 Mar 20;76(Pt 2):267–74. doi: 10.1107/S2052520620002620 (PMC7137785; doi:10.1107/S2052520620002620)
Supplement: Supplementary file 5 [file b-76-00267-FAPbBr3_D4_140Ksup4.rtv]

#==============================================
# Powder diffraction pattern number   1
#==============================================
data_FAPbBr3_D4_140K 
#data_FaPbBr_d4_140K_0corrected
 
_pd_block_id    FaPbBr_d4_140K_0corrected
#==============================================================================             

_diffrn_radiation_probe                neutrons 
_diffrn_radiation_wavelength            1.7982
     
#  The following profile R-factors are NOT CORRECTED for background
#  The sum is extended to all non-excluded points.
#  These are the current CIF standard
 
_pd_proc_ls_prof_R_factor                1.6258
_pd_proc_ls_prof_wR_factor               2.1753
_pd_proc_ls_prof_wR_expected             1.2510
 
#  The following profile R-factors are CORRECTED for background
#  The sum is extended to all non-excluded points.
#  These items are not in the current CIF standard, but are defined above
 
_pd_proc_ls_prof_cR_factor               28.5799
_pd_proc_ls_prof_cwR_factor              19.6257
_pd_proc_ls_prof_cwR_expected            11.2867
 
#  The following items are not in the CIF standard, but are defined above
 
_pd_proc_ls_prof_chi2                 3.0235
_pd_proc_ls_prof_echi2                3.0279
  
_pd_proc_ls_background_function   
;   FullProf Background function number  
;                 
                  
_exptl_absorpt_process_details                                                 
;   FullProf Absorption/surface roughness correction    
 No correction is applied ?.                                                   
;                 
                  
_pd_proc_ls_profile_function                                                   
;                 
;                 
_pd_proc_ls_peak_cutoff 0.00500                                                
_pd_calc_method  "   Rietveld Refinement" 
                  
#---- raw/calc data loop -----   
_pd_meas_2theta_range_min       4.474900
_pd_meas_2theta_range_max     134.449997
_pd_meas_2theta_range_inc       0.075042
_pd_proc_2theta_range_min       4.434353
_pd_proc_2theta_range_max     134.409454
_pd_proc_2theta_range_inc       0.075042
 
loop_
_pd_proc_point_id
_pd_proc_2theta_corrected   
_pd_proc_intensity_total
_pd_calc_intensity_total
_pd_proc_intensity_bkg_calc
 
     1     4.4344    6778(82)          6854.6782         6854.6782     
     2     4.5095    6878(83)          6828.1660         6828.1660     
     3     4.5844    6845(83)          6801.7251         6801.7251     
     4     4.6595    6989(84)          6775.2139         6775.2139     
     5     4.7345    6758(82)          6748.7373         6748.7373     
     6     4.8094    6726(82)          6722.2964         6722.2964     
     7     4.8845    6943(83)          6695.7842         6695.7842     
     8     4.9594    6591(81)          6669.3433         6669.3433     
     9     5.0345    6481(81)          6642.8320         6642.8320     
    10     5.1095    6551(81)          6616.4424         6616.3555     
    11     5.1844    6375(80)          6590.0029         6589.9146     
    12     5.2595    6525(81)          6563.4922         6563.4028     
    13     5.3344    6410(80)          6537.0527         6536.9619     
    14     5.4095    6572(81)          6510.5425         6510.4502     
    15     5.4845    6556(81)          6484.0674         6483.9736     
    16     5.5594    6468(80)          6457.6279         6457.5327     
    17     5.6345    6318(79)          6431.1177         6431.0210     
    18     5.7094    6109(78)          6404.6787         6404.5801     
    19     5.7845    6455(80)          6378.1685         6378.0684     
    20     5.8595    6501(81)          6359.9321         6359.8306     
    21     5.9344    6471(80)          6357.3193         6357.2158     
    22     6.0095    6439(80)          6354.6987         6354.5938     
    23     6.0844    6313(79)          6352.0854         6351.9785     
    24     6.1595    6235(79)          6349.4658         6349.3569     
    25     6.2345    6323(80)          6346.8491         6346.7383     
    26     6.3094    6593(81)          6344.2363         6344.1235     
    27     6.3845    6398(80)          6341.6162         6341.5015     
    28     6.4594    6300(79)          6339.0029         6338.8862     
    29     6.5345    6439(80)          6336.3833         6336.2646     
    30     6.6095    6433(80)          6333.7666         6333.6460     
    31     6.6844    6322(80)          6331.1543         6331.0312     
    32     6.7595    6248(79)          6328.5342         6328.4092     
    33     6.8344    6187(79)          6325.9214         6325.7939     
    34     6.9095    6322(80)          6323.3022         6323.1724     
    35     6.9845    6278(79)          6320.6860         6320.5537     
    36     7.0594    6476(80)          6318.0737         6317.9390     
    37     7.1345    6315(79)          6315.4546         6315.3169     
    38     7.2094    6383(80)          6312.8418         6312.7017     
    39     7.2845    6301(79)          6310.2231         6310.0801     
    40     7.3595    6370(80)          6307.6069         6307.4614     
    41     7.4344    6328(80)          6304.9946         6304.8462     
    42     7.5095    6399(80)          6302.3760         6302.2246     
    43     7.5844    6300(79)          6300.5439         6299.6094     
    44     7.6595    6211(79)          6297.9370         6296.9873     
    45     7.7345    6080(78)          6295.3345         6294.3691     
    46     7.8094    6256(79)          6292.7354         6291.7539     
    47     7.8844    6270(79)          6290.1338         6289.1357     
    48     7.9595    6275(79)          6287.5288         6286.5137     
    49     8.0345    6399(80)          6284.9272         6283.8950     
    50     8.1095    6259(79)          6282.3271         6281.2769     
    51     8.1844    6248(79)          6279.7300         6278.6616     
    52     8.2594    6119(78)          6277.1309         6276.0435     
    53     8.3345    6221(79)          6279.2920         6278.1855     
    54     8.4095    6140(78)          6282.9297         6281.8032     
    55     8.4845    6388(80)          6286.5674         6285.4204     
    56     8.5594    6304(79)          6290.2012         6289.0332     
    57     8.6344    6229(79)          6293.8403         6292.6509     
    58     8.7095    6131(78)          6297.4844         6296.2729     
    59     8.7845    6331(80)          6301.1250         6299.8906     
    60     8.8595    6540(81)          6304.7661         6303.5083     
    61     8.9344    6363(80)          6308.4023         6307.1206     
    62     9.0094    6329(80)          6312.0449         6310.7383     
    63     9.0845    6067(78)          6315.6934         6314.3608     
    64     9.1595    6179(79)          6319.3369         6317.9780     
    65     9.2345    6403(80)          6322.9814         6321.5957     
    66     9.3094    6472(80)          6326.6226         6325.2085     
    67     9.3844    6454(80)          6330.2686         6328.8257     
    68     9.4595    6544(81)          6333.9209         6332.4482     
    69     9.5345    6424(80)          6337.5688         6336.0654     
    70     9.6095    6594(81)          6341.2183         6339.6831     
    71     9.6844    6550(81)          6344.8638         6343.2959     
    72     9.7594    6474(80)          6348.5156         6346.9136     
    73     9.8344    6259(79)          6352.2378         6350.5308     
    74     9.9094    6456(80)          6355.8931         6354.1484     
    75     9.9844    6325(80)          6359.5488         6357.7656     
    76    10.0594    6269(79)          6363.2065         6361.3833     
    77    10.1344    6340(80)          6366.8657         6365.0010     
    78    10.2094    6388(80)          6370.5254         6368.6182     
    79    10.2844    6426(80)          6374.1875         6372.2358     
    80    10.3594    6276(79)          6377.8516         6375.8535     
    81    10.4344    6312(79)          6381.5166         6379.4707     
    82    10.5094    6285(79)          6385.1836         6383.0884     
    83    10.5844    6417(80)          6388.8525         6386.7061     
    84    10.6594    6252(79)          6392.5234         6390.3232     
    85    10.7344    6248(79)          6396.1968         6393.9409     
    86    10.8094    6275(79)          6399.8721         6397.5586     
    87    10.8844    6438(80)          6403.5493         6401.1758     
    88    10.9594    6467(80)          6407.2300         6404.7935     
    89    11.0344    6300(79)          6408.6929         6406.1914     
    90    11.1094    6238(79)          6407.1279         6404.5581     
    91    11.1844    6438(80)          6405.5654         6402.9248     
    92    11.2594    6287(79)          6404.0068         6401.2920     
    93    11.3344    6439(80)          6402.4512         6399.6587     
    94    11.4094    6468(80)          6400.8989         6398.0254     
    95    11.4844    6366(80)          6399.3511         6396.3921     
    96    11.5594    6422(80)          6397.8066         6394.7588     
    97    11.6344    6285(79)          6396.2666         6393.1255     
    98    11.7094    6235(79)          6394.7314         6391.4922     
    99    11.7844    6261(79)          6393.2021         6389.8594     
   100    11.8594    6361(80)          6391.6772         6388.2261     
   101    11.9344    6340(80)          6390.1582         6386.5928     
   102    12.0094    6419(80)          6388.6455         6384.9595     
   103    12.0844    6403(80)          6387.1396         6383.3262     
   104    12.1594    6347(80)          6385.6411         6381.6929     
   105    12.2344    6505(81)          6384.1509         6380.0596     
   106    12.3094    6574(81)          6382.6694         6378.4268     
   107    12.3844    6645(82)          6381.1973         6376.7935     
   108    12.4594    6386(80)          6379.7354         6375.1602     
   109    12.5344    6256(79)          6378.2852         6373.5269     
   110    12.6094    6367(80)          6376.8477         6371.8936     
   111    12.6844    6464(80)          6375.4238         6370.2603     
   112    12.7594    6415(80)          6374.0156         6368.6270     
   113    12.8344    6432(80)          6372.6255         6366.9941     
   114    12.9094    6306(79)          6371.2539         6365.3608     
   115    12.9844    6381(80)          6369.9038         6363.7275     
   116    13.0594    6394(80)          6368.5786         6362.0942     
   117    13.1344    6406(80)          6367.2817         6360.4609     
   118    13.2094    6439(80)          6366.0166         6358.8276     
   119    13.2844    6424(80)          6364.7881         6357.1943     
   120    13.3594    6406(80)          6363.6030         6355.5615     
   121    13.4344    6545(81)          6362.4673         6353.9282     
   122    13.5094    6478(80)          6361.3906         6352.2949     
   123    13.5844    6537(81)          6360.3843         6350.6616     
   124    13.6594    6289(79)          6359.4624         6349.0283     
   125    13.7344    6597(81)          6358.6440         6347.3950     
   126    13.8094    6528(81)          6357.9556         6345.7617     
   127    13.8844    6509(81)          6357.4385         6344.1289     
   128    13.9594    6590(81)          6357.1616         6342.4956     
   129    14.0344    6459(80)          6357.2598         6340.8623     
   130    14.1094    6421(80)          6357.9946         6339.2290     
   131    14.1844    6474(80)          6359.8667         6337.5957     
   132    14.2594    6473(80)          6363.7803         6335.9624     
   133    14.3344    6438(80)          6371.2437         6334.3291     
   134    14.4094    6480(81)          6384.5483         6332.6963     
   135    14.4844    6686(82)          6406.8740         6331.1504     
   136    14.5594    6531(81)          6443.0889         6331.0840     
   137    14.6344    6572(81)          6494.4121         6331.0176     
   138    14.7094    6454(80)          6560.8330         6330.9512     
   139    14.7844    6537(81)          6637.4199         6330.8853     
   140    14.8594    6488(81)          6712.8628         6330.8188     
   141    14.9344    6409(80)          6770.1685         6330.7524     
   142    15.0094    6316(79)          6790.7744         6330.6860     
   143    15.0844    6310(79)          6763.8364         6330.6196     
   144    15.1594    6262(79)          6696.9150         6330.5532     
   145    15.2344    6403(80)          6612.4077         6330.4868     
   146    15.3094    6337(80)          6531.8843         6330.4204     
   147    15.3844    6416(80)          6469.3525         6330.3540     
   148    15.4594    6520(81)          6425.6567         6330.2876     
   149    15.5344    6433(80)          6399.0889         6330.2212     
   150    15.6094    6426(80)          6385.0181         6330.1548     
   151    15.6844    6435(80)          6378.6245         6330.0884     
   152    15.7594    6514(81)          6376.4980         6330.0220     
   153    15.8344    6538(81)          6376.6992         6329.9556     
   154    15.9094    6487(81)          6378.3174         6329.8892     
   155    15.9844    6446(80)          6381.0142         6329.8228     
   156    16.0594    6522(81)          6384.7344         6329.7563     
   157    16.1344    6523(81)          6389.5728         6329.6899     
   158    16.2094    6580(81)          6395.7417         6329.6235     
   159    16.2844    6371(80)          6403.6162         6329.5571     
   160    16.3594    6437(80)          6413.8936         6329.4907     
   161    16.4344    6569(81)          6427.9609         6329.4243     
   162    16.5094    6504(81)          6448.6699         6329.3579     
   163    16.5844    6460(80)          6481.7456         6329.2915     
   164    16.6594    6592(81)          6537.9209         6329.2251     
   165    16.7344    6833(83)          6635.5786         6329.1587     
   166    16.8094    6899(83)          6802.5850         6329.0923     
   167    16.8844    7134(84)          7074.6528         6329.0259     
   168    16.9594    7431(86)          7486.2070         6328.9595     
   169    17.0344    7810(88)          8050.7617         6328.8931     
   170    17.1094    8161(90)          8736.1211         6328.8267     
   171    17.1844    8665(93)          9445.7207         6328.7603     
   172    17.2594    9460(97)         10021.0273         6328.6938     
   173    17.3344    9958(100)         10277.3516         6328.6279    
   174    17.4094    10046(100)         10091.3633         6328.5615   
   175    17.4844    9632(98)          9513.0752         6328.4951     
   176    17.5594    8860(94)          8747.7500         6328.4287     
   177    17.6344    8082(90)          8004.2012         6328.3623     
   178    17.7094    7459(86)          7405.5718         6328.2959     
   179    17.7844    7079(84)          6988.3442         6328.2295     
   180    17.8594    6724(82)          6730.3442         6328.1631     
   181    17.9344    6703(82)          6584.9824         6328.0967     
   182    18.0094    6599(81)          6507.1396         6328.0303     
   183    18.0844    6533(81)          6464.9102         6327.9639     
   184    18.1594    6461(80)          6440.0562         6327.8975     
   185    18.2344    6376(80)          6423.6528         6327.8311     
   186    18.3094    6336(80)          6411.7725         6327.7646     
   187    18.3844    6422(80)          6402.7319         6327.6982     
   188    18.4594    6428(80)          6395.8125         6327.6318     
   189    18.5344    6325(80)          6390.8374         6327.5654     
   190    18.6094    6417(80)          6387.3169         6327.4990     
   191    18.6844    6455(80)          6385.8213         6327.4326     
   192    18.7594    6391(80)          6387.2622         6327.3662     
   193    18.8344    6346(80)          6393.4048         6327.2998     
   194    18.9094    6347(80)          6407.0405         6327.2334     
   195    18.9844    6468(80)          6431.7017         6327.1670     
   196    19.0594    6375(80)          6470.4712         6327.1006     
   197    19.1344    6585(81)          6523.6855         6327.0342     
   198    19.2094    6574(81)          6586.3237         6326.9678     
   199    19.2844    6485(81)          6646.6875         6326.9014     
   200    19.3594    6532(81)          6687.7910         6326.8350     
   201    19.4344    6411(80)          6692.9556         6326.7686     
   202    19.5094    6406(80)          6657.0122         6326.7021     
   203    19.5844    6501(81)          6593.4092         6326.6357     
   204    19.6594    6560(81)          6523.4141         6326.5693     
   205    19.7344    6541(81)          6462.5933         6326.5029     
   206    19.8094    6566(81)          6417.6792         6326.4370     
   207    19.8844    6421(80)          6388.5791         6326.3706     
   208    19.9594    6473(80)          6371.7134         6326.3042     
   209    20.0344    6455(80)          6362.3877         6326.2378     
   210    20.1094    6423(80)          6357.2720         6326.1714     
   211    20.1844    6394(80)          6354.2598         6326.1050     
   212    20.2594    6460(80)          6352.2759         6326.0386     
   213    20.3344    6417(80)          6350.8340         6325.9722     
   214    20.4094    6471(80)          6349.7256         6325.9058     
   215    20.4844    6380(80)          6348.8535         6325.8394     
   216    20.5594    6438(80)          6348.8560         6326.4629     
   217    20.6344    6370(80)          6351.3276         6329.4048     
   218    20.7094    6364(80)          6353.9268         6332.3467     
   219    20.7844    6325(80)          6356.6357         6335.2886     
   220    20.8594    6430(80)          6359.4414         6338.2305     
   221    20.9344    6433(80)          6362.3354         6341.1724     
   222    21.0094    6316(79)          6365.3096         6344.1143     
   223    21.0844    6309(79)          6368.3599         6347.0562     
   224    21.1594    6466(80)          6371.4824         6349.9980     
   225    21.2344    6425(80)          6374.6758         6352.9399     
   226    21.3094    6333(80)          6377.9390         6355.8818     
   227    21.3844    6514(81)          6381.4175         6358.8237     
   228    21.4594    6467(80)          6385.4170         6361.7656     
   229    21.5344    6437(80)          6388.9067         6364.7075     
   230    21.6094    6433(80)          6392.4736         6367.6494     
   231    21.6844    6478(80)          6396.1211         6370.5913     
   232    21.7594    6354(80)          6399.8545         6373.5332     
   233    21.8344    6346(80)          6403.6802         6376.4751     
   234    21.9094    6425(80)          6407.6045         6379.4170     
   235    21.9844    6336(80)          6411.6372         6382.3589     
   236    22.0594    6380(80)          6415.7876         6385.3008     
   237    22.1344    6458(80)          6420.0679         6388.2427     
   238    22.2094    6375(80)          6424.4927         6391.1846     
   239    22.2844    6284(79)          6429.0771         6394.1265     
   240    22.3594    6340(80)          6433.8413         6397.0684     
   241    22.4344    6337(80)          6438.5112         6399.7139     
   242    22.5094    6448(80)          6441.9263         6400.8760     
   243    22.5844    6377(80)          6445.6021         6402.0386     
   244    22.6594    6407(80)          6449.5757         6403.2012     
   245    22.7344    6394(80)          6453.8916         6404.3633     
   246    22.8094    6405(80)          6458.7017         6405.5259     
   247    22.8844    6400(80)          6463.8794         6406.6885     
   248    22.9594    6390(80)          6469.5991         6407.8506     
   249    23.0344    6390(80)          6475.9600         6409.0132     
   250    23.1094    6442(80)          6483.0845         6410.1758     
   251    23.1844    6405(80)          6491.1235         6411.3379     
   252    23.2594    6410(80)          6500.2715         6412.5005     
   253    23.3344    6443(80)          6510.7744         6413.6631     
   254    23.4094    6363(80)          6522.9502         6414.8252     
   255    23.4844    6511(81)          6537.2183         6415.9878     
   256    23.5594    6598(81)          6554.1382         6417.1504     
   257    23.6344    6581(81)          6574.4888         6418.3125     
   258    23.7094    6491(81)          6599.4409         6419.4751     
   259    23.7844    6609(81)          6630.9805         6420.6377     
   260    23.8594    6627(81)          6673.0596         6421.7998     
   261    23.9344    6855(83)          6734.3257         6422.9624     
   262    24.0094    7006(84)          6834.0737         6424.1250     
   263    24.0844    7199(85)          7011.0205         6425.2871     
   264    24.1594    7684(88)          7333.8447         6426.4497     
   265    24.2344    8239(91)          7905.6504         6427.6123     
   266    24.3094    9142(96)          8840.6367         6428.7744     
   267    24.3844    10350(102)         10203.6855         6429.9370   
   268    24.4594    11824(109)         11917.9902         6431.0996   
   269    24.5344    13257(115)         13687.7090         6432.2617   
   270    24.6094    14559(121)         15008.5000         6433.4243   
   271    24.6844    15343(124)         15333.9277         6434.5869   
   272    24.7594    15185(123)         14459.9492         6435.7490   
   273    24.8344    13901(118)         12779.3984         6436.9116   
   274    24.9094    11907(109)         10926.5146         6438.0742   
   275    24.9844    10023(100)          9345.9092         6439.2363   
   276    25.0594    8589(93)          8212.2754         6440.3989     
   277    25.1344    7734(88)          7504.1099         6441.5615     
   278    25.2094    7109(84)          7106.7207         6442.7236     
   279    25.2844    6790(82)          6896.7915         6443.8862     
   280    25.3594    6694(82)          6784.7310         6445.0488     
   281    25.4344    6525(81)          6719.5356         6446.2109     
   282    25.5094    6498(81)          6676.8066         6447.3735     
   283    25.5844    6571(81)          6646.1079         6448.5356     
   284    25.6594    6674(82)          6623.1099         6449.6982     
   285    25.7344    6462(80)          6605.8706         6450.8608     
   286    25.8094    6375(80)          6593.3408         6452.0229     
   287    25.8844    6410(80)          6584.6768         6453.1855     
   288    25.9594    6526(81)          6578.8481         6454.3481     
   289    26.0344    6527(81)          6574.4634         6455.5103     
   290    26.1094    6597(81)          6569.9258         6456.6729     
   291    26.1844    6644(82)          6564.1084         6457.8354     
   292    26.2594    6632(81)          6557.2466         6458.9976     
   293    26.3344    6570(81)          6551.2803         6460.8496     
   294    26.4094    6444(80)          6550.1997         6466.2861     
   295    26.4844    6498(81)          6552.9038         6471.7222     
   296    26.5594    6559(81)          6556.2876         6477.1587     
   297    26.6344    6570(81)          6560.6904         6482.5952     
   298    26.7094    6731(82)          6566.6709         6488.0312     
   299    26.7844    6639(81)          6574.2827         6493.4678     
   300    26.8594    6667(82)          6583.9844         6498.9043     
   301    26.9344    6704(82)          6597.0762         6504.3403     
   302    27.0094    6647(82)          6616.6206         6509.7769     
   303    27.0844    6668(82)          6648.9736         6515.2129     
   304    27.1594    6671(82)          6705.4717         6520.6494     
   305    27.2344    6816(83)          6802.4595         6526.0859     
   306    27.3094    6873(83)          6956.1152         6531.5220     
   307    27.3844    7073(84)          7174.5869         6536.9585     
   308    27.4594    7234(85)          7438.2749         6542.3950     
   309    27.5344    7434(86)          7692.2437         6547.8311     
   310    27.6094    7448(86)          7852.1758         6553.2676     
   311    27.6844    7496(87)          7844.0493         6558.7036     
   312    27.7594    7525(87)          7668.6284         6564.1401     
   313    27.8344    7277(85)          7409.6499         6569.5767     
   314    27.9094    7015(84)          7157.3130         6575.0127     
   315    27.9844    6905(83)          6961.3877         6580.4492     
   316    28.0594    6750(82)          6833.3838         6585.8853     
   317    28.1344    6739(82)          6761.8677         6591.3218     
   318    28.2094    6722(82)          6728.1147         6596.7583     
   319    28.2844    6795(82)          6716.5220         6602.1943     
   320    28.3594    6719(82)          6718.5308         6607.6309     
   321    28.4344    6881(83)          6732.5098         6613.0669     
   322    28.5094    6791(82)          6762.5083         6618.5034     
   323    28.5844    6786(82)          6816.3779         6623.9399     
   324    28.6594    6843(83)          6901.9614         6629.3760     
   325    28.7344    6894(83)          7020.2432         6634.8125     
   326    28.8094    6988(84)          7157.1621         6640.2490     
   327    28.8844    7117(84)          7279.1855         6645.6851     
   328    28.9594    7295(85)          7340.2026         6651.1216     
   329    29.0344    7409(86)          7309.9224         6656.5576     
   330    29.1094    7259(85)          7207.0312         6661.9941     
   331    29.1844    7141(85)          7081.1626         6667.4307     
   332    29.2594    7103(84)          6971.7300         6672.8667     
   333    29.3344    6812(83)          6895.9307         6678.3032     
   334    29.4094    6707(82)          6854.2910         6683.7397     
   335    29.4844    6812(83)          6839.1577         6689.1758     
   336    29.5594    6821(83)          6842.1553         6694.6123     
   337    29.6344    6985(84)          6858.6880         6700.0483     
   338    29.7094    6965(83)          6890.2695         6705.4849     
   339    29.7844    6980(84)          6946.9775         6710.9214     
   340    29.8594    7158(85)          7051.0347         6716.3574     
   341    29.9344    7413(86)          7238.9565         6721.7939     
   342    30.0094    7900(89)          7555.4238         6727.2305     
   343    30.0844    8473(92)          8031.6274         6732.6665     
   344    30.1594    9014(95)          8648.1953         6738.1030     
   345    30.2344    9597(98)          9298.0996         6743.5391     
   346    30.3094    10174(101)          9783.1064         6748.9756   
   347    30.3844    10081(100)          9889.9404         6754.4121   
   348    30.4594    9478(97)          9550.7119         6759.8481     
   349    30.5344    8725(93)          8931.5439         6765.2847     
   350    30.6094    8089(90)          8277.7451         6770.7212     
   351    30.6844    7580(87)          7744.9741         6776.1572     
   352    30.7594    7238(85)          7381.5532         6781.5938     
   353    30.8344    7017(84)          7167.1973         6787.0303     
   354    30.9094    6886(83)          7055.0059         6792.4663     
   355    30.9844    6776(82)          7002.1836         6797.9028     
   356    31.0594    6844(83)          6980.6636         6803.3389     
   357    31.1344    6806(82)          6967.7593         6797.5298     
   358    31.2094    6868(83)          6970.9419         6790.1675     
   359    31.2844    7056(84)          6995.4912         6782.8057     
   360    31.3594    7082(84)          7044.6323         6775.4434     
   361    31.4344    7186(85)          7114.9727         6768.0815     
   362    31.5094    7269(85)          7190.7686         6760.7192     
   363    31.5844    7170(85)          7242.9326         6753.3569     
   364    31.6594    7240(85)          7240.8369         6745.9951     
   365    31.7344    7235(85)          7180.1372         6738.6328     
   366    31.8094    7092(84)          7090.3472         6731.2710     
   367    31.8844    7005(84)          7004.2207         6723.9087     
   368    31.9594    6919(83)          6939.5229         6716.5464     
   369    32.0344    6879(83)          6900.6987         6709.1846     
   370    32.1094    6772(82)          6885.2363         6701.8228     
   371    32.1844    6906(83)          6890.7231         6694.4604     
   372    32.2594    6911(83)          6921.3076         6687.0981     
   373    32.3344    7081(84)          6993.4155         6679.7363     
   374    32.4094    7167(85)          7139.2925         6672.3740     
   375    32.4844    7499(87)          7403.1543         6665.0122     
   376    32.5594    8041(90)          7822.0293         6657.6499     
   377    32.6344    8719(93)          8389.1104         6650.2881     
   378    32.7094    9435(97)          9011.7129         6642.9258     
   379    32.7844    9849(99)          9495.3945         6635.5635     
   380    32.8594    9711(99)          9612.9834         6628.2017     
   381    32.9344    9290(96)          9285.9502         6620.8394     
   382    33.0094    8566(93)          8681.3457         6613.4775     
   383    33.0844    7897(89)          8044.4624         6606.1152     
   384    33.1594    7520(87)          7527.9897         6598.7529     
   385    33.2344    7106(84)          7176.3872         6591.3911     
   386    33.3094    6975(84)          6966.9756         6584.0293     
   387    33.3844    6728(82)          6852.8730         6576.6670     
   388    33.4594    6725(82)          6792.1050         6569.3047     
   389    33.5344    6745(82)          6757.9150         6561.9429     
   390    33.6094    6836(83)          6736.7300         6554.5811     
   391    33.6844    6742(82)          6722.6904         6547.2188     
   392    33.7594    6772(82)          6713.4839         6539.8564     
   393    33.8344    6888(83)          6708.2339         6532.4941     
   394    33.9094    6813(83)          6703.9121         6522.3711     
   395    33.9844    6703(82)          6696.3892         6505.2876     
   396    34.0594    6739(82)          6692.9761         6488.2036     
   397    34.1344    6720(82)          6692.5098         6471.1196     
   398    34.2094    6721(82)          6699.7241         6454.0352     
   399    34.2844    6822(83)          6714.3940         6436.9512     
   400    34.3594    6800(82)          6739.2427         6419.8677     
   401    34.4344    6873(83)          6779.5459         6402.7837     
   402    34.5094    6922(83)          6847.1211         6385.6997     
   403    34.5844    6893(83)          6969.7285         6368.6152     
   404    34.6594    7110(84)          7208.0640         6351.5312     
   405    34.7344    7582(87)          7675.0527         6334.4482     
   406    34.8094    8404(92)          8536.0986         6317.3638     
   407    34.8844    9773(99)          9954.6377         6300.2798     
   408    34.9594    11901(109)         11963.9561         6283.1958   
   409    35.0344    14633(121)         14296.3037         6266.1113   
   410    35.1094    16850(130)         16267.5625         6249.0283   
   411    35.1844    17571(133)         16953.5723         6231.9438   
   412    35.2594    16270(128)         15916.8828         6214.8599   
   413    35.3344    13654(117)         13737.7314         6197.7759   
   414    35.4094    10813(104)         11372.2900         6180.6914   
   415    35.4844    8676(93)          9434.4043         6163.6084     
   416    35.5594    7384(86)          8111.4453         6146.5244     
   417    35.6344    6848(83)          7324.0605         6129.4399     
   418    35.7094    6580(81)          6896.0664         6112.3560     
   419    35.7844    6493(81)          6670.3828         6095.2720     
   420    35.8594    6444(80)          6550.2490         6078.1885     
   421    35.9344    6411(80)          6490.6460         6061.1045     
   422    36.0094    6356(80)          6474.5112         6044.0200     
   423    36.0844    6442(80)          6491.5601         6026.9360     
   424    36.1594    6530(81)          6524.0752         6009.8521     
   425    36.2344    6517(81)          6540.7446         5992.7686     
   426    36.3094    6449(80)          6507.2461         5975.6846     
   427    36.3844    6423(80)          6417.8994         5958.6006     
   428    36.4594    6381(80)          6303.2803         5941.5161     
   429    36.5344    6258(79)          6195.0918         5924.4321     
   430    36.6094    6229(79)          6108.4033         5907.3486     
   431    36.6844    6176(79)          6044.8330         5890.2646     
   432    36.7594    6217(79)          5999.0542         5873.1807     
   433    36.8344    6159(78)          5976.4053         5868.1797     
   434    36.9094    6207(79)          5975.1494         5878.7231     
   435    36.9844    6105(78)          5977.3125         5889.2656     
   436    37.0594    6116(78)          5981.3467         5899.8091     
   437    37.1344    6107(78)          5986.5371         5910.3525     
   438    37.2094    6149(78)          5993.0576         5920.8960     
   439    37.2844    6196(79)          5999.9312         5931.4395     
   440    37.3594    6127(78)          6007.4570         5941.9819     
   441    37.4344    6094(78)          6015.5688         5952.5254     
   442    37.5094    6039(78)          6024.2246         5963.0688     
   443    37.5844    6045(78)          6033.4067         5973.6123     
   444    37.6594    6111(78)          6040.9067         5981.9370     
   445    37.7344    6139(78)          6037.2354         5978.5000     
   446    37.8094    6046(78)          6034.2988         5975.0625     
   447    37.8844    5941(77)          6032.4531         5971.6255     
   448    37.9594    6008(78)          6032.5005         5968.1880     
   449    38.0344    6023(78)          6036.0425         5964.7510     
   450    38.1094    5950(77)          6045.2837         5961.3140     
   451    38.1844    6052(78)          6063.3120         5957.8765     
   452    38.2594    6045(78)          6090.9312         5954.4395     
   453    38.3344    6103(78)          6125.2402         5951.0020     
   454    38.4094    6150(78)          6156.8306         5947.5649     
   455    38.4844    6183(79)          6171.9912         5944.1279     
   456    38.5594    6185(79)          6163.1299         5940.6904     
   457    38.6344    6162(78)          6137.5293         5937.2534     
   458    38.7094    6074(78)          6110.7134         5933.8159     
   459    38.7844    6051(78)          6095.2661         5930.3789     
   460    38.8594    6081(78)          6099.9214         5926.9419     
   461    38.9344    6142(78)          6135.4590         5923.5044     
   462    39.0094    6191(79)          6221.4751         5920.0674     
   463    39.0844    6331(80)          6388.7432         5916.6299     
   464    39.1594    6519(81)          6669.8843         5913.1929     
   465    39.2344    6890(83)          7074.2280         5909.7559     
   466    39.3094    7359(86)          7551.0659         5906.3184     
   467    39.3844    7784(88)          7961.8555         5902.8813     
   468    39.4594    8013(90)          8126.9312         5899.4438     
   469    39.5344    8094(90)          7970.9902         5896.0068     
   470    39.6094    7681(88)          7570.5078         5892.5698     
   471    39.6844    7103(84)          7087.9956         5889.1323     
   472    39.7594    6696(82)          6667.0518         5885.6953     
   473    39.8344    6336(80)          6366.1709         5882.2578     
   474    39.9094    6185(79)          6179.3389         5878.8208     
   475    39.9844    6043(78)          6074.0635         5875.3838     
   476    40.0594    5996(77)          6017.1294         5871.9463     
   477    40.1344    5983(77)          5985.9277         5868.5093     
   478    40.2094    5948(77)          5968.4146         5865.0718     
   479    40.2844    5935(77)          5958.9722         5861.6348     
   480    40.3594    5943(77)          5954.2705         5858.1978     
   481    40.4344    6016(78)          5950.8633         5854.7603     
   482    40.5094    5953(77)          5945.1826         5851.3232     
   483    40.5844    5937(77)          5934.8809         5847.8857     
   484    40.6594    5915(77)          5920.2886         5844.4487     
   485    40.7344    5891(77)          5904.2109         5841.0117     
   486    40.8094    5788(76)          5889.6475         5837.5742     
   487    40.8844    5919(77)          5877.9448         5834.1372     
   488    40.9594    5818(76)          5868.7241         5830.6997     
   489    41.0344    5880(77)          5861.4561         5827.2627     
   490    41.1094    5885(77)          5855.4204         5823.8252     
   491    41.1844    5869(77)          5850.1045         5820.3882     
   492    41.2594    5884(77)          5845.2197         5816.9512     
   493    41.3344    5802(76)          5840.6240         5813.5137     
   494    41.4094    5779(76)          5836.2520         5810.0767     
   495    41.4844    5786(76)          5832.8828         5807.4565     
   496    41.5594    5905(77)          5830.8716         5806.0288     
   497    41.6344    5852(76)          5829.0112         5804.6011     
   498    41.7094    5810(76)          5827.0249         5803.1733     
   499    41.7844    5876(77)          5825.0225         5801.7456     
   500    41.8594    5873(77)          5823.5938         5800.3179     
   501    41.9344    5806(76)          5822.3091         5798.8901     
   502    42.0094    5787(76)          5821.1758         5797.4619     
   503    42.0844    5917(77)          5820.2090         5796.0342     
   504    42.1594    5741(76)          5819.4292         5794.6064     
   505    42.2344    5824(76)          5818.8638         5793.1787     
   506    42.3094    5861(77)          5818.5518         5791.7510     
   507    42.3844    5740(76)          5818.5444         5790.3232     
   508    42.4594    5820(76)          5819.1479         5788.8955     
   509    42.5344    5836(76)          5819.9971         5787.4678     
   510    42.6094    5823(76)          5822.2563         5786.0400     
   511    42.6844    5761(76)          5824.7739         5784.6123     
   512    42.7594    5678(75)          5828.2490         5783.1846     
   513    42.8344    5839(76)          5833.5635         5781.7568     
   514    42.9094    5930(77)          5842.2407         5780.3291     
   515    42.9844    5871(77)          5857.8462         5778.9014     
   516    43.0594    5958(77)          5887.9424         5777.4736     
   517    43.1344    5987(77)          5945.6411         5776.0459     
   518    43.2094    6106(78)          6047.5972         5774.6177     
   519    43.2844    6253(79)          6204.6851         5773.1899     
   520    43.3594    6337(80)          6405.3462         5771.7622     
   521    43.4344    6494(81)          6597.6196         5770.3345     
   522    43.5094    6437(80)          6689.2979         5768.9067     
   523    43.5844    6331(80)          6615.1548         5767.4790     
   524    43.6594    6218(79)          6425.0518         5766.0513     
   525    43.7344    6024(78)          6219.2061         5764.6235     
   526    43.8094    5944(77)          6056.3940         5763.1958     
   527    43.8844    5938(77)          5951.2871         5761.7681     
   528    43.9594    5899(77)          5892.9102         5760.3403     
   529    44.0344    5926(77)          5869.2607         5758.9126     
   530    44.1094    5867(77)          5868.5625         5757.4849     
   531    44.1844    5956(77)          5883.9321         5756.0571     
   532    44.2594    6073(78)          5910.0308         5754.6294     
   533    44.3344    6132(78)          5937.3257         5753.2017     
   534    44.4094    6042(78)          5950.6904         5751.7734     
   535    44.4844    6060(78)          5939.9844         5750.3457     
   536    44.5594    6031(78)          5914.6226         5748.9180     
   537    44.6344    6019(78)          5890.7759         5747.4902     
   538    44.7094    6096(78)          5878.6167         5746.0625     
   539    44.7844    6063(78)          5884.1787         5744.6348     
   540    44.8594    6103(78)          5915.5000         5743.2070     
   541    44.9344    6121(78)          5988.8848         5741.7793     
   542    45.0094    6151(78)          6130.4219         5740.3516     
   543    45.0844    6501(81)          6366.1719         5738.9238     
   544    45.1594    6775(82)          6696.3086         5737.4961     
   545    45.2344    7099(84)          7060.2974         5736.0684     
   546    45.3094    7350(86)          7315.4072         5734.6406     
   547    45.3844    7184(85)          7302.0098         5733.2129     
   548    45.4594    6999(84)          7023.3359         5731.7852     
   549    45.5344    6756(82)          6651.3911         5730.3574     
   550    45.6094    6286(79)          6328.4072         5728.9297     
   551    45.6844    6280(79)          6106.3882         5727.5015     
   552    45.7594    6161(78)          5981.1440         5726.0737     
   553    45.8344    6018(78)          5928.3271         5724.6460     
   554    45.9094    5939(77)          5927.3320         5723.2183     
   555    45.9844    6045(78)          5969.6826         5721.7905     
   556    46.0594    6091(78)          6050.1689         5720.3628     
   557    46.1344    6087(78)          6154.6606         5718.9351     
   558    46.2094    6186(79)          6250.2358         5717.5073     
   559    46.2844    6214(79)          6292.3667         5716.0796     
   560    46.3594    6073(78)          6249.6484         5714.6519     
   561    46.4344    6086(78)          6138.3477         5713.2241     
   562    46.5094    5982(77)          6012.4854         5711.7964     
   563    46.5844    5846(76)          5909.6245         5710.3687     
   564    46.6594    5884(77)          5839.9893         5708.9409     
   565    46.7344    5798(76)          5798.5029         5707.5132     
   566    46.8094    5756(76)          5775.3271         5706.0854     
   567    46.8844    5868(77)          5762.0596         5704.6572     
   568    46.9594    5829(76)          5753.6680         5703.2295     
   569    47.0344    5770(76)          5747.7095         5701.8018     
   570    47.1094    5703(76)          5743.1738         5700.3740     
   571    47.1844    5740(76)          5739.6543         5698.9463     
   572    47.2594    5758(76)          5736.9316         5697.5186     
   573    47.3344    5791(76)          5734.9229         5696.0908     
   574    47.4094    5665(75)          5733.6411         5694.6631     
   575    47.4844    5693(75)          5733.2886         5693.2354     
   576    47.5595    5764(76)          5734.2954         5691.8057     
   577    47.6344    5814(76)          5737.8511         5690.3799     
   578    47.7094    5743(76)          5746.1606         5688.9521     
   579    47.7844    5739(76)          5762.2969         5687.5244     
   580    47.8594    5816(76)          5788.7935         5686.0967     
   581    47.9345    5742(76)          5824.6865         5684.6670     
   582    48.0094    5756(76)          5861.3242         5683.4316     
   583    48.0844    5721(76)          5881.9897         5682.2061     
   584    48.1594    5718(76)          5872.4004         5680.9805     
   585    48.2344    5831(76)          5840.8784         5679.7554     
   586    48.3095    5774(76)          5807.6890         5678.5283     
   587    48.3844    5747(76)          5785.8438         5677.3042     
   588    48.4594    5745(76)          5781.2959         5676.0791     
   589    48.5344    5741(76)          5798.9009         5674.8535     
   590    48.6094    5862(77)          5845.5542         5673.6279     
   591    48.6845    5945(77)          5928.1958         5672.4009     
   592    48.7594    6074(78)          6044.0503         5671.1772     
   593    48.8344    6154(78)          6168.4399         5669.9517     
   594    48.9094    6202(79)          6245.4644         5668.7266     
   595    48.9844    6153(78)          6221.1177         5667.5010     
   596    49.0595    6037(78)          6112.6494         5666.2739     
   597    49.1344    5899(77)          5986.5356         5665.0503     
   598    49.2094    5867(77)          5884.9463         5663.8247     
   599    49.2844    5815(76)          5819.3354         5662.5991     
   600    49.3594    5795(76)          5783.8066         5661.3740     
   601    49.4345    5845(76)          5767.9160         5660.1470     
   602    49.5094    5873(77)          5763.0845         5658.9229     
   603    49.5844    5939(77)          5764.4946         5657.6978     
   604    49.6594    5815(76)          5770.2798         5656.4722     
   605    49.7344    5936(77)          5780.1782         5655.2466     
   606    49.8095    6006(78)          5794.9277         5654.0195     
   607    49.8844    5949(77)          5816.3208         5652.7959     
   608    49.9594    5908(77)          5848.3965         5651.5703     
   609    50.0344    5874(77)          5900.2710         5650.3452     
   610    50.1094    6050(78)          5990.6992         5649.1196     
   611    50.1845    6307(79)          6154.1260         5647.8926     
   612    50.2594    6472(80)          6440.1807         5646.6689     
   613    50.3344    7027(84)          6903.2817         5645.4434     
   614    50.4094    7741(88)          7559.0439         5644.2178     
   615    50.4844    8473(92)          8323.7129         5642.9927     
   616    50.5595    8997(95)          9007.5957         5641.7656     
   617    50.6344    9243(96)          9340.8604         5640.5415     
   618    50.7094    9039(95)          9080.3340         5639.3164     
   619    50.7844    8348(91)          8342.4023         5638.0908     
   620    50.8594    7511(87)          7504.3550         5636.8652     
   621    50.9345    6805(82)          6826.1636         5635.6382     
   622    51.0094    6402(80)          6381.9434         5634.4146     
   623    51.0844    6153(78)          6134.6670         5633.1890     
   624    51.1594    6012(78)          6017.3071         5631.9639     
   625    51.2344    5877(77)          5968.6831         5630.7383     
   626    51.3095    5751(76)          5942.7861         5629.5112     
   627    51.3844    5694(75)          5910.0005         5628.2876     
   628    51.4594    5595(75)          5866.2861         5627.0620     
   629    51.5344    5728(76)          5822.9707         5625.8364     
   630    51.6094    5678(75)          5788.3999         5624.6113     
   631    51.6845    5744(76)          5765.5254         5623.3843     
   632    51.7594    5823(76)          5754.3296         5622.1602     
   633    51.8344    5679(75)          5754.4956         5620.9351     
   634    51.9094    5709(76)          5767.7729         5619.7095     
   635    51.9844    5700(76)          5799.7192         5618.4839     
   636    52.0595    5722(76)          5857.2012         5617.2568     
   637    52.1344    5742(76)          5943.6348         5616.0332     
   638    52.2094    5725(76)          6053.0869         5614.8076     
   639    52.2844    5924(77)          6166.0049         5613.5825     
   640    52.3594    6236(79)          6236.2832         5612.3569     
   641    52.4345    6126(78)          6206.7090         5611.1299     
   642    52.5094    5882(77)          6092.9878         5609.9062     
   643    52.5844    5854(77)          5964.4238         5608.6807     
   644    52.6594    5878(77)          5865.2539         5607.4551     
   645    52.7344    5885(77)          5807.7397         5606.2300     
   646    52.8095    6000(77)          5789.0513         5605.0029     
   647    52.8844    6036(78)          5802.2891         5603.7788     
   648    52.9594    5965(77)          5840.3784         5602.5537     
   649    53.0344    5871(77)          5892.8926         5601.3281     
   650    53.1094    5810(76)          5939.6421         5600.1025     
   651    53.1845    5827(76)          5955.5815         5598.8755     
   652    53.2594    5910(77)          5940.6660         5597.6519     
   653    53.3344    6047(78)          5925.5151         5596.4263     
   654    53.4094    6076(78)          5942.7754         5595.2012     
   655    53.4844    6098(78)          6024.5986         5593.9756     
   656    53.5595    6402(80)          6214.1470         5592.7485     
   657    53.6344    6694(82)          6563.0977         5591.5249     
   658    53.7094    7188(85)          7109.6455         5590.2993     
   659    53.7844    8008(89)          7812.8486         5589.0737     
   660    53.8594    8462(92)          8484.3887         5587.8486     
   661    53.9345    8633(93)          8819.9219         5586.6216     
   662    54.0094    8474(92)          8639.9766         5585.3975     
   663    54.0844    7930(89)          8038.0254         5584.1724     
   664    54.1594    7335(86)          7302.6787         5582.9468     
   665    54.2344    6664(82)          6684.3398         5581.7217     
   666    54.3095    6340(80)          6262.7705         5580.4941     
   667    54.3844    6192(79)          6014.1357         5579.2705     
   668    54.4594    5945(77)          5879.7314         5578.0449     
   669    54.5344    5799(76)          5809.6528         5576.8198     
   670    54.6094    5760(76)          5771.5752         5575.5942     
   671    54.6845    5715(76)          5747.2378         5574.3672     
   672    54.7594    5734(76)          5725.6572         5573.1436     
   673    54.8344    5588(75)          5703.5376         5571.9180     
   674    54.9094    5700(75)          5683.8110         5570.6924     
   675    54.9844    5630(75)          5669.4233         5569.4673     
   676    55.0595    5635(75)          5662.1904         5568.2402     
   677    55.1344    5734(76)          5663.7749         5567.0161     
   678    55.2094    5578(75)          5674.6846         5565.7910     
   679    55.2844    5662(75)          5693.5645         5564.5654     
   680    55.3594    5761(76)          5713.5498         5563.3403     
   681    55.4345    5719(76)          5720.2788         5562.1133     
   682    55.5094    5731(76)          5705.6777         5560.8892     
   683    55.5844    5681(75)          5679.3369         5559.6636     
   684    55.6594    5750(76)          5652.8677         5558.4385     
   685    55.7344    5644(75)          5631.2759         5557.2129     
   686    55.8095    5669(75)          5615.9961         5555.9858     
   687    55.8844    5754(76)          5606.3340         5554.7622     
   688    55.9594    5607(75)          5600.3501         5553.5366     
   689    56.0344    5651(75)          5596.7354         5552.3110     
   690    56.1094    5533(74)          5594.6299         5551.0859     
   691    56.1845    5565(75)          5593.6172         5549.8589     
   692    56.2594    5683(75)          5593.5732         5548.6348     
   693    56.3344    5499(74)          5594.1270         5547.0107     
   694    56.4094    5712(76)          5595.9526         5545.3486     
   695    56.4844    5722(76)          5599.5483         5543.6865     
   696    56.5595    5595(75)          5606.0947         5542.0225     
   697    56.6344    5470(74)          5618.0801         5540.3623     
   698    56.7094    5585(75)          5641.2896         5538.7002     
   699    56.7844    5660(75)          5685.7827         5537.0381     
   700    56.8594    5816(76)          5765.5913         5535.3760     
   701    56.9345    5882(77)          5891.4326         5533.7114     
   702    57.0094    6079(78)          6054.9136         5532.0518     
   703    57.0844    6176(79)          6210.6401         5530.3896     
   704    57.1594    6317(79)          6274.5908         5528.7275     
   705    57.2344    6093(78)          6196.5708         5527.0654     
   706    57.3095    5994(77)          6034.1250         5525.4009     
   707    57.3844    5847(76)          5877.0557         5523.7412     
   708    57.4594    5681(75)          5768.2207         5522.0791     
   709    57.5344    5661(75)          5714.9854         5520.4170     
   710    57.6094    5828(76)          5708.4624         5518.7549     
   711    57.6845    5684(75)          5733.6001         5517.0903     
   712    57.7594    5710(76)          5769.0469         5515.4307     
   713    57.8344    5741(76)          5789.0786         5513.7686     
   714    57.9094    5609(75)          5779.7388         5512.1064     
   715    57.9844    5669(75)          5741.9517         5510.4443     
   716    58.0595    5555(75)          5691.1763         5508.7798     
   717    58.1344    5587(75)          5648.3359         5507.1201     
   718    58.2094    5609(75)          5623.3750         5505.4580     
   719    58.2844    5578(75)          5620.7861         5503.7959     
   720    58.3594    5701(76)          5644.2437         5502.1338     
   721    58.4345    5661(75)          5697.8594         5500.4692     
   722    58.5094    5800(76)          5780.1787         5498.8096     
   723    58.5844    5836(76)          5873.4062         5497.1475     
   724    58.6594    5817(76)          5933.2573         5495.4854     
   725    58.7344    5850(76)          5914.0498         5493.8232     
   726    58.8095    5730(76)          5828.6318         5492.1587     
   727    58.8844    5774(76)          5728.8691         5490.4990     
   728    58.9594    5716(76)          5648.6284         5488.8369     
   729    59.0344    5673(75)          5596.6392         5487.1748     
   730    59.1094    5677(75)          5568.6284         5485.5127     
   731    59.1845    5639(75)          5557.0933         5483.8481     
   732    59.2594    5588(75)          5555.8843         5482.1885     
   733    59.3344    5642(75)          5560.5361         5480.5264     
   734    59.4094    5634(75)          5567.4497         5478.8643     
   735    59.4844    5629(75)          5572.3555         5477.2021     
   736    59.5595    5577(75)          5569.6450         5475.5376     
   737    59.6344    5631(75)          5559.5522         5473.8779     
   738    59.7094    5667(75)          5549.6011         5472.2158     
   739    59.7844    5720(76)          5546.5566         5470.5532     
   740    59.8594    5605(75)          5555.8042         5468.8916     
   741    59.9345    5602(75)          5583.4526         5467.2271     
   742    60.0094    5779(76)          5635.0361         5465.5674     
   743    60.0844    5975(77)          5710.6001         5463.9048     
   744    60.1594    5889(77)          5794.3481         5462.2427     
   745    60.2344    5910(77)          5844.4404         5460.5811     
   746    60.3095    5933(77)          5819.8042         5458.9165     
   747    60.3844    5791(76)          5742.0776         5457.2563     
   748    60.4594    5740(76)          5661.2031         5455.5942     
   749    60.5344    5656(75)          5604.5190         5453.9321     
   750    60.6094    5626(75)          5578.9800         5452.2705     
   751    60.6845    5722(76)          5583.0337         5450.6060     
   752    60.7594    5777(76)          5610.7661         5448.9458     
   753    60.8344    5740(76)          5651.0112         5447.2837     
   754    60.9094    5702(76)          5680.5054         5445.6216     
   755    60.9844    5766(76)          5672.6694         5443.9595     
   756    61.0595    5663(75)          5632.3252         5442.2954     
   757    61.1344    5754(76)          5587.2935         5440.6353     
   758    61.2094    5572(75)          5554.5054         5438.9731     
   759    61.2844    5348(73)          5540.0474         5437.3110     
   760    61.3594    5455(74)          5546.4722         5435.6489     
   761    61.4345    5460(74)          5577.9414         5433.9849     
   762    61.5094    5598(75)          5639.6504         5432.3247     
   763    61.5844    5705(76)          5731.5879         5430.6626     
   764    61.6594    5733(76)          5835.0547         5429.0005     
   765    61.7344    5718(76)          5899.3989         5427.3384     
   766    61.8095    5661(75)          5872.7290         5425.6743     
   767    61.8844    5588(75)          5776.1831         5424.0142     
   768    61.9594    5560(75)          5669.7720         5422.3521     
   769    62.0344    5658(75)          5587.2749         5420.6899     
   770    62.1094    5565(75)          5534.9209         5419.0278     
   771    62.1845    5567(75)          5506.0156         5417.3638     
   772    62.2594    5445(74)          5491.7974         5415.7036     
   773    62.3344    5493(74)          5485.7881         5414.0415     
   774    62.4094    5547(74)          5484.7686         5412.3794     
   775    62.4844    5525(74)          5487.9033         5410.7173     
   776    62.5595    5540(74)          5496.3076         5409.0532     
   777    62.6344    5538(74)          5513.5513         5407.3931     
   778    62.7094    5529(74)          5549.2314         5407.9243     
   779    62.7844    5803(76)          5613.4321         5409.3950     
   780    62.8594    5863(77)          5717.4189         5410.8662     
   781    62.9345    5923(77)          5866.1157         5412.3389     
   782    63.0094    6143(78)          6039.4072         5413.8081     
   783    63.0844    6382(80)          6180.0825         5415.2788     
   784    63.1594    6250(79)          6243.4375         5416.7500     
   785    63.2344    6189(79)          6237.8716         5418.2207     
   786    63.3095    6053(78)          6151.1001         5419.6938     
   787    63.3844    6024(78)          5997.8330         5421.1631     
   788    63.4594    5921(77)          5849.2979         5422.6338     
   789    63.5344    5921(77)          5753.1030         5424.1050     
   790    63.6094    5903(77)          5718.3755         5425.5757     
   791    63.6845    5861(77)          5732.1606         5427.0488     
   792    63.7595    5779(76)          5763.3213         5428.5195     
   793    63.8344    5798(76)          5766.9014         5429.9888     
   794    63.9094    5799(76)          5724.3130         5431.4595     
   795    63.9844    5720(76)          5663.9512         5432.9307     
   796    64.0595    5582(75)          5614.2754         5434.4033     
   797    64.1345    5593(75)          5586.8604         5435.8745     
   798    64.2094    5702(76)          5584.7026         5437.3433     
   799    64.2844    5771(76)          5609.5146         5438.8145     
   800    64.3594    5713(76)          5664.2617         5440.2852     
   801    64.4345    5760(76)          5749.8545         5441.7583     
   802    64.5095    5713(76)          5854.5000         5443.2295     
   803    64.5844    5787(76)          5948.9146         5444.6982     
   804    64.6594    5883(77)          6002.6436         5446.1689     
   805    64.7344    5864(77)          5988.4639         5447.6401     
   806    64.8095    5808(76)          5905.4053         5449.1128     
   807    64.8845    5802(76)          5803.0962         5450.5840     
   808    64.9594    5757(76)          5728.5063         5452.0532     
   809    65.0344    5742(76)          5699.0122         5453.5239     
   810    65.1094    5656(75)          5714.3164         5454.9951     
   811    65.1845    5691(75)          5762.0444         5456.4678     
   812    65.2595    5776(76)          5815.5684         5457.9390     
   813    65.3344    5739(76)          5841.9502         5459.4077     
   814    65.4094    5677(75)          5831.5723         5460.8789     
   815    65.4844    5735(76)          5796.7539         5462.3496     
   816    65.5595    5748(76)          5763.3091         5463.8228     
   817    65.6345    5728(76)          5760.2798         5465.2935     
   818    65.7094    5849(76)          5806.3701         5466.7627     
   819    65.7844    5925(77)          5911.4761         5468.2334     
   820    65.8594    6140(78)          6072.7783         5469.7046     
   821    65.9345    6143(78)          6271.8999         5471.1772     
   822    66.0095    6270(79)          6481.9565         5472.6484     
   823    66.0844    6255(79)          6632.8438         5474.1172     
   824    66.1594    6284(79)          6615.9204         5475.5884     
   825    66.2344    6102(78)          6423.8555         5477.0596     
   826    66.3095    5955(77)          6169.1792         5478.5322     
   827    66.3845    5845(76)          5952.4155         5480.0034     
   828    66.4594    5811(76)          5806.8926         5481.4722     
   829    66.5344    5789(76)          5724.2583         5482.9434     
   830    66.6094    5816(76)          5681.3276         5484.4141     
   831    66.6845    5745(76)          5657.5425         5485.8872     
   832    66.7595    5743(76)          5645.1709         5487.3579     
   833    66.8344    5722(76)          5641.0435         5488.8271     
   834    66.9094    5655(75)          5640.5693         5490.2979     
   835    66.9844    5712(76)          5642.3506         5491.7690     
   836    67.0595    5705(76)          5654.8335         5493.2417     
   837    67.1345    5704(76)          5691.4087         5494.7129     
   838    67.2094    5834(76)          5764.9780         5496.1816     
   839    67.2844    5676(75)          5882.4136         5497.6528     
   840    67.3594    5871(77)          6030.9663         5499.1235     
   841    67.4345    5820(76)          6160.8687         5500.5967     
   842    67.5095    5971(77)          6195.7456         5502.0679     
   843    67.5844    5896(77)          6106.2930         5503.5366     
   844    67.6594    5871(77)          5954.1323         5505.0073     
   845    67.7344    5845(76)          5812.6924         5506.4785     
   846    67.8095    5653(75)          5710.8120         5507.9512     
   847    67.8845    5583(75)          5648.4731         5509.4224     
   848    67.9594    5586(75)          5614.4209         5510.8916     
   849    68.0344    5594(75)          5597.1577         5512.3623     
   850    68.1094    5649(75)          5589.0498         5513.8335     
   851    68.1845    5583(75)          5586.2163         5515.3062     
   852    68.2595    5680(75)          5587.4697         5516.7773     
   853    68.3344    5599(75)          5592.8789         5518.2461     
   854    68.4094    5555(75)          5604.6035         5519.7173     
   855    68.4844    5615(75)          5627.3213         5521.1880     
   856    68.5595    5747(76)          5668.4243         5522.6611     
   857    68.6345    5663(75)          5735.5913         5524.1318     
   858    68.7094    5664(75)          5832.7788         5525.6011     
   859    68.7844    5760(76)          5948.4678         5527.0718     
   860    68.8594    5833(76)          6045.8530         5528.5430     
   861    68.9345    5696(75)          6083.0420         5530.0156     
   862    69.0095    5750(76)          6040.5874         5531.4868     
   863    69.0844    5702(76)          5936.8516         5532.9556     
   864    69.1594    5610(75)          5822.4941         5534.4268     
   865    69.2344    5621(75)          5732.8052         5535.8979     
   866    69.3095    5555(75)          5675.6445         5537.3706     
   867    69.3845    5611(75)          5645.5166         5538.8418     
   868    69.4594    5740(76)          5632.5171         5540.3105     
   869    69.5344    5598(75)          5626.6182         5541.7812     
   870    69.6094    5552(75)          5620.7529         5543.2524     
   871    69.6845    5599(75)          5613.3989         5544.7256     
   872    69.7595    5529(74)          5605.9692         5546.1963     
   873    69.8344    5478(74)          5599.3091         5545.9819     
   874    69.9094    5574(75)          5594.3960         5543.8145     
   875    69.9844    5799(76)          5593.8120         5541.6470     
   876    70.0595    5722(76)          5597.8936         5539.4766     
   877    70.1345    5783(76)          5606.5078         5537.3091     
   878    70.2094    5776(76)          5619.0273         5535.1445     
   879    70.2844    5823(76)          5634.2783         5532.9771     
   880    70.3594    5729(76)          5646.8535         5530.8096     
   881    70.4345    5715(76)          5647.5801         5528.6392     
   882    70.5095    5787(76)          5637.2915         5526.4712     
   883    70.5844    5716(76)          5628.4727         5524.3066     
   884    70.6594    5702(76)          5631.8735         5522.1396     
   885    70.7344    5793(76)          5653.9458         5519.9717     
   886    70.8095    5861(77)          5696.8740         5517.8013     
   887    70.8845    5755(76)          5755.4380         5515.6338     
   888    70.9594    5723(76)          5813.4111         5513.4692     
   889    71.0344    5761(76)          5844.9365         5511.3018     
   890    71.1094    5752(76)          5825.2495         5509.1343     
   891    71.1845    5752(76)          5761.7461         5506.9639     
   892    71.2595    5832(76)          5688.2949         5504.7964     
   893    71.3344    5689(75)          5627.8145         5502.6318     
   894    71.4094    5648(75)          5586.0112         5500.4644     
   895    71.4844    5664(75)          5559.9136         5498.2964     
   896    71.5595    5629(75)          5544.2666         5496.1265     
   897    71.6345    5683(75)          5534.6226         5493.9585     
   898    71.7094    5601(75)          5528.1865         5491.7939     
   899    71.7844    5623(75)          5523.5825         5489.6265     
   900    71.8594    5550(75)          5520.1729         5487.4590     
   901    71.9345    5639(75)          5518.0781         5485.2886     
   902    72.0095    5659(75)          5517.4800         5483.1211     
   903    72.0844    5566(75)          5518.8594         5480.9565     
   904    72.1594    5610(75)          5522.6025         5478.7891     
   905    72.2344    5534(74)          5528.5752         5476.6216     
   906    72.3095    5514(74)          5535.4746         5474.4512     
   907    72.3845    5620(75)          5539.9980         5472.2832     
   908    72.4594    5580(75)          5538.7695         5470.1187     
   909    72.5344    5700(76)          5533.7075         5467.9512     
   910    72.6094    5491(74)          5529.8735         5465.7837     
   911    72.6845    5671(75)          5531.4834         5463.6133     
   912    72.7595    5623(75)          5541.7754         5461.4458     
   913    72.8344    5472(74)          5563.3955         5459.2812     
   914    72.9094    5603(75)          5598.1343         5457.1138     
   915    72.9844    5657(75)          5644.5562         5454.9463     
   916    73.0595    5633(75)          5695.5708         5452.7759     
   917    73.1345    5766(76)          5729.6826         5450.6084     
   918    73.2094    5566(75)          5720.2939         5448.4438     
   919    73.2844    5588(75)          5673.0068         5446.2764     
   920    73.3594    5680(75)          5617.9229         5444.1084     
   921    73.4345    5680(75)          5573.7925         5441.9385     
   922    73.5095    5625(75)          5545.3291         5439.7705     
   923    73.5844    5529(74)          5530.7778         5437.6060     
   924    73.6594    5510(74)          5526.4653         5435.4385     
   925    73.7344    5407(74)          5529.8281         5433.2710     
   926    73.8095    5585(75)          5540.5029         5431.1006     
   927    73.8845    5638(75)          5561.3086         5428.9331     
   928    73.9594    5602(75)          5599.6221         5426.7686     
   929    74.0344    5634(75)          5668.8096         5424.6011     
   930    74.1094    5684(75)          5787.0195         5422.4331     
   931    74.1845    6093(78)          5970.4014         5420.2632     
   932    74.2595    6405(80)          6217.2993         5418.0952     
   933    74.3344    6932(83)          6481.1147         5415.9307     
   934    74.4094    7334(86)          6653.8633         5413.7632     
   935    74.4844    7339(86)          6650.8965         5411.5957     
   936    74.5595    7128(84)          6488.7793         5409.4253     
   937    74.6345    6672(82)          6238.4526         5407.2578     
   938    74.7094    6400(80)          5992.9668         5405.0933     
   939    74.7844    6028(78)          5806.2988         5402.9258     
   940    74.8594    5850(76)          5686.1826         5400.7583     
   941    74.9345    5741(76)          5618.1499         5398.5879     
   942    75.0095    5629(75)          5581.5830         5396.4204     
   943    75.0844    5617(75)          5556.6250         5394.2559     
   944    75.1594    5685(75)          5532.4785         5392.0884     
   945    75.2344    5497(74)          5509.8823         5389.9204     
   946    75.3095    5591(75)          5491.9712         5387.7500     
   947    75.3845    5584(75)          5481.1367         5385.5825     
   948    75.4594    5575(75)          5478.0894         5383.4180     
   949    75.5344    5509(74)          5483.0405         5381.2505     
   950    75.6094    5527(74)          5495.2446         5379.0830     
   951    75.6845    5557(75)          5511.7476         5376.9126     
   952    75.7595    5500(74)          5525.5068         5374.7451     
   953    75.8344    5583(75)          5527.2705         5372.5806     
   954    75.9094    5444(74)          5515.6870         5370.4131     
   955    75.9844    5478(74)          5499.8062         5368.2451     
   956    76.0595    5448(74)          5488.8242         5366.0752     
   957    76.1345    5398(73)          5487.2822         5363.9072     
   958    76.2094    5349(73)          5496.8364         5361.7427     
   959    76.2844    5365(73)          5517.6860         5359.5752     
   960    76.3594    5470(74)          5549.0933         5357.4077     
   961    76.4345    5516(74)          5592.0605         5356.4663     
   962    76.5095    5523(74)          5643.9609         5355.9502     
   963    76.5844    5483(74)          5699.7812         5355.4346     
   964    76.6594    5549(74)          5767.3735         5354.9185     
   965    76.7344    5601(75)          5875.0825         5354.4023     
   966    76.8095    5742(76)          6049.0259         5353.8857     
   967    76.8845    5890(77)          6289.5098         5353.3696     
   968    76.9594    6052(78)          6550.3330         5352.8540     
   969    77.0344    6409(80)          6745.7554         5352.3379     
   970    77.1094    6380(80)          6839.7969         5351.8218     
   971    77.1845    6379(80)          6856.0391         5351.3052     
   972    77.2595    6279(79)          6769.6948         5350.7891     
   973    77.3344    6178(79)          6545.2891         5350.2739     
   974    77.4094    6054(78)          6250.1519         5349.7578     
   975    77.4844    5770(76)          5981.8022         5349.2417     
   976    77.5595    5745(76)          5780.9639         5348.7246     
   977    77.6345    5585(75)          5648.7017         5348.2085     
   978    77.7094    5578(75)          5568.2153         5347.6934     
   979    77.7844    5616(75)          5520.7959         5347.1772     
   980    77.8594    5614(75)          5491.7603         5346.6611     
   981    77.9345    5496(74)          5471.6162         5346.1445     
   982    78.0095    5580(75)          5456.5947         5345.6284     
   983    78.0844    5443(74)          5446.7300         5345.1128     
   984    78.1594    5434(74)          5442.9043         5344.5967     
   985    78.2344    5531(74)          5445.1509         5344.0806     
   986    78.3095    5484(74)          5451.7236         5343.5640     
   987    78.3845    5530(74)          5457.6523         5343.0479     
   988    78.4594    5439(74)          5455.7529         5342.5322     
   989    78.5344    5356(73)          5444.3818         5342.0161     
   990    78.6094    5427(74)          5429.0278         5341.5000     
   991    78.6845    5428(74)          5414.5283         5340.9834     
   992    78.7595    5399(73)          5403.2407         5340.4673     
   993    78.8344    5408(74)          5395.6885         5339.9521     
   994    78.9094    5408(74)          5391.4019         5339.4360     
   995    78.9844    5412(74)          5389.7251         5338.9199     
   996    79.0595    5430(74)          5390.2632         5338.4028     
   997    79.1345    5225(72)          5393.1123         5337.8867     
   998    79.2094    5347(73)          5398.9111         5337.3716     
   999    79.2844    5442(74)          5408.8960         5336.8555     
  1000    79.3594    5430(74)          5424.9028         5336.3394     
  1001    79.4345    5503(74)          5449.2852         5335.8228     
  1002    79.5095    5571(75)          5484.2842         5335.3066     
  1003    79.5844    5620(75)          5531.0474         5334.7910     
  1004    79.6594    5875(77)          5591.3501         5334.2749     
  1005    79.7344    6134(78)          5665.3115         5333.7588     
  1006    79.8095    6321(80)          5741.3501         5333.2422     
  1007    79.8845    6310(79)          5788.6162         5332.7261     
  1008    79.9594    6129(78)          5779.7393         5332.2104     
  1009    80.0344    5904(77)          5727.2925         5331.6943     
  1010    80.1094    5785(76)          5667.0503         5331.1782     
  1011    80.1845    5618(75)          5619.4634         5330.6616     
  1012    80.2595    5484(74)          5584.2617         5330.1455     
  1013    80.3344    5445(74)          5556.3774         5329.6304     
  1014    80.4094    5488(74)          5533.1602         5329.1143     
  1015    80.4844    5430(74)          5508.6050         5328.5981     
  1016    80.5595    5332(73)          5480.8071         5328.0811     
  1017    80.6345    5360(73)          5456.3267         5327.5649     
  1018    80.7094    5427(74)          5440.4019         5327.0498     
  1019    80.7844    5416(74)          5433.3965         5326.5337     
  1020    80.8594    5380(73)          5431.7173         5326.0176     
  1021    80.9345    5388(73)          5429.7964         5325.5010     
  1022    81.0095    5419(74)          5425.0229         5324.9849     
  1023    81.0844    5476(74)          5419.3223         5324.4692     
  1024    81.1594    5620(75)          5415.1211         5323.9531     
  1025    81.2344    5478(74)          5412.4604         5323.4370     
  1026    81.3095    5416(74)          5409.5425         5322.9204     
  1027    81.3845    5362(73)          5406.7441         5322.4043     
  1028    81.4594    5315(73)          5407.6279         5321.8887     
  1029    81.5344    5382(73)          5415.4385         5321.3726     
  1030    81.6094    5377(73)          5430.8716         5320.8564     
  1031    81.6845    5463(74)          5451.4956         5320.3398     
  1032    81.7595    5390(73)          5469.5762         5319.8237     
  1033    81.8344    5346(73)          5475.1807         5319.3086     
  1034    81.9094    5320(73)          5465.0845         5318.7925     
  1035    81.9844    5389(73)          5445.2339         5318.2764     
  1036    82.0595    5319(73)          5424.1870         5317.7593     
  1037    82.1345    5308(73)          5407.8438         5317.2432     
  1038    82.2094    5330(73)          5397.9053         5316.7280     
  1039    82.2844    5368(73)          5393.4487         5316.2119     
  1040    82.3594    5323(73)          5393.0854         5315.6958     
  1041    82.4345    5241(72)          5395.0303         5315.1792     
  1042    82.5095    5228(72)          5396.7969         5314.6631     
  1043    82.5844    5234(72)          5396.3267         5314.1475     
  1044    82.6594    5290(73)          5393.8271         5313.6313     
  1045    82.7344    5236(72)          5392.5728         5313.2554     
  1046    82.8095    5334(73)          5396.1045         5313.6367     
  1047    82.8845    5153(72)          5404.2988         5314.0181     
  1048    82.9594    5234(72)          5414.8184         5314.3984     
  1049    83.0344    5267(73)          5424.5156         5314.7798     
  1050    83.1094    5377(73)          5431.0747         5315.1606     
  1051    83.1845    5351(73)          5435.7368         5315.5425     
  1052    83.2595    5421(74)          5439.0527         5315.9233     
  1053    83.3344    5550(74)          5442.9062         5316.3042     
  1054    83.4094    5348(73)          5449.8589         5316.6851     
  1055    83.4844    5427(74)          5459.4771         5317.0664     
  1056    83.5595    5363(73)          5467.3989         5317.4478     
  1057    83.6345    5527(74)          5471.4004         5317.8291     
  1058    83.7094    5495(74)          5476.1099         5318.2095     
  1059    83.7844    5505(74)          5486.3433         5318.5903     
  1060    83.8594    5378(73)          5500.3726         5318.9717     
  1061    83.9345    5404(74)          5509.8315         5319.3530     
  1062    84.0095    5472(74)          5506.2666         5319.7344     
  1063    84.0844    5544(74)          5492.3291         5320.1147     
  1064    84.1594    5481(74)          5478.0537         5320.4961     
  1065    84.2344    5473(74)          5470.5386         5320.8770     
  1066    84.3095    5456(74)          5473.5776         5321.2588     
  1067    84.3845    5593(75)          5490.1245         5321.6396     
  1068    84.4594    5653(75)          5524.1445         5322.0205     
  1069    84.5344    5629(75)          5582.0059         5322.4014     
  1070    84.6094    5646(75)          5672.2031         5322.7827     
  1071    84.6845    5651(75)          5804.0244         5323.1641     
  1072    84.7595    5868(77)          5981.8892         5323.5454     
  1073    84.8344    6057(78)          6196.6685         5323.9258     
  1074    84.9094    6360(80)          6426.2261         5324.3066     
  1075    84.9844    6645(82)          6652.6533         5324.6880     
  1076    85.0595    6988(84)          6849.8989         5325.0693     
  1077    85.1345    7078(84)          6952.9258         5325.4507     
  1078    85.2094    7076(84)          6901.6855         5325.8311     
  1079    85.2844    6925(83)          6700.3511         5326.2124     
  1080    85.3594    6527(81)          6426.5894         5326.5933     
  1081    85.4345    6151(78)          6164.6289         5326.9751     
  1082    85.5095    5979(77)          5952.8462         5327.3560     
  1083    85.5844    5885(77)          5792.2129         5327.7368     
  1084    85.6594    5783(76)          5674.2017         5328.1177     
  1085    85.7344    5756(76)          5591.3911         5328.4990     
  1086    85.8095    5633(75)          5535.1108         5328.8804     
  1087    85.8845    5529(74)          5498.1841         5329.2617     
  1088    85.9594    5552(75)          5474.7417         5329.6421     
  1089    86.0344    5406(74)          5460.8208         5330.0234     
  1090    86.1094    5392(73)          5454.2251         5330.4043     
  1091    86.1845    5542(74)          5453.7354         5330.7861     
  1092    86.2595    5494(74)          5457.5615         5331.1670     
  1093    86.3344    5517(74)          5463.3687         5331.5479     
  1094    86.4094    5522(74)          5467.5073         5331.9287     
  1095    86.4844    5486(74)          5467.3496         5332.3101     
  1096    86.5595    5410(74)          5464.5928         5332.6914     
  1097    86.6345    5529(74)          5463.4277         5333.0728     
  1098    86.7094    5533(74)          5467.1001         5333.4531     
  1099    86.7844    5490(74)          5477.4639         5333.8340     
  1100    86.8594    5663(75)          5495.4209         5334.2153     
  1101    86.9345    5701(76)          5521.1089         5334.5967     
  1102    87.0095    5761(76)          5554.5439         5334.9780     
  1103    87.0844    5803(76)          5597.4902         5335.3584     
  1104    87.1594    5804(76)          5654.2236         5335.7397     
  1105    87.2344    5906(77)          5731.4072         5336.1206     
  1106    87.3095    5990(77)          5841.4326         5336.5024     
  1107    87.3845    6022(78)          6000.0840         5336.8833     
  1108    87.4594    6322(80)          6215.1484         5337.2642     
  1109    87.5344    6481(81)          6473.9717         5337.6450     
  1110    87.6094    6750(82)          6735.2446         5338.0264     
  1111    87.6845    7000(84)          6940.0815         5338.4077     
  1112    87.7595    7072(84)          7028.4604         5338.7891     
  1113    87.8344    7158(85)          6952.8970         5339.1694     
  1114    87.9094    6890(83)          6725.1006         5339.5503     
  1115    87.9844    6649(82)          6426.9844         5339.9316     
  1116    88.0595    6302(79)          6141.6641         5340.3130     
  1117    88.1345    6029(78)          5912.5103         5340.6943     
  1118    88.2094    5907(77)          5747.9595         5341.0747     
  1119    88.2844    5944(77)          5638.8535         5341.4561     
  1120    88.3594    5754(76)          5570.2627         5341.8369     
  1121    88.4345    5557(75)          5526.9429         5342.2188     
  1122    88.5095    5492(74)          5497.6270         5342.5996     
  1123    88.5844    5449(74)          5476.4360         5342.9805     
  1124    88.6594    5496(74)          5461.2129         5343.3613     
  1125    88.7344    5569(75)          5451.1895         5343.7427     
  1126    88.8095    5486(74)          5445.5674         5344.1240     
  1127    88.8845    5536(74)          5443.1387         5344.5054     
  1128    88.9594    5471(74)          5441.7593         5344.8857     
  1129    89.0344    5464(74)          5438.8345         5345.2671     
  1130    89.1094    5644(75)          5432.8291         5345.6479     
  1131    89.1845    5541(74)          5424.5415         5346.0298     
  1132    89.2595    5397(73)          5416.1094         5346.4106     
  1133    89.3344    5485(74)          5408.9819         5346.7915     
  1134    89.4094    5340(73)          5403.8071         5347.1724     
  1135    89.4844    5379(73)          5400.8257         5347.5532     
  1136    89.5595    5448(74)          5400.0547         5347.9351     
  1137    89.6345    5434(74)          5401.6509         5348.3159     
  1138    89.7094    5375(73)          5406.0718         5348.6968     
  1139    89.7844    5341(73)          5413.8984         5349.0776     
  1140    89.8594    5390(73)          5425.6938         5349.4590     
  1141    89.9345    5539(74)          5441.5464         5349.8403     
  1142    90.0095    5550(74)          5460.3320         5350.2217     
  1143    90.0844    5271(73)          5478.9863         5350.6021     
  1144    90.1594    5356(73)          5493.1328         5350.9834     
  1145    90.2344    5415(74)          5500.5137         5351.3643     
  1146    90.3095    5435(74)          5503.1577         5351.7461     
  1147    90.3845    5513(74)          5504.9058         5352.1270     
  1148    90.4594    5396(73)          5507.5547         5352.5078     
  1149    90.5344    5402(74)          5509.5439         5352.8887     
  1150    90.6094    5464(74)          5509.7031         5353.2700     
  1151    90.6845    5475(74)          5511.2544         5353.6514     
  1152    90.7595    5420(74)          5518.7690         5354.0327     
  1153    90.8344    5503(74)          5533.6021         5354.4131     
  1154    90.9094    5480(74)          5552.3677         5354.7939     
  1155    90.9844    5481(74)          5567.1914         5355.1753     
  1156    91.0595    5532(74)          5570.9888         5355.5566     
  1157    91.1345    5470(74)          5564.3926         5355.9380     
  1158    91.2094    5440(74)          5554.1753         5356.3184     
  1159    91.2844    5452(74)          5547.2256         5356.6997     
  1160    91.3594    5452(74)          5547.0898         5357.0806     
  1161    91.4345    5610(75)          5552.9229         5357.4624     
  1162    91.5095    5556(75)          5562.3379         5357.8433     
  1163    91.5844    5602(75)          5575.2568         5358.2241     
  1164    91.6594    5647(75)          5591.8384         5358.6050     
  1165    91.7344    5739(76)          5607.7310         5358.9863     
  1166    91.8095    5550(74)          5615.4282         5359.3677     
  1167    91.8845    5497(74)          5611.8760         5359.7490     
  1168    91.9594    5416(74)          5602.1060         5360.1294     
  1169    92.0344    5430(74)          5592.7437         5360.5107     
  1170    92.1094    5444(74)          5585.7158         5360.8916     
  1171    92.1845    5235(72)          5579.1719         5361.2734     
  1172    92.2595    5407(74)          5571.2588         5361.6543     
  1173    92.3344    5476(74)          5559.8862         5362.0352     
  1174    92.4094    5309(73)          5542.3481         5362.4160     
  1175    92.4844    5310(73)          5518.3071         5362.7969     
  1176    92.5595    5590(75)          5491.3599         5363.1787     
  1177    92.6345    5517(74)          5466.2085         5363.5596     
  1178    92.7094    5272(73)          5445.6104         5363.9404     
  1179    92.7844    5601(75)          5430.2715         5364.3213     
  1180    92.8594    5334(73)          5419.8516         5364.7026     
  1181    92.9345    5398(73)          5413.5571         5365.0840     
  1182    93.0095    5552(75)          5410.6304         5365.4653     
  1183    93.0844    5388(73)          5410.4917         5365.8457     
  1184    93.1594    5443(74)          5412.9219         5366.2271     
  1185    93.2344    5340(73)          5417.8389         5366.6079     
  1186    93.3095    5437(74)          5424.8828         5366.9897     
  1187    93.3845    5613(75)          5433.4258         5367.3706     
  1188    93.4594    5497(74)          5442.0342         5367.7515     
  1189    93.5344    5403(74)          5448.2754         5368.1323     
  1190    93.6094    5330(73)          5450.6143         5368.5137     
  1191    93.6845    5356(73)          5449.3828         5368.8950     
  1192    93.7595    5370(73)          5446.4609         5369.2764     
  1193    93.8344    5467(74)          5444.9531         5370.9785     
  1194    93.9094    5560(75)          5445.2539         5373.0371     
  1195    93.9844    5420(74)          5447.3193         5375.0957     
  1196    94.0595    5428(74)          5450.2446         5377.1572     
  1197    94.1345    5525(74)          5452.3901         5379.2158     
  1198    94.2094    5540(74)          5452.7705         5381.2715     
  1199    94.2844    5591(75)          5451.7080         5383.3301     
  1200    94.3594    5557(75)          5450.3965         5385.3892     
  1201    94.4345    5535(74)          5449.9492         5387.4502     
  1202    94.5095    5426(74)          5451.0923         5389.5088     
  1203    94.5844    5460(74)          5454.3633         5391.5649     
  1204    94.6594    5436(74)          5460.2197         5393.6235     
  1205    94.7344    5562(75)          5469.7388         5395.6821     
  1206    94.8095    5493(74)          5484.1318         5397.7437     
  1207    94.8845    5414(74)          5505.1406         5399.8022     
  1208    94.9594    5452(74)          5535.7988         5401.8579     
  1209    95.0344    5404(74)          5578.5796         5403.9165     
  1210    95.1094    5513(74)          5636.7920         5405.9751     
  1211    95.1845    5475(74)          5711.2466         5408.0366     
  1212    95.2595    5558(75)          5799.4814         5410.0952     
  1213    95.3344    5706(76)          5893.1030         5412.1514     
  1214    95.4094    5831(76)          5979.0879         5414.2095     
  1215    95.4844    5867(77)          6048.0879         5416.2686     
  1216    95.5595    6068(78)          6099.5942         5418.3296     
  1217    95.6345    6067(78)          6132.3745         5420.3887     
  1218    95.7094    6028(78)          6137.3320         5422.4443     
  1219    95.7844    6025(78)          6101.4980         5424.5029     
  1220    95.8594    5873(77)          6023.6553         5426.5615     
  1221    95.9345    5953(77)          5922.2896         5428.6230     
  1222    96.0095    5714(76)          5821.0093         5430.6816     
  1223    96.0844    5636(75)          5734.3628         5432.7373     
  1224    96.1594    5695(75)          5667.5107         5434.7959     
  1225    96.2344    5575(75)          5620.4873         5436.8545     
  1226    96.3095    5523(74)          5590.2310         5438.9160     
  1227    96.3845    5451(74)          5572.7207         5440.9746     
  1228    96.4594    5536(74)          5564.4458         5443.0308     
  1229    96.5344    5540(74)          5563.2993         5445.0889     
  1230    96.6094    5421(74)          5568.2007         5447.1479     
  1231    96.6845    5498(74)          5578.0962         5449.2090     
  1232    96.7595    5564(75)          5591.1475         5451.2681     
  1233    96.8344    5559(75)          5604.4375         5453.3237     
  1234    96.9094    5637(75)          5614.6855         5455.3823     
  1235    96.9844    5497(74)          5619.8955         5457.4409     
  1236    97.0595    5527(74)          5620.3140         5459.5024     
  1237    97.1345    5615(75)          5617.8809         5461.5610     
  1238    97.2094    5626(75)          5615.2417         5463.6167     
  1239    97.2844    5574(75)          5614.9946         5465.6753     
  1240    97.3594    5610(75)          5618.5015         5467.7344     
  1241    97.4345    5680(75)          5626.3252         5469.7954     
  1242    97.5095    5525(74)          5639.1328         5471.8540     
  1243    97.5844    5582(75)          5657.6274         5473.9102     
  1244    97.6594    5625(75)          5681.3521         5475.9688     
  1245    97.7344    5657(75)          5708.4316         5478.0273     
  1246    97.8095    5646(75)          5735.9297         5480.0884     
  1247    97.8845    5737(76)          5761.0103         5482.1475     
  1248    97.9594    5793(76)          5781.7192         5484.2031     
  1249    98.0344    5752(76)          5800.8462         5486.2617     
  1250    98.1094    5932(77)          5823.2163         5488.3203     
  1251    98.1845    5963(77)          5850.7910         5490.3818     
  1252    98.2595    6114(78)          5879.5542         5492.4404     
  1253    98.3344    6022(78)          5901.5132         5494.4961     
  1254    98.4094    5890(77)          5909.0439         5496.5547     
  1255    98.4844    5894(77)          5898.8618         5498.6138     
  1256    98.5595    5803(76)          5873.9736         5500.6748     
  1257    98.6345    5812(76)          5842.0845         5502.7334     
  1258    98.7094    5845(76)          5810.4102         5504.7896     
  1259    98.7844    5762(76)          5781.4326         5506.8481     
  1260    98.8594    5680(75)          5753.6357         5508.9067     
  1261    98.9345    5790(76)          5725.3369         5510.9678     
  1262    99.0095    5757(76)          5697.4482         5513.0269     
  1263    99.0844    5807(76)          5671.7510         5515.0825     
  1264    99.1594    5710(76)          5649.1670         5517.1411     
  1265    99.2344    5654(75)          5630.1860         5519.1997     
  1266    99.3095    5773(76)          5615.1504         5521.2612     
  1267    99.3845    5754(76)          5604.1382         5523.3198     
  1268    99.4594    5786(76)          5596.7910         5525.3755     
  1269    99.5344    5640(75)          5592.5410         5527.4341     
  1270    99.6094    5703(76)          5590.8008         5529.4932     
  1271    99.6845    5807(76)          5591.1138         5531.5542     
  1272    99.7595    5721(76)          5593.0732         5533.6128     
  1273    99.8345    5663(75)          5596.5337         5535.6714     
  1274    99.9095    5571(75)          5601.5225         5537.7300     
  1275    99.9845    5658(75)          5608.3042         5539.7891     
  1276   100.0595    5849(76)          5617.5391         5541.8472     
  1277   100.1345    5779(76)          5630.2363         5543.9062     
  1278   100.2095    5785(76)          5648.0205         5545.9648     
  1279   100.2845    5744(76)          5673.1528         5548.0234     
  1280   100.3595    5786(76)          5708.5352         5550.0820     
  1281   100.4345    5783(76)          5757.3208         5552.1406     
  1282   100.5095    5896(77)          5822.2192         5554.1992     
  1283   100.5845    5936(77)          5904.3345         5556.2578     
  1284   100.6595    6075(78)          6001.6201         5558.3164     
  1285   100.7345    6262(79)          6107.5654         5560.3750     
  1286   100.8095    6386(80)          6210.6694         5562.4336     
  1287   100.8845    6537(81)          6294.4097         5564.4922     
  1288   100.9595    6542(81)          6339.7578         5566.5508     
  1289   101.0345    6581(81)          6333.0718         5568.6094     
  1290   101.1095    6503(81)          6275.5889         5570.6685     
  1291   101.1845    6240(79)          6184.2676         5572.7266     
  1292   101.2595    6118(78)          6081.6479         5574.7856     
  1293   101.3345    6038(78)          5985.3252         5576.8442     
  1294   101.4095    5960(77)          5904.7798         5578.9028     
  1295   101.4845    5961(77)          5843.1333         5580.9614     
  1296   101.5595    5972(77)          5799.4463         5583.0200     
  1297   101.6345    5834(76)          5770.6011         5585.0786     
  1298   101.7095    5852(76)          5753.0112         5587.1372     
  1299   101.7845    5786(76)          5744.0381         5589.1958     
  1300   101.8595    5741(76)          5741.9854         5591.2544     
  1301   101.9345    5750(76)          5745.2388         5593.3130     
  1302   102.0095    5751(76)          5752.0957         5595.3721     
  1303   102.0845    5693(75)          5760.9673         5597.4302     
  1304   102.1595    5708(76)          5771.1045         5599.4888     
  1305   102.2345    5688(75)          5782.6094         5601.5479     
  1306   102.3095    5702(76)          5795.2827         5603.6064     
  1307   102.3845    5877(77)          5808.3027         5605.6650     
  1308   102.4595    5745(76)          5821.2954         5607.7236     
  1309   102.5345    5746(76)          5834.7837         5609.7822     
  1310   102.6095    5771(76)          5849.3296         5611.8408     
  1311   102.6845    5894(77)          5864.6528         5613.8994     
  1312   102.7595    5823(76)          5879.3267         5615.9580     
  1313   102.8345    5674(75)          5890.4277         5618.0166     
  1314   102.9095    5830(76)          5894.7852         5620.0752     
  1315   102.9845    5818(76)          5890.8447         5622.1338     
  1316   103.0595    5716(76)          5879.1646         5624.1924     
  1317   103.1345    5786(76)          5861.7139         5626.2515     
  1318   103.2095    5808(76)          5841.9272         5628.3096     
  1319   103.2845    5780(76)          5823.7754         5630.3682     
  1320   103.3595    5849(76)          5810.4019         5632.4272     
  1321   103.4345    6050(78)          5803.2510         5634.4858     
  1322   103.5095    6010(78)          5802.1978         5636.5444     
  1323   103.5845    6058(78)          5805.6675         5638.6030     
  1324   103.6595    6169(79)          5810.6914         5640.6616     
  1325   103.7345    6102(78)          5813.7231         5642.7202     
  1326   103.8095    6010(78)          5811.9336         5644.7788     
  1327   103.8845    5996(77)          5804.4180         5646.8374     
  1328   103.9595    5868(77)          5792.1289         5648.8960     
  1329   104.0345    5769(76)          5776.9731         5650.9546     
  1330   104.1095    5867(77)          5761.2764         5653.0132     
  1331   104.1845    5847(76)          5747.0488         5655.0718     
  1332   104.2595    5904(77)          5735.5239         5657.1309     
  1333   104.3345    5944(77)          5727.1504         5659.1895     
  1334   104.4095    5844(76)          5721.7969         5661.2476     
  1335   104.4845    5870(77)          5718.9282         5663.3066     
  1336   104.5595    5694(75)          5717.8491         5665.3652     
  1337   104.6345    5813(76)          5717.8574         5667.4238     
  1338   104.7095    5841(76)          5718.5708         5669.4824     
  1339   104.7845    5868(77)          5719.6133         5671.5410     
  1340   104.8595    5672(75)          5720.9717         5673.5996     
  1341   104.9345    5795(76)          5722.5459         5675.6582     
  1342   105.0095    5935(77)          5724.0142         5677.7168     
  1343   105.0845    5800(76)          5724.9219         5679.7754     
  1344   105.1595    5950(77)          5724.9419         5681.8340     
  1345   105.2345    5816(76)          5724.1094         5683.8926     
  1346   105.3095    5781(76)          5722.8037         5685.9512     
  1347   105.3845    5814(76)          5721.4717         5688.0103     
  1348   105.4595    5867(77)          5720.4385         5690.0688     
  1349   105.5345    5814(76)          5719.8716         5692.1270     
  1350   105.6095    5751(76)          5719.8462         5694.1860     
  1351   105.6845    5678(75)          5720.3394         5696.2446     
  1352   105.7595    5663(75)          5721.3086         5698.3032     
  1353   105.8345    5640(75)          5722.6753         5700.3618     
  1354   105.9095    5743(76)          5724.3667         5702.4204     
  1355   105.9845    5772(76)          5726.3232         5704.4790     
  1356   106.0595    5753(76)          5728.5059         5706.5376     
  1357   106.1345    5656(75)          5730.8965         5708.5962     
  1358   106.2095    5611(75)          5733.4990         5710.6548     
  1359   106.2845    5671(75)          5736.3330         5712.7134     
  1360   106.3595    5652(75)          5739.4321         5714.7725     
  1361   106.4345    5651(75)          5742.8315         5716.8306     
  1362   106.5095    5744(76)          5746.5640         5718.8896     
  1363   106.5845    5765(76)          5750.6465         5720.9482     
  1364   106.6595    5692(75)          5755.0698         5723.0068     
  1365   106.7345    5703(76)          5759.7900         5725.0654     
  1366   106.8095    5708(76)          5764.7271         5727.1240     
  1367   106.8845    5776(76)          5769.7773         5729.1826     
  1368   106.9595    5837(76)          5774.8550         5731.2412     
  1369   107.0345    5701(76)          5779.9604         5733.2998     
  1370   107.1095    5645(75)          5785.1758         5735.3584     
  1371   107.1845    5760(76)          5791.0537         5737.4170     
  1372   107.2595    5686(75)          5797.8896         5739.4756     
  1373   107.3345    5722(76)          5805.9277         5741.5342     
  1374   107.4095    5735(76)          5814.9653         5743.2217     
  1375   107.4845    5732(76)          5823.7905         5743.5190     
  1376   107.5595    5642(75)          5833.1816         5743.8164     
  1377   107.6345    5709(76)          5842.7656         5744.1138     
  1378   107.7095    5863(77)          5851.6597         5744.4106     
  1379   107.7845    5784(76)          5859.6821         5744.7080     
  1380   107.8595    5704(76)          5867.5942         5745.0054     
  1381   107.9345    5862(77)          5876.9678         5745.3027     
  1382   108.0095    5858(77)          5889.6704         5745.6001     
  1383   108.0845    5738(76)          5907.4648         5745.8970     
  1384   108.1595    5846(76)          5931.8867         5746.1943     
  1385   108.2345    5892(77)          5964.1191         5746.4917     
  1386   108.3095    5876(77)          6004.8872         5746.7891     
  1387   108.3845    5864(77)          6054.2720         5747.0864     
  1388   108.4595    5934(77)          6111.4702         5747.3833     
  1389   108.5345    5948(77)          6174.5767         5747.6807     
  1390   108.6095    5994(77)          6240.1255         5747.9780     
  1391   108.6845    6165(79)          6303.1992         5748.2754     
  1392   108.7595    6091(78)          6358.8911         5748.5728     
  1393   108.8345    6344(80)          6404.4277         5748.8696     
  1394   108.9095    6388(80)          6439.2778         5749.1670     
  1395   108.9845    6574(81)          6463.5532         5749.4644     
  1396   109.0595    6641(81)          6476.9004         5749.7617     
  1397   109.1345    6712(82)          6478.8037         5750.0591     
  1398   109.2095    6792(82)          6467.8076         5750.3560     
  1399   109.2845    6647(82)          6441.6050         5750.6533     
  1400   109.3595    6559(81)          6399.6743         5750.9507     
  1401   109.4345    6428(80)          6345.7065         5751.2480     
  1402   109.5095    6329(80)          6286.4648         5751.5454     
  1403   109.5845    6255(79)          6228.3901         5751.8423     
  1404   109.6595    6063(78)          6175.5469         5752.1396     
  1405   109.7345    6063(78)          6129.2197         5752.4370     
  1406   109.8095    5972(77)          6088.8457         5752.7344     
  1407   109.8845    5930(77)          6052.8364         5753.0317     
  1408   109.9595    6055(78)          6019.6372         5753.3286     
  1409   110.0345    5887(77)          5988.6948         5753.6260     
  1410   110.1095    5904(77)          5960.4219         5753.9233     
  1411   110.1845    5994(77)          5935.5029         5754.2207     
  1412   110.2595    5874(77)          5914.1538         5754.5181     
  1413   110.3345    5712(76)          5896.2041         5754.8149     
  1414   110.4095    5834(76)          5881.0166         5755.1123     
  1415   110.4845    5839(76)          5867.9966         5755.4097     
  1416   110.5595    5804(76)          5856.8052         5755.7070     
  1417   110.6345    5745(76)          5847.4019         5756.0039     
  1418   110.7095    5807(76)          5839.9224         5756.3013     
  1419   110.7845    5851(76)          5834.5376         5756.5986     
  1420   110.8595    5702(76)          5831.5518         5756.8960     
  1421   110.9345    5779(76)          5831.1138         5757.1934     
  1422   111.0095    5723(76)          5833.6274         5757.4902     
  1423   111.0845    5719(76)          5839.3379         5757.7876     
  1424   111.1595    5616(75)          5848.5332         5758.0850     
  1425   111.2345    5723(76)          5861.3794         5758.3823     
  1426   111.3095    5850(76)          5877.8257         5758.6797     
  1427   111.3845    5820(76)          5897.4482         5758.9766     
  1428   111.4595    5876(77)          5919.3979         5759.2739     
  1429   111.5345    5871(77)          5942.0469         5759.5713     
  1430   111.6095    6076(78)          5963.1187         5759.8687     
  1431   111.6845    5986(77)          5980.0503         5760.1660     
  1432   111.7595    6091(78)          5990.7876         5760.4629     
  1433   111.8345    6064(78)          5994.3213         5760.7603     
  1434   111.9095    6079(78)          5990.5269         5761.0576     
  1435   111.9845    5992(77)          5979.9092         5761.3550     
  1436   112.0595    6038(78)          5963.7036         5761.6523     
  1437   112.1345    6013(78)          5943.8618         5761.9492     
  1438   112.2095    5863(77)          5922.6260         5762.2466     
  1439   112.2845    5868(77)          5901.9033         5762.5439     
  1440   112.3595    5883(77)          5882.9600         5762.8413     
  1441   112.4345    5778(76)          5866.4487         5763.1387     
  1442   112.5095    5807(76)          5852.5874         5763.4355     
  1443   112.5845    5914(77)          5841.3286         5763.7329     
  1444   112.6595    5816(76)          5832.4810         5764.0303     
  1445   112.7345    5670(75)          5825.7979         5764.3276     
  1446   112.8095    5697(75)          5821.0210         5764.6250     
  1447   112.8845    5739(76)          5817.8809         5764.9219     
  1448   112.9595    5763(76)          5816.0947         5765.2192     
  1449   113.0345    5663(75)          5815.3667         5765.5166     
  1450   113.1095    5812(76)          5815.3965         5765.8140     
  1451   113.1845    5908(77)          5815.9097         5766.1113     
  1452   113.2595    5785(76)          5816.7041         5766.4082     
  1453   113.3345    5837(76)          5817.6953         5766.7056     
  1454   113.4095    5905(77)          5818.8926         5767.0029     
  1455   113.4845    5795(76)          5820.3306         5767.3003     
  1456   113.5595    5846(76)          5822.0371         5767.5972     
  1457   113.6345    5848(76)          5824.0220         5767.8945     
  1458   113.7095    5873(77)          5826.2412         5768.1919     
  1459   113.7845    5806(76)          5828.5376         5768.4893     
  1460   113.8595    5764(76)          5830.6865         5768.7866     
  1461   113.9345    5764(76)          5832.3379         5769.0835     
  1462   114.0095    5738(76)          5833.2710         5769.3809     
  1463   114.0845    5768(76)          5833.5215         5769.6782     
  1464   114.1595    5739(76)          5833.4307         5769.9756     
  1465   114.2345    5678(75)          5833.6094         5770.2729     
  1466   114.3095    5704(76)          5834.5576         5770.5698     
  1467   114.3845    5743(76)          5836.7896         5770.8672     
  1468   114.4595    5690(75)          5840.7749         5771.1646     
  1469   114.5345    5697(75)          5846.8696         5771.4619     
  1470   114.6095    5663(75)          5855.2485         5771.7593     
  1471   114.6845    5668(75)          5865.8481         5772.0562     
  1472   114.7595    5879(77)          5878.3291         5772.3535     
  1473   114.8345    5859(77)          5891.9912         5772.6509     
  1474   114.9095    5859(77)          5905.7266         5772.9482     
  1475   114.9845    5936(77)          5918.0361         5773.2456     
  1476   115.0595    5886(77)          5927.2051         5773.5425     
  1477   115.1345    5968(77)          5931.9067         5773.8398     
  1478   115.2095    5939(77)          5931.7988         5774.1372     
  1479   115.2845    5891(77)          5927.6821         5774.4346     
  1480   115.3595    5839(76)          5921.0073         5774.7319     
  1481   115.4345    5986(77)          5913.2456         5775.0288     
  1482   115.5095    5933(77)          5905.5059         5775.3262     
  1483   115.5845    5857(77)          5898.5659         5775.6235     
  1484   115.6595    5867(77)          5893.5942         5776.6675     
  1485   115.7345    5911(77)          5890.6562         5778.2949     
  1486   115.8095    6007(78)          5889.2026         5779.9224     
  1487   115.8845    5908(77)          5889.0049         5781.5503     
  1488   115.9595    5787(76)          5889.6694         5783.1777     
  1489   116.0345    5812(76)          5890.5884         5784.8052     
  1490   116.1095    5900(77)          5891.2090         5786.4326     
  1491   116.1845    5856(77)          5891.1304         5788.0601     
  1492   116.2595    5862(77)          5890.2207         5789.6880     
  1493   116.3345    5884(77)          5888.5464         5791.3154     
  1494   116.4095    5804(76)          5886.4268         5792.9429     
  1495   116.4845    5904(77)          5884.3506         5794.5703     
  1496   116.5595    5882(77)          5883.0117         5796.1978     
  1497   116.6345    5804(76)          5882.9707         5797.8252     
  1498   116.7095    5851(76)          5884.7339         5799.4531     
  1499   116.7845    5942(77)          5888.6401         5801.0806     
  1500   116.8595    5981(77)          5894.9253         5802.7080     
  1501   116.9345    5936(77)          5903.6582         5804.3354     
  1502   117.0095    5959(77)          5914.7388         5805.9629     
  1503   117.0845    6104(78)          5927.9312         5807.5903     
  1504   117.1595    6022(78)          5942.9487         5809.2178     
  1505   117.2345    6009(78)          5959.5127         5810.8457     
  1506   117.3095    6049(78)          5977.3140         5812.4731     
  1507   117.3845    6028(78)          5995.8770         5814.1006     
  1508   117.4595    6059(78)          6014.3003         5815.7280     
  1509   117.5345    6144(78)          6031.1685         5817.3555     
  1510   117.6095    6012(78)          6044.6665         5818.9834     
  1511   117.6845    6166(79)          6053.0146         5820.6108     
  1512   117.7595    6145(78)          6055.2388         5822.2383     
  1513   117.8345    5968(77)          6051.5142         5823.8657     
  1514   117.9095    6025(78)          6043.0420         5825.4932     
  1515   117.9845    6076(78)          6031.4658         5827.1211     
  1516   118.0595    6064(78)          6018.2563         5828.7485     
  1517   118.1345    5957(77)          6004.5181         5830.3760     
  1518   118.2095    6017(78)          5991.0537         5832.0034     
  1519   118.2845    5988(77)          5978.4536         5833.6309     
  1520   118.3595    6060(78)          5967.1978         5835.2583     
  1521   118.4345    6056(78)          5957.6636         5836.8857     
  1522   118.5095    6167(79)          5950.0625         5838.5137     
  1523   118.5845    6082(78)          5944.4858         5840.1411     
  1524   118.6595    6112(78)          5940.9507         5841.7686     
  1525   118.7345    6206(79)          5939.4873         5843.3960     
  1526   118.8095    6167(79)          5940.1719         5845.0234     
  1527   118.8845    6145(78)          5943.1216         5846.6514     
  1528   118.9595    6135(78)          5948.4590         5848.2788     
  1529   119.0345    6115(78)          5956.2876         5849.9062     
  1530   119.1095    6078(78)          5966.6626         5851.5337     
  1531   119.1845    6049(78)          5979.5747         5853.1611     
  1532   119.2595    5903(77)          5994.9551         5854.7886     
  1533   119.3345    6079(78)          6012.6704         5856.4165     
  1534   119.4095    6071(78)          6032.5176         5858.0439     
  1535   119.4845    6018(78)          6054.2202         5859.6714     
  1536   119.5595    6038(78)          6077.3730         5861.2988     
  1537   119.6345    6029(78)          6101.4639         5862.9263     
  1538   119.7095    6071(78)          6125.8408         5864.5537     
  1539   119.7845    6174(79)          6149.7520         5866.1812     
  1540   119.8595    6170(79)          6172.4805         5867.8091     
  1541   119.9345    6150(78)          6193.5498         5869.4365     
  1542   120.0095    6012(78)          6212.9243         5871.0640     
  1543   120.0845    6097(78)          6230.8809         5872.6914     
  1544   120.1595    6152(78)          6247.7861         5874.3188     
  1545   120.2345    6041(78)          6263.8271         5875.9468     
  1546   120.3095    6245(79)          6278.8813         5877.5742     
  1547   120.3845    6283(79)          6292.4761         5879.2017     
  1548   120.4595    6226(79)          6303.7148         5880.8291     
  1549   120.5345    6434(80)          6311.3486         5882.4565     
  1550   120.6095    6489(81)          6313.9370         5884.0845     
  1551   120.6845    6211(79)          6310.2461         5885.7119     
  1552   120.7595    6269(79)          6299.5771         5887.3394     
  1553   120.8345    6386(80)          6282.0386         5888.9668     
  1554   120.9095    6364(80)          6258.5894         5890.5942     
  1555   120.9845    6136(78)          6230.9150         5892.2217     
  1556   121.0595    6255(79)          6201.1069         5893.8491     
  1557   121.1345    6061(78)          6171.1851         5895.4771     
  1558   121.2095    6279(79)          6142.8306         5897.1045     
  1559   121.2845    6201(79)          6117.1924         5898.7319     
  1560   121.3595    6227(79)          6094.9282         5900.3594     
  1561   121.4345    6054(78)          6076.2695         5901.9868     
  1562   121.5095    6172(79)          6061.0986         5903.6147     
  1563   121.5845    6149(78)          6049.0742         5905.2422     
  1564   121.6595    6003(77)          6039.7271         5906.8696     
  1565   121.7345    6217(79)          6032.6035         5908.4971     
  1566   121.8095    6145(78)          6027.3384         5910.1245     
  1567   121.8845    6193(79)          6023.6631         5911.7520     
  1568   121.9595    6195(79)          6021.3643         5913.3799     
  1569   122.0345    6205(79)          6020.2256         5915.0073     
  1570   122.1095    6254(79)          6019.9878         5916.6348     
  1571   122.1845    6241(79)          6020.3477         5918.2622     
  1572   122.2595    6284(79)          6020.9907         5919.8896     
  1573   122.3345    6193(79)          6021.6523         5921.5171     
  1574   122.4095    6133(78)          6022.1895         5923.1445     
  1575   122.4845    6179(79)          6022.6177         5924.7725     
  1576   122.5595    6170(79)          6023.1094         5926.3999     
  1577   122.6345    6137(78)          6023.9492         5928.0273     
  1578   122.7095    6000(77)          6025.4648         5929.6548     
  1579   122.7845    5992(77)          6027.9697         5931.2822     
  1580   122.8595    6093(78)          6031.6992         5932.9102     
  1581   122.9345    6050(78)          6036.8252         5934.5376     
  1582   123.0095    6108(78)          6043.3794         5936.1650     
  1583   123.0845    6123(78)          6051.2988         5937.7925     
  1584   123.1595    6137(78)          6060.4146         5939.4199     
  1585   123.2345    6095(78)          6070.4849         5941.0479     
  1586   123.3095    6211(79)          6081.2227         5942.6753     
  1587   123.3845    6199(79)          6092.3335         5944.3027     
  1588   123.4595    6130(78)          6103.5039         5945.9302     
  1589   123.5345    6049(78)          6114.4277         5947.5576     
  1590   123.6095    6070(78)          6124.8105         5949.1851     
  1591   123.6845    6034(78)          6134.3438         5950.8125     
  1592   123.7595    6059(78)          6142.6621         5952.4404     
  1593   123.8345    6058(78)          6149.2793         5954.0679     
  1594   123.9095    6086(78)          6153.5713         5955.6953     
  1595   123.9845    6109(78)          6154.8979         5957.3228     
  1596   124.0595    6065(78)          6152.8477         5958.9502     
  1597   124.1345    5967(77)          6147.4453         5960.5781     
  1598   124.2095    5959(77)          6139.2139         5962.2056     
  1599   124.2845    6093(78)          6128.9595         5963.8330     
  1600   124.3595    6134(78)          6117.8623         5965.4604     
  1601   124.4345    6156(78)          6106.7695         5967.0879     
  1602   124.5095    6128(78)          6096.4189         5968.7158     
  1603   124.5845    6047(78)          6087.2974         5970.3433     
  1604   124.6595    5841(76)          6079.8125         5971.9707     
  1605   124.7345    5996(77)          6074.1338         5973.5981     
  1606   124.8095    6056(78)          6070.2754         5975.2256     
  1607   124.8845    6111(78)          6068.1440         5976.8530     
  1608   124.9595    5946(77)          6067.5146         5978.4805     
  1609   125.0345    6076(78)          6068.1606         5980.1079     
  1610   125.1095    6091(78)          6069.8770         5981.7358     
  1611   125.1845    5953(77)          6072.3145         5983.3633     
  1612   125.2595    6044(78)          6075.2676         5984.9907     
  1613   125.3345    6045(78)          6078.5640         5986.6182     
  1614   125.4095    6086(78)          6082.0825         5988.2456     
  1615   125.4845    6124(78)          6085.7051         5989.8735     
  1616   125.5595    6092(78)          6089.2959         5991.5010     
  1617   125.6345    6130(78)          6092.7402         5993.1284     
  1618   125.7095    6127(78)          6095.8984         5994.7559     
  1619   125.7845    6074(78)          6098.6626         5996.3833     
  1620   125.8595    6098(78)          6100.9717         5998.0112     
  1621   125.9345    6179(79)          6102.8550         5999.6387     
  1622   126.0095    6180(79)          6104.3262         6001.2661     
  1623   126.0845    6051(78)          6105.4507         6002.8936     
  1624   126.1595    6089(78)          6106.2983         6004.5210     
  1625   126.2345    5944(77)          6106.9150         6006.1484     
  1626   126.3095    6006(77)          6107.3174         6007.7759     
  1627   126.3845    5938(77)          6107.5103         6009.4038     
  1628   126.4595    6088(78)          6107.5205         6011.0312     
  1629   126.5345    6178(79)          6107.4287         6012.6587     
  1630   126.6095    6172(79)          6107.3955         6014.2861     
  1631   126.6845    6116(78)          6107.6069         6015.9136     
  1632   126.7595    6075(78)          6108.2671         6017.5415     
  1633   126.8345    6048(78)          6109.5278         6019.1689     
  1634   126.9095    6121(78)          6111.4819         6020.7964     
  1635   126.9845    6118(78)          6114.1440         6022.4238     
  1636   127.0595    6095(78)          6117.4492         6024.0513     
  1637   127.1345    5955(77)          6121.2656         6025.6787     
  1638   127.2095    5994(77)          6125.3989         6027.3066     
  1639   127.2845    6150(78)          6129.6196         6028.9341     
  1640   127.3595    6161(78)          6133.6914         6030.5615     
  1641   127.4345    6047(78)          6137.4072         6032.1890     
  1642   127.5095    6019(78)          6140.6289         6033.8164     
  1643   127.5845    6129(78)          6143.2974         6035.4438     
  1644   127.6595    6117(78)          6145.4111         6037.0713     
  1645   127.7345    6114(78)          6146.9878         6038.6992     
  1646   127.8095    5975(77)          6148.0151         6040.3267     
  1647   127.8845    6055(78)          6148.4438         6041.9541     
  1648   127.9595    6082(78)          6148.2104         6043.5815     
  1649   128.0345    5972(77)          6147.2803         6045.2090     
  1650   128.1095    6021(78)          6145.7056         6046.8364     
  1651   128.1845    6178(79)          6143.6377         6048.4644     
  1652   128.2595    6247(79)          6141.3135         6050.0918     
  1653   128.3345    6000(77)          6138.9805         6051.7192     
  1654   128.4095    6094(78)          6136.9858         6053.3467     
  1655   128.4845    6040(78)          6135.5469         6054.9741     
  1656   128.5595    6076(78)          6134.8765         6056.6021     
  1657   128.6345    6175(79)          6135.1299         6058.2295     
  1658   128.7095    6201(79)          6136.5132         6059.8569     
  1659   128.7845    6061(78)          6143.0474         6065.4033     
  1660   128.8595    6085(78)          6150.9629         6070.9502     
  1661   128.9345    6141(78)          6160.3823         6076.4980     
  1662   129.0095    6207(79)          6171.4395         6082.0444     
  1663   129.0845    6161(78)          6184.2803         6087.5913     
  1664   129.1595    6141(78)          6199.0425         6093.1377     
  1665   129.2345    5998(77)          6215.8438         6098.6846     
  1666   129.3095    6149(78)          6234.7788         6104.2319     
  1667   129.3845    6151(78)          6255.8691         6109.7788     
  1668   129.4595    6174(79)          6279.0757         6115.3252     
  1669   129.5345    6166(79)          6304.2666         6120.8721     
  1670   129.6095    6236(79)          6331.2119         6126.4185     
  1671   129.6845    6299(79)          6359.5737         6131.9663     
  1672   129.7595    6355(80)          6388.8936         6137.5132     
  1673   129.8345    6394(80)          6418.6230         6143.0596     
  1674   129.9095    6399(80)          6448.1118         6148.6064     
  1675   129.9845    6318(79)          6476.6196         6154.1528     
  1676   130.0595    6321(80)          6503.3638         6159.7007     
  1677   130.1345    6726(82)          6527.5723         6165.2471     
  1678   130.2095    6791(82)          6548.5928         6170.7939     
  1679   130.2845    6796(82)          6565.9126         6176.3403     
  1680   130.3595    7011(84)          6579.1460         6181.8872     
  1681   130.4345    7101(84)          6587.9834         6187.4346     
  1682   130.5095    6936(83)          6592.1875         6192.9814     
  1683   130.5845    6676(82)          6591.6328         6198.5278     
  1684   130.6595    6903(83)          6586.4189         6204.0747     
  1685   130.7345    6720(82)          6576.9463         6209.6211     
  1686   130.8095    6752(82)          6563.9131         6215.1689     
  1687   130.8845    6808(83)          6548.2339         6220.7158     
  1688   130.9595    6696(82)          6530.8730         6226.2622     
  1689   131.0345    6371(80)          6512.7383         6231.8091     
  1690   131.1095    6464(80)          6494.6050         6237.3555     
  1691   131.1845    6324(80)          6477.0938         6242.9033     
  1692   131.2595    6559(81)          6460.6929         6248.4497     
  1693   131.3345    6444(80)          6445.7583         6253.9966     
  1694   131.4095    6491(81)          6432.5503         6259.5430     
  1695   131.4845    6381(80)          6421.2368         6265.0898     
  1696   131.5595    6474(80)          6411.9351         6270.6377     
  1697   131.6345    6449(80)          6404.6772         6276.1841     
  1698   131.7095    6304(79)          6399.4434         6281.7310     
  1699   131.7845    6436(80)          6396.1655         6287.2773     
  1700   131.8595    6272(79)          6394.7432         6292.8237     
  1701   131.9345    6360(80)          6395.0479         6298.3716     
  1702   132.0095    6348(80)          6396.9370         6303.9185     
  1703   132.0845    6637(81)          6400.2559         6309.4648     
  1704   132.1595    6545(81)          6404.8530         6315.0117     
  1705   132.2345    6476(80)          6410.5835         6320.5581     
  1706   132.3095    6474(80)          6417.3184         6326.1060     
  1707   132.3845    6570(81)          6424.9404         6331.6523     
  1708   132.4595    6544(81)          6433.3564         6337.1992     
  1709   132.5345    6564(81)          6442.4907         6342.7456     
  1710   132.6095    6430(80)          6452.2852         6348.2925     
  1711   132.6845    6345(80)          6462.6865         6353.8403     
  1712   132.7595    6569(81)          6473.6367         6359.3867     
  1713   132.8345    6723(82)          6485.0757         6364.9336     
  1714   132.9095    6540(81)          6496.9385         6370.4800     
  1715   132.9845    6525(81)          6509.1572         6376.0269     
  1716   133.0595    6526(81)          6521.6572         6381.5742     
  1717   133.1345    6553(81)          6534.3203         6387.1211     
  1718   133.2095    6519(81)          6547.1221         6392.6675     
  1719   133.2845    6393(80)          6559.9116         6398.2144     
  1720   133.3595    6392(80)          6572.5391         6403.7607     
  1721   133.4345    6352(80)          6584.8335         6409.3086     
  1722   133.5095    6537(81)          6596.6191         6414.8555     
  1723   133.5845    6473(80)          6607.7515         6420.4019     
  1724   133.6595    6381(80)          6618.1128         6425.9482     
  1725   133.7345    6392(80)          6627.6118         6431.4951     
  1726   133.8095    6390(80)          6636.1807         6437.0430     
  1727   133.8845    6702(82)          6643.7500         6442.5894     
  1728   133.9595    6708(82)          6646.3896         6444.2461     
  1729   134.0345    6674(82)          6646.2749         6444.2461     
  1730   134.1095    6736(82)          6645.0146         6444.2461     
  1731   134.1845    6458(80)          6642.5840         6444.2461     
  1732   134.2595    6675(82)          6638.9839         6444.2461     
  1733   134.3345    6517(81)          6634.2573         6444.2461     
  1734   134.4095    6504(81)          6444.2700         6444.2700     
_pd_proc_number_of_points   1734
 
loop_                          
      _refln_index_h           
      _refln_index_k           
      _refln_index_l           
      _refln_mult              
      _pd_refln_phase_id       
      _refln_observed_status   
      _refln_F_squared_meas    
      _refln_F_squared_calc    
      _refln_phase_calc        
      _refln_d_spacing         
   0   1   1  4  1  o          3.5122        3.8640    0.00   6.85482
   1   0   1  4  1  o         18.7533       18.7343  180.00   5.94819
   0   2   0  2  1  o         50.6878       50.5083  180.00   5.93864
   1   1   1  8  1  o          2.1696        2.3371    0.00   5.31851
   2   0   0  2  1  o          1.3315        1.3091    0.00   4.21515
   1   2   1  8  1  o         75.1535       73.6491    0.00   4.20263
   0   0   2  2  1  o         72.4195       70.7604    0.00   4.19693
   2   1   0  4  1  o          0.4009        0.4270  180.00   3.97240
   2   0   1  4  1  o          4.2216        4.6081    0.00   3.76687
   1   0   2  4  1  o         25.0457       27.4507  180.00   3.75709
   2   1   1  8  1  o          7.9948        8.2084  180.00   3.59061
   1   1   2  8  1  o          0.0000        0.0000  180.00   3.58214
   0   3   1  4  1  o          0.5485        0.5550  180.00   3.58077
   2   2   0  4  1  o         18.9376       18.1452  180.00   3.43731
   0   2   2  4  1  o         75.5531       74.4888  180.00   3.42741
   1   3   1  8  1  o          6.3276        6.3253    0.00   3.29579
   2   2   1  8  1  o         19.7184       19.0802  180.00   3.18093
   1   2   2  8  1  o         31.2833       30.5767    0.00   3.17504
   2   0   2  4  1  o        295.5823      295.4897    0.00   2.97410
   0   4   0  2  1  o        215.7597      217.2154    0.00   2.96932
   2   3   0  4  1  o         14.2213       13.6012  180.00   2.88578
   2   1   2  8  1  o          0.5438        0.5178  180.00   2.88502
   2   3   1  8  1  o          1.5652        1.6168    0.00   2.72900
   1   3   2  8  1  o          0.2758        0.2820  180.00   2.72528
   0   1   3  4  1  o          3.1839        3.2451  180.00   2.72341
   3   0   1  4  1  o         60.6523       62.1714    0.00   2.66473
   2   2   2  8  1  o          0.0617        0.0625    0.00   2.65926
   1   4   1  8  1  o         19.1607       19.3332    0.00   2.65669
   1   0   3  4  1  o          5.1591        5.1971    0.00   2.65552
   3   1   1  8  1  o          0.3961        0.3955    0.00   2.60010
   1   1   3  8  1  o          0.6367        0.6578    0.00   2.59153
   3   2   1  8  1  o          0.4700        0.4784    0.00   2.43120
   2   4   0  4  1  o          1.6731        1.7545    0.00   2.42749
   1   2   3  8  1  o         18.2110       19.5146    0.00   2.42419
   0   4   2  4  1  o          5.6868        6.1001    0.00   2.42399
   2   3   2  8  1  o          4.7791        3.7066  180.00   2.37790
   3   0   2  4  1  o         11.4988       10.7914  180.00   2.33502
   2   4   1  8  1  o          0.1619        0.1534    0.00   2.33193
   2   0   3  4  1  o         83.8851       79.5897    0.00   2.33113
   1   4   2  8  1  o          0.0006        0.0006  180.00   2.32960
   3   1   2  8  1  o          4.2659        4.2762    0.00   2.29116
   2   1   3  8  1  o          0.3638        0.3721  180.00   2.28749
   0   5   1  4  1  o          2.1489        2.2107  180.00   2.28569
   0   3   3  4  1  o         20.6759       21.3043    0.00   2.28494
   3   3   1  8  1  o          0.1488        0.1758    0.00   2.21064
   1   5   1  8  1  o          0.3556        0.4440  180.00   2.20604
   1   3   3  8  1  o          3.5440        4.4359  180.00   2.20537
   3   2   2  8  1  o          1.7051        1.7369    0.00   2.17308
   2   2   3  8  1  o         15.3127       15.6364  180.00   2.16994
   4   0   0  2  1  o        104.5037      101.4419    0.00   2.10757
   2   4   2  8  1  o         87.3317       86.6116    0.00   2.10131
   0   0   4  2  1  o         93.6159       93.4766    0.00   2.09846
   4   1   0  4  1  o          6.1650        8.0200    0.00   2.07516
   2   5   0  4  1  o          0.4225        0.5796    0.00   2.06946
   4   0   1  4  1  o          3.6459        4.6769    0.00   2.04412
   1   0   4  4  1  o         32.9757       37.5258  180.00   2.03633
   4   1   1  8  1  o          0.1619        0.1463    0.00   2.01451
   3   3   2  8  1  o          0.3310        0.3148    0.00   2.01127
   2   5   1  8  1  o          4.9754        4.8260    0.00   2.00929
   2   3   3  8  1  o          1.8551        1.8044  180.00   2.00878
   1   5   2  8  1  o          0.5407        0.5273  180.00   2.00780
   1   1   4  8  1  o          0.1126        0.1098    0.00   2.00704
   4   2   0  4  1  o         17.1125       16.6722    0.00   1.98620
   3   4   1  8  1  o         64.9010       64.0016    0.00   1.98322
   3   0   3  4  1  o          0.7197        0.7107    0.00   1.98273
   0   6   0  2  1  o          3.0239        3.0007    0.00   1.97955
   1   4   3  8  1  o         53.1144       52.7059    0.00   1.97941
   0   2   4  4  1  o          7.3309        7.2718    0.00   1.97857
   3   1   3  8  1  o          1.1382        1.2003    0.00   1.95567
   4   2   1  8  1  o          4.3689        4.1157    0.00   1.93283
   1   2   4  8  1  o          0.4895        0.4110    0.00   1.92623
   4   0   2  4  1  o          0.7798        0.7918    0.00   1.88343
   3   2   3  8  1  o          8.2591        8.3891    0.00   1.88068
   2   0   4  4  1  o         41.5457       42.4758    0.00   1.87854
   1   6   1  8  1  o          0.0806        0.0825    0.00   1.87826
   4   3   0  4  1  o          0.8603        0.9510  180.00   1.86039
   4   1   2  8  1  o          4.2401        4.7020    0.00   1.86019
   2   5   2  8  1  o          4.2896        5.0344    0.00   1.85608
   2   1   4  8  1  o          0.0563        0.0664  180.00   1.85548
   3   4   2  8  1  o          8.3104        8.3427  180.00   1.83547
   2   4   3  8  1  o          9.8309        9.7007    0.00   1.83358
   4   3   1  8  1  o          0.5675        0.4363  180.00   1.81632
   0   5   3  4  1  o          0.1710        0.1309    0.00   1.81085
   1   3   4  8  1  o          2.7381        2.0961  180.00   1.81084
   4   2   2  8  1  o          0.0991        0.0792  180.00   1.79531
   2   6   0  4  1  o          2.6813        2.2339    0.00   1.79179
   2   2   4  8  1  o         17.5322       14.7044  180.00   1.79107
   0   6   2  4  1  o          0.1286        0.1084  180.00   1.79039
   3   5   1  8  1  o          0.0077        0.0066    0.00   1.77319
   3   3   3  8  1  o         10.1608        8.7909    0.00   1.77284
   1   5   3  8  1  o          0.0403        0.0362    0.00   1.77046
   2   6   1  8  1  o          6.7503        7.7581  180.00   1.75231
   1   6   2  8  1  o         11.4363       13.0601    0.00   1.75133
   4   4   0  4  1  o         49.0220       45.3359    0.00   1.71865
   0   4   4  4  1  o         51.7073       49.0009    0.00   1.71371
   4   3   2  8  1  o         13.6011       12.3755  180.00   1.70079
   2   3   4  8  1  o          0.1059        0.0973  180.00   1.69718
   4   4   1  8  1  o          6.1769        6.2908    0.00   1.68372
   4   0   3  4  1  o          2.2839        2.3393  180.00   1.68342
   3   0   4  4  1  o          8.9859        9.4319  180.00   1.68138
   1   4   4  8  1  o         15.5283       16.3532  180.00   1.67936
   4   1   3  8  1  o          8.0472        8.6765  180.00   1.66677
   3   5   2  8  1  o          0.5886        0.6381  180.00   1.66522
   3   1   4  8  1  o          1.1298        1.2250    0.00   1.66479
   2   5   3  8  1  o          1.0651        1.1524  180.00   1.66381
   0   7   1  4  1  o          8.4877        9.1499  180.00   1.66312
   0   1   5  4  1  o          0.1708        0.1830  180.00   1.66225
   5   0   1  4  1  o         17.7882       18.4616    0.00   1.65304
   3   4   3  8  1  o         12.3644       13.3872    0.00   1.64892
   2   6   2  8  1  o         26.6382       28.9811    0.00   1.64790
   1   0   5  4  1  o         27.1905       29.5394    0.00   1.64644
   5   1   1  8  1  o          2.1225        1.8974  180.00   1.63726
   1   7   1  8  1  o          0.0046        0.0040  180.00   1.63167
   1   1   5  8  1  o          2.2878        2.0340    0.00   1.63085
   4   2   3  8  1  o         10.0757       11.2143  180.00   1.61961
   3   2   4  8  1  o         23.1052       25.8284    0.00   1.61779
   5   2   1  8  1  o          0.0441        0.0516    0.00   1.59250
   4   4   2  8  1  o          8.6056       10.6467    0.00   1.59047
   3   6   1  8  1  o          3.9886        5.0886  180.00   1.58906
   2   4   4  8  1  o          9.9955       13.0495    0.00   1.58752
   1   6   3  8  1  o          2.1868        2.8661  180.00   1.58710
   1   2   5  8  1  o          0.7733        1.0167    0.00   1.58660
   4   5   0  4  1  o          2.2499        2.4986    0.00   1.57652
   2   7   0  4  1  o          0.9943        1.1357  180.00   1.57402
   5   0   2  4  1  o          1.6482        1.0734    0.00   1.56453
   2   0   5  4  1  o         13.1196        9.1651    0.00   1.55963
   5   1   2  8  1  o          0.7142        0.5815  180.00   1.55113
   4   5   1  8  1  o          3.4192        2.9094  180.00   1.54943
   4   3   3  8  1  o          0.0888        0.0759    0.00   1.54919
   3   3   4  8  1  o          5.3554        4.6501    0.00   1.54760
   2   7   1  8  1  o          4.4240        3.8321    0.00   1.54705
   1   7   2  8  1  o          1.1851        1.0176    0.00   1.54637
   2   1   5  8  1  o          8.0885        6.9436  180.00   1.54635
   1   5   4  8  1  o          0.0195        0.0166    0.00   1.54602
   0   3   5  4  1  o          0.0021        0.0018    0.00   1.54557
   5   3   1  8  1  o          0.1639        0.1111    0.00   1.52541
   3   5   3  8  1  o          2.8397        2.0578  180.00   1.52217
   1   3   5  8  1  o          0.1782        0.1302  180.00   1.52023
   5   2   2  8  1  o          1.0410        0.9363    0.00   1.51291
   3   6   2  8  1  o          0.6710        0.6428  180.00   1.50996
   2   6   3  8  1  o          0.9392        0.9064  180.00   1.50891
   2   2   5  8  1  o         14.2639       13.7723  180.00   1.50848
   4   0   4  4  1  o        125.5379      106.8022    0.00   1.48705
   0   8   0  2  1  o        164.9015      136.5277    0.00   1.48466
   4   5   2  8  1  o          2.5414        2.0917    0.00   1.47583
   4   1   4  8  1  o          1.4479        1.1905    0.00   1.47553
   2   7   2  8  1  o          0.0678        0.0553  180.00   1.47378
   2   5   4  8  1  o          0.1129        0.0920    0.00   1.47348
   4   4   3  8  1  o          1.9579        1.8672  180.00   1.46445
   3   4   4  8  1  o          4.3573        4.3847    0.00   1.46310
   5   3   2  8  1  o          0.7353        1.0136    0.00   1.45504
   2   3   5  8  1  o          5.6299        7.4061    0.00   1.45109
   0   7   3  4  1  o          1.8847        2.4752    0.00   1.45082
   5   4   1  8  1  o         20.5338       24.7506    0.00   1.44431
   5   0   3  4  1  o         43.7888       52.6283    0.00   1.44412
   4   6   0  4  1  o         16.9792       20.0636    0.00   1.44289
   4   2   4  8  1  o          0.9123        1.0730    0.00   1.44251
   3   0   5  4  1  o          6.9444        8.0438    0.00   1.44118
   1   8   1  8  1  o         12.2890       14.1130    0.00   1.44047
   0   6   4  4  1  o         40.6890       46.4146    0.00   1.43996
   1   4   5  8  1  o         25.2333       28.7630    0.00   1.43991
   5   1   3  8  1  o          0.2400        0.2309    0.00   1.43356
   3   7   1  8  1  o          0.3772        0.3381  180.00   1.43124
   3   1   5  8  1  o          0.1608        0.1427    0.00   1.43069
   1   7   3  8  1  o          0.7886        0.6929  180.00   1.42981
   4   6   1  8  1  o          4.5836        4.3774    0.00   1.42203
   1   6   4  8  1  o          0.3816        0.3792  180.00   1.41940
   6   0   0  2  1  o         12.7959       10.4790    0.00   1.40505
   5   2   3  8  1  o          1.1655        0.9073    0.00   1.40323
   3   6   3  8  1  o          1.1867        0.9226    0.00   1.40088
   3   2   5  8  1  o         15.1564       11.8633    0.00   1.40053
   2   8   0  4  1  o          9.5834        7.5353    0.00   1.40034
   0   8   2  4  1  o         29.3980       23.5715    0.00   1.39966
   0   0   6  2  1  o          7.5364        6.2000    0.00   1.39898
   6   1   0  4  1  o         12.5754       12.6012    0.00   1.39532
   4   3   4  8  1  o          5.3616        6.2867  180.00   1.39209
   6   0   1  4  1  o          5.7053        5.9475  180.00   1.38577
   5   4   2  8  1  o          0.9957        0.9549    0.00   1.38415
   2   8   1  8  1  o          0.0540        0.0502    0.00   1.38125
   1   8   2  8  1  o          1.2515        1.1879  180.00   1.38076
   2   4   5  8  1  o          0.0059        0.0056    0.00   1.38075
   1   0   6  4  1  o          2.6743        2.6381    0.00   1.38010
   6   1   1  8  1  o          0.1102        0.1387    0.00   1.37643
   4   5   3  8  1  o          3.4489        5.0761    0.00   1.37349
   3   7   2  8  1  o          0.1078        0.1696  180.00   1.37263
   3   5   4  8  1  o          2.1480        3.4461  180.00   1.37239
   2   7   3  8  1  o          0.2332        0.3916  180.00   1.37184
   0   5   5  4  1  o          1.0366        1.8802  180.00   1.37096
   1   1   6  8  1  o          0.1341        0.2451  180.00   1.37088
   6   2   0  4  1  o          0.4914        1.6172    0.00   1.36730
   4   6   2  8  1  o          0.9046        0.9046  180.00   1.36450
   2   6   4  8  1  o          2.3170        2.3170  180.00   1.36264
   0   2   6  4  1  o          0.0153        0.0153  180.00   1.36170
   5   5   1  8  1  o          1.2942        1.2942    0.00   1.35684
   5   3   3  8  1  o          1.8626        1.8626  180.00   1.35669
   3   3   5  8  1  o          1.3720        2.2291  180.00   1.35425
   1   5   5  8  1  o          0.7675        1.0558    0.00   1.35319
   6   2   1  8  1  o          4.9537        5.7142  180.00   1.34951
   1   2   6  8  1  o          8.5302        9.2709    0.00   1.34428
   6   0   2  4  1  o         58.3490       59.0049    0.00   1.33237
   4   4   4  8  1  o         50.7608       49.7765    0.00   1.32963
   2   8   2  8  1  o         52.7892       51.0927    0.00   1.32835
   2   0   6  4  1  o         59.5614       57.3556    0.00   1.32776
   6   3   0  4  1  o          9.2607        8.5917  180.00   1.32413
   6   1   2  8  1  o          4.1333        3.8307    0.00   1.32406
   4   7   0  4  1  o          0.1858        0.1676    0.00   1.32166
   2   1   6  8  1  o          0.0677        0.0616    0.00   1.31954
   5   0   4  4  1  o          0.1042        0.0940    0.00   1.31436
   4   0   5  4  1  o          8.6738        7.7781    0.00   1.31311
   6   3   1  8  1  o          0.0031        0.0026  180.00   1.30796
   5   5   2  8  1  o          1.1935        0.9687  180.00   1.30660
   5   1   4  8  1  o          0.6256        0.5077  180.00   1.30639
   4   7   1  8  1  o          0.7711        0.6288  180.00   1.30558
   4   1   5  8  1  o          0.2843        0.2331  180.00   1.30516
   2   5   5  8  1  o          0.0041        0.0034    0.00   1.30374
   0   9   1  4  1  o         11.2239        9.4915  180.00   1.30368
   1   7   4  8  1  o          0.1014        0.0861  180.00   1.30354
   1   3   6  8  1  o          1.4400        1.2333    0.00   1.30319
   6   2   2  8  1  o          6.4643        5.9505    0.00   1.30005
   5   4   3  8  1  o         46.0331       42.9113    0.00   1.29868
   3   8   1  8  1  o         51.6622       48.0078    0.00   1.29695
   3   4   5  8  1  o         44.3950       41.1167    0.00   1.29654
   1   8   3  8  1  o         31.3475       28.8293    0.00   1.29588
   2   2   6  8  1  o          1.7209        1.5805    0.00   1.29577
   3   7   3  8  1  o          2.0399        1.7561    0.00   1.28915
   1   9   1  8  1  o          0.0888        0.0765  180.00   1.28837
   5   2   4  8  1  o          0.5019        0.4005  180.00   1.28331
   4   6   3  8  1  o          2.1892        1.7342    0.00   1.28241
   4   2   5  8  1  o          0.9931        0.7863  180.00   1.28214
   3   6   4  8  1  o          0.4623        0.3674  180.00   1.28151
   6   4   0  4  1  o          9.3282       11.3032    0.00   1.27004
   5   6   1  8  1  o          2.4510        3.0739    0.00   1.26882
   1   6   5  8  1  o          0.7022        0.8826  180.00   1.26583
   0   4   6  4  1  o          9.9992       12.5399    0.00   1.26555
   6   3   2  8  1  o          0.0061        0.0074  180.00   1.26278
   4   7   2  8  1  o          7.4676        9.0368  180.00   1.26063
   4   5   4  8  1  o          2.5158        3.0424    0.00   1.26044
   2   9   0  4  1  o          0.8294        0.9970    0.00   1.25942
   2   7   4  8  1  o          1.9509        2.3396  180.00   1.25916
   2   3   6  8  1  o          0.6038        0.7212    0.00   1.25885
   6   4   1  8  1  o          4.4965        4.9183  180.00   1.25575
   6   0   3  4  1  o          3.4746        3.7878    0.00   1.25562
   3   8   2  8  1  o          0.4743        0.5211  180.00   1.25286
   3   0   6  4  1  o          8.3052        9.3386  180.00   1.25236
   2   8   3  8  1  o          4.3977        4.9745    0.00   1.25226
   1   4   6  8  1  o          5.6229        6.6737    0.00   1.25153
   6   1   3  8  1  o          4.2414        6.2831    0.00   1.24866
   5   3   4  8  1  o          1.2580        1.9074    0.00   1.24742
   4   3   5  8  1  o          2.8777        4.1645  180.00   1.24635
   2   9   1  8  1  o          3.3084        4.4616    0.00   1.24547
   3   1   6  8  1  o          1.0004        1.3473    0.00   1.24546
   1   9   2  8  1  o          0.2138        0.2789    0.00   1.24512
   5   5   3  8  1  o          4.2584        4.2530    0.00   1.23398
   3   5   5  8  1  o          1.4215        1.4530    0.00   1.23215
   6   2   3  8  1  o          2.2557        1.8818    0.00   1.22846
   5   6   2  8  1  o          2.0386        1.6348  180.00   1.22745
   3   2   6  8  1  o          0.0281        0.0226    0.00   1.22541
   2   6   5  8  1  o          0.2364        0.1928    0.00   1.22508
   6   4   2  8  1  o         26.4277       31.2499    0.00   1.21560
   4   8   0  4  1  o         23.5399       26.4159    0.00   1.21374
   2   4   6  8  1  o         35.3314       38.9314    0.00   1.21210
   0   8   4  4  1  o         25.4508       28.0360    0.00   1.21200
   6   5   0  4  1  o          0.0418        0.0471  180.00   1.20934
   2   9   2  8  1  o          1.3752        1.6887    0.00   1.20627
   5   4   4  8  1  o          3.1656        3.7865  180.00   1.20188
   4   8   1  8  1  o          1.2806        1.5074    0.00   1.20125
   4   4   5  8  1  o          2.7433        3.2032    0.00   1.20092
   1   8   4  8  1  o          3.4014        3.8508  180.00   1.19966
   6   5   1  8  1  o          1.5722        1.7120    0.00   1.19698
   6   3   3  8  1  o          1.7453        1.8999  180.00   1.19687
   4   7   3  8  1  o          0.0035        0.0038  180.00   1.19505
   3   7   4  8  1  o          1.9895        2.1341    0.00   1.19432
   3   3   6  8  1  o          0.7892        0.8423  180.00   1.19405
   0   9   3  4  1  o          0.1112        0.1175    0.00   1.19359
   0   7   5  4  1  o          0.7581        0.7963    0.00   1.19338
   1   5   6  8  1  o          1.5002        1.5733  180.00   1.19332
   0   1   7  4  1  o          0.6989        0.7274    0.00   1.19306
   7   0   1  4  1  o         29.5751       29.8666    0.00   1.19212
   5   0   5  4  1  o          2.5864        2.4410    0.00   1.18964
   4   6   4  8  1  o          2.3910        2.2405    0.00   1.18895
   3   8   3  8  1  o         16.4157       15.3568    0.00   1.18841
   0  10   0  2  1  o          0.2597        0.2432  180.00   1.18773
   1   0   7  4  1  o         43.3654       40.6526    0.00   1.18717
   7   1   1  8  1  o          2.2234        2.0785    0.00   1.18616
   5   7   1  8  1  o          1.3074        1.1625  180.00   1.18403
   5   1   5  8  1  o         12.6635       11.1125    0.00   1.18372
   3   9   1  8  1  o          0.0007        0.0005  180.00   1.18261
   1   9   3  8  1  o          0.0020        0.0016    0.00   1.18180
   1   7   5  8  1  o          1.6882        1.3205    0.00   1.18160
   1   1   7  8  1  o          1.4945        1.1477  180.00   1.18129
   7   2   1  8  1  o          0.0000        0.0000    0.00   1.16880
   6   0   4  4  1  o         16.6582       14.2609    0.00   1.16751
   5   6   3  8  1  o          4.6464        4.0235    0.00   1.16666
   5   2   5  8  1  o          1.6152        1.4015    0.00   1.16646
   4   8   2  8  1  o         16.0124       13.9584    0.00   1.16596
   4   0   6  4  1  o         61.9385       54.1624    0.00   1.16557
   3   6   5  8  1  o          7.6438        6.7052    0.00   1.16511
   2   8   4  8  1  o         34.8250       30.6066    0.00   1.16480
   1  10   1  8  1  o         10.5791        9.3014    0.00   1.16473
   1   2   7  8  1  o          0.3815        0.3364    0.00   1.16414
   6   5   2  8  1  o          0.1901        0.1677  180.00   1.16206
   6   1   4  8  1  o          0.1034        0.0912  180.00   1.16191
   4   1   6  8  1  o          3.9252        3.4981  180.00   1.15999
   2   5   6  8  1  o          0.2719        0.2481  180.00   1.15900
   7   0   2  4  1  o          0.0257        0.0246    0.00   1.15761
   6   4   3  8  1  o          5.5282        5.5493    0.00   1.15647
   3   4   6  8  1  o          8.0015        8.4696  180.00   1.15393
   2   0   7  4  1  o          0.0059        0.0063    0.00   1.15336
   7   1   2  8  1  o          4.7669        5.0716  180.00   1.15215
   5   7   2  8  1  o          2.2646        2.3725    0.00   1.15020
   5   5   4  8  1  o         11.2838       11.7844  180.00   1.15005
   4   5   5  8  1  o          3.0294        3.0771    0.00   1.14922
   3   9   2  8  1  o          0.5440        0.5444  180.00   1.14890
   2   9   3  8  1  o          5.7292        5.5837  180.00   1.14844
   2   7   5  8  1  o          1.1087        1.0673    0.00   1.14825
   2   1   7  8  1  o          4.9626        4.6836  180.00   1.14796
   0   3   7  4  1  o          0.7107        0.6548  180.00   1.14764
   6   6   0  4  1  o          2.5130        1.9919  180.00   1.14577
   6   2   4  8  1  o          0.0164        0.0128    0.00   1.14558
   4   2   6  8  1  o          2.4306        1.7362  180.00   1.14375
   2  10   0  4  1  o          8.8220        6.2245  180.00   1.14321
   0  10   2  4  1  o         21.5225       15.0971  180.00   1.14284
   0   6   6  4  1  o          0.3230        0.2255    0.00   1.14247
   7   3   1  8  1  o          8.0816        5.5794  180.00   1.14149
   5   3   5  8  1  o          0.0058        0.0038    0.00   1.13932
   1   3   7  8  1  o          0.5805        0.3646  180.00   1.13715
   7   2   2  8  1  o          1.8292        1.1363  180.00   1.13622
   6   6   1  8  1  o          0.6628        0.4058  180.00   1.13524
   2  10   1  8  1  o          1.7770        1.0436  180.00   1.13275
   1  10   2  8  1  o          1.3905        0.8162    0.00   1.13249
   2   2   7  8  1  o          1.2568        0.7386  180.00   1.13221
   1   6   6  8  1  o          0.0880        0.0518  180.00   1.13212
   6   3   4  8  1  o          0.2563        0.2563  180.00   1.11983
   4   9   0  4  1  o          0.3235        2.2302    0.00   1.11851
   4   7   4  8  1  o          0.0060        0.0452    0.00   1.11834
   4   3   6  8  1  o          0.0246        0.2248  180.00   1.11812
   4   8   3  8  1  o          2.0713        4.9199  180.00   1.11349
   3   8   4  8  1  o          0.9835        2.0009    0.00   1.11290
   7   3   2  8  1  o          0.3505        0.5497    0.00   1.11109
   6   5   3  8  1  o          0.6448        0.9374    0.00   1.11008
   4   9   1  8  1  o          2.1405        2.8747  180.00   1.10871
   3   5   6  8  1  o          1.6285        2.0791  180.00   1.10783
   1   9   4  8  1  o          0.2170        0.2710    0.00   1.10746
   2   3   7  8  1  o          1.0718        1.3271    0.00   1.10733
   7   4   1  8  1  o         30.6597       35.5351    0.00   1.10629
   7   0   3  4  1  o          6.9354        7.9950    0.00   1.10620
   6   6   2  8  1  o          0.5088        0.5564    0.00   1.10532
   5   8   1  8  1  o         21.9136       23.0783    0.00   1.10456
   5   4   5  8  1  o          9.4097        9.8088    0.00   1.10431
   2  10   2  8  1  o          1.9143        1.9362    0.00   1.10302
   3   0   7  4  1  o          2.3625        2.3875    0.00   1.10291
   2   6   6  8  1  o          2.6376        2.6634    0.00   1.10268
   1   8   5  8  1  o         20.4956       20.6963    0.00   1.10259
   1   4   7  8  1  o         31.7105       32.0527    0.00   1.10233
   7   1   3  8  1  o          4.2596        4.3637    0.00   1.10144
   5   7   3  8  1  o          5.1921        5.6123  180.00   1.09973
   3   9   3  8  1  o          0.0007        0.0008  180.00   1.09860
   3   7   5  8  1  o          3.9415        4.4705  180.00   1.09843
   3   1   7  8  1  o         10.0452       11.5015    0.00   1.09818
   5   6   4  8  1  o          1.9928        2.7250  180.00   1.09497
   4   6   5  8  1  o          1.0600        1.5418    0.00   1.09425
   7   2   3  8  1  o          0.3486        0.4277    0.00   1.08750
   6   4   4  8  1  o         15.9560       17.8636    0.00   1.08654
   4   4   6  8  1  o         12.5072       13.3242    0.00   1.08497
   3  10   1  8  1  o          0.1993        0.2125    0.00   1.08484
   3   2   7  8  1  o          1.1900        1.2794    0.00   1.08436
   1  10   3  8  1  o          3.5224        3.8035    0.00   1.08422
   6   7   0  4  1  o          2.0659        2.5748  180.00   1.08218
   4   9   2  8  1  o          0.7333        1.0868    0.00   1.08079
   2   9   4  8  1  o          0.0022        0.0036    0.00   1.07986
   7   4   2  8  1  o          0.0705        0.1113    0.00   1.07854
   6   0   5  4  1  o          0.0543        0.0733  180.00   1.07747
   5   8   2  8  1  o          1.4156        1.7840    0.00   1.07694
   5   0   6  4  1  o          0.0094        0.0115  180.00   1.07663
   2   8   5  8  1  o          0.1279        0.1491  180.00   1.07534
   2   4   7  8  1  o          0.8703        1.0215    0.00   1.07511
   6   7   1  8  1  o          0.0227        0.0342  180.00   1.07330
   6   1   5  8  1  o          0.2293        0.3680    0.00   1.07306
   5   1   6  8  1  o          1.9341        4.4157  180.00   1.07223
   0  11   1  4  1  o          0.0180        0.0180  180.00   1.07093
   1   7   6  8  1  o          0.3255        0.3255    0.00   1.07066
   0   5   7  4  1  o          1.4367        1.4367    0.00   1.07047
   7   5   1  8  1  o         11.9285       14.8905    0.00   1.06547
   7   3   3  8  1  o          4.7043        5.8188  180.00   1.06540
   5   5   5  8  1  o          1.2783        1.3972    0.00   1.06370
   3   3   7  8  1  o          2.8043        2.9734  180.00   1.06245
   1  11   1  8  1  o          0.0231        0.0245    0.00   1.06239
   1   5   7  8  1  o          0.0254        0.0268  180.00   1.06194
   6   6   3  8  1  o          0.1762        0.1882    0.00   1.06031
   6   2   5  8  1  o          3.7341        3.9908  180.00   1.06016
   5   2   6  8  1  o          2.5026        2.6752    0.00   1.05936
   3  10   2  8  1  o          0.9670        1.0237    0.00   1.05864
   3   6   6  8  1  o          1.5674        1.6476  180.00   1.05835
   2  10   3  8  1  o          2.0097        2.1087  180.00   1.05828
   8   0   0  2  1  o         23.7898       20.9024    0.00   1.05379
   4   8   4  8  1  o         35.1676       31.0133    0.00   1.05066
   8   1   0  4  1  o          0.0258        0.0224  180.00   1.04966
   0   0   8  2  1  o         11.9389       10.2585    0.00   1.04923
   6   7   2  8  1  o          6.6561        5.3680    0.00   1.04790
   6   5   4  8  1  o          0.1587        0.1272  180.00   1.04780
   4   5   6  8  1  o          0.4301        0.3184  180.00   1.04639
   2  11   0  4  1  o          1.1167        0.8125  180.00   1.04598
   2   7   6  8  1  o          0.0784        0.0565    0.00   1.04566
   8   0   1  4  1  o          5.0017        3.5941    0.00   1.04558
   7   0   4  4  1  o          0.7555        0.5395  180.00   1.04453
   4   0   7  4  1  o          4.6380        3.7165    0.00   1.04224
   8   1   1  8  1  o          1.0314        0.8709    0.00   1.04155
   1   0   8  4  1  o          0.4060        0.3520  180.00   1.04120
   7   5   2  8  1  o          0.7399        0.6683  180.00   1.04062
   7   1   4  8  1  o          4.6822        4.2588  180.00   1.04052
   6   3   5  8  1  o          0.3735        0.3567  180.00   1.03966
   5   7   4  8  1  o          6.6830        6.5376    0.00   1.03908
   5   3   6  8  1  o         12.9937       12.7842    0.00   1.03890
   4   9   3  8  1  o          1.9706        1.9546    0.00   1.03860
   4   7   5  8  1  o          2.5100        2.4973  180.00   1.03846
   4   1   7  8  1  o          0.4198        0.4192  180.00   1.03825
   3   9   4  8  1  o          0.0000        0.0000  180.00   1.03812
   2  11   1  8  1  o          0.6067        0.6078    0.00   1.03795
   1  11   2  8  1  o          0.0041        0.0042  180.00   1.03775
   8   2   0  4  1  o          3.2950        3.3059    0.00   1.03758
   2   5   7  8  1  o          0.3396        0.3407  180.00   1.03753
   0   9   5  4  1  o          7.9607        7.9862  180.00   1.03750
   1   1   8  8  1  o          2.2563        2.2603  180.00   1.03722
   7   4   3  8  1  o          9.0481        8.9916    0.00   1.03661
   5   8   3  8  1  o         26.2037       25.1830    0.00   1.03518
   4  10   0  4  1  o         10.2979        9.7722    0.00   1.03473
   3   8   5  8  1  o         16.9463       15.7788    0.00   1.03410
   3   4   7  8  1  o         15.8087       14.6209    0.00   1.03389
   0  10   4  4  1  o          1.7087        1.5673    0.00   1.03365
   0   2   8  4  1  o          4.8569        4.3877    0.00   1.03323
   5   9   1  8  1  o          0.8996        0.7432    0.00   1.03134
   8   2   1  8  1  o          6.3350        4.7801    0.00   1.02974
   1   9   5  8  1  o          1.5965        1.2042    0.00   1.02973
   7   2   4  8  1  o          0.5193        0.3734    0.00   1.02874
   4  10   1  8  1  o          0.0532        0.0371    0.00   1.02696
   4   2   7  8  1  o          7.1205        5.0002  180.00   1.02655
   1  10   4  8  1  o          1.6461        1.1751    0.00   1.02596
   1   2   8  8  1  o          3.6924        2.6785  180.00   1.02556
   8   0   2  4  1  o          9.7950        8.6080    0.00   1.02206
   7   6   1  8  1  o          2.1070        1.9552    0.00   1.02123
   6   8   0  4  1  o         14.7368       14.4082    0.00   1.02050
   5   6   5  8  1  o          0.4413        0.4579  180.00   1.01967
   3  10   3  8  1  o          0.5547        0.6045    0.00   1.01890
   8   3   0  4  1  o          0.3840        0.4311    0.00   1.01833
   8   1   2  8  1  o          1.0650        1.1974    0.00   1.01830
   0   8   6  4  1  o         23.1959       26.2302    0.00   1.01817
   2   0   8  4  1  o         23.2536       26.3030    0.00   1.01816
   1   6   7  8  1  o          0.1889        0.2141    0.00   1.01812
   2  11   2  8  1  o          0.1750        0.2089    0.00   1.01493
   2   1   8  8  1  o          0.0122        0.0145    0.00   1.01444
   6   8   1  8  1  o          4.0227        4.5843  180.00   1.01304
   6   4   5  8  1  o          0.0647        0.0732    0.00   1.01285
   5   4   6  8  1  o          0.8320        0.9204    0.00   1.01215
   8   3   1  8  1  o          0.0307        0.0331  180.00   1.01092
   1   8   6  8  1  o          3.6198        3.9027    0.00   1.01082
   7   3   4  8  1  o          2.7532        2.9823    0.00   1.00997
   6   7   3  8  1  o          3.3005        3.6283  180.00   1.00931
   5   9   2  8  1  o          0.0005        0.0005    0.00   1.00875
   4   3   7  8  1  o          0.8569        0.9850    0.00   1.00790
   3   7   6  8  1  o          0.5873        0.6801    0.00   1.00762
   2   9   5  8  1  o          0.1122        0.1305  180.00   1.00744
   0  11   3  4  1  o          1.1925        1.3901    0.00   1.00735
   8   2   2  8  1  o          2.1873        2.5550    0.00   1.00725
   1   3   8  8  1  o          2.8625        3.3650    0.00   1.00696
   6   6   4  8  1  o          0.1109        0.1350    0.00   1.00563
   4  10   2  8  1  o          0.0868        0.1101  180.00   1.00465
   4   6   6  8  1  o          0.0664        0.0851  180.00   1.00439
   2  10   4  8  1  o          1.3293        1.7456  180.00   1.00390
   2   2   8  8  1  o          0.0339        0.0453    0.00   1.00352
   7   5   3  8  1  o          6.4198        8.8553    0.00   1.00280
   3  11   1  8  1  o          0.5221        0.7495  180.00   1.00072
   3   5   7  8  1  o          4.0170        5.7292    0.00   1.00034
   1  11   3  8  1  o          2.9447        4.1883  180.00   1.00023
   7   6   2  8  1  o          0.0136        0.0187  180.00   0.99929
   2   6   7  8  1  o          1.0235        1.3146    0.00   0.99655
   8   4   0  4  1  o         13.0717       14.1505    0.00   0.99310
   6   8   2  8  1  o         22.6523       21.8470    0.00   0.99161
   6   0   6  4  1  o         27.7096       26.3281    0.00   0.99137
   0  12   0  2  1  o         69.5963       62.7075    0.00   0.98977
   2   8   6  8  1  o         30.6883       27.6348    0.00   0.98971
   8   3   2  8  1  o          0.4768        0.4291  180.00   0.98962
   0   4   8  4  1  o         20.4792       18.4204    0.00   0.98929
   6   1   6  8  1  o          4.2783        3.9029    0.00   0.98793
   4   9   4  8  1  o          3.7642        3.4632    0.00   0.98705
   8   4   1  8  1  o          0.4925        0.4522    0.00   0.98622
   8   0   3  4  1  o          0.7277        0.6678  180.00   0.98616
   2   3   8  8  1  o          0.2153        0.1974  180.00   0.98608
   7   4   4  8  1  o          0.0413        0.0374    0.00   0.98534
   5   8   4  8  1  o          0.1901        0.1668    0.00   0.98412
   4   8   5  8  1  o          0.1071        0.0932    0.00   0.98360
   4   4   7  8  1  o          0.8694        0.7554    0.00   0.98342
   3   0   8  4  1  o          0.4969        0.4320    0.00   0.98295
   8   1   3  8  1  o          0.0061        0.0053    0.00   0.98278
   1   4   8  8  1  o          3.0022        2.6261  180.00   0.98254
   6   5   5  8  1  o          0.9567        0.8848    0.00   0.98125
   5   5   6  8  1  o          5.1218        4.9562  180.00   0.98061
   3  11   2  8  1  o          0.4448        0.4512  180.00   0.98004
   2  11   3  8  1  o          0.2168        0.2256    0.00   0.97976
   3   1   8  8  1  o          0.3651        0.3849  180.00   0.97960
   0   7   7  4  1  o          0.0307        0.0333    0.00   0.97926
   7   0   5  4  1  o         25.2725       28.8117    0.00   0.97856
   6   2   6  8  1  o          0.1296        0.1527    0.00   0.97783
   5   0   7  4  1  o         14.9170       17.7544    0.00   0.97719
   1  12   1  8  1  o          6.3516        7.5388    0.00   0.97635
   7   7   1  8  1  o         13.1311       15.3938  180.00   0.97543
 
# The following lines are used to test the character set of files sent by     
# network email or other means. They are not part of the CIF data set.        
# abcdefghijklmnopqrstuvwxyzABCDEFGHIJKLMNOPQRSTUVWXYZ0123456789              
# !@#$%^&*()_+{}:"~<>?|\-=[];'`,./ 
