# Supplementary material for: The influence of deuteration on the crystal structure of hybrid halide perovskites: a temperature-dependent neutron diffraction study of FAPbBr3
Source: Acta Crystallogr B Struct Sci Cryst Eng Mater. 2020 Mar 20;76(Pt 2):267–74. doi: 10.1107/S2052520620002620 (PMC7137785; doi:10.1107/S2052520620002620)
Supplement: Supplementary file 6 [file b-76-00267-FAPbBr3_1H_180Ksup5.rtv]

#==============================================
# Powder diffraction pattern number   1
#==============================================
data_FAPbBr3_1H_180K
#data_FaPbBr_180K_0corrected_XY
 
_pd_block_id    FaPbBr_180K_0corrected_XY
#=============================================================             

     
_diffrn_radiation_probe                neutrons 
_diffrn_radiation_wavelength            1.7982
     
#  The following profile R-factors are NOT CORRECTED for background
#  The sum is extended to all non-excluded points.
#  These are the current CIF standard
 
_pd_proc_ls_prof_R_factor                1.2440
_pd_proc_ls_prof_wR_factor               1.7059
_pd_proc_ls_prof_wR_expected             1.0632
 
#  The following profile R-factors are CORRECTED for background
#  The sum is extended to all non-excluded points.
#  These items are not in the current CIF standard, but are defined above
 
_pd_proc_ls_prof_cR_factor               38.5303
_pd_proc_ls_prof_cwR_factor              21.6929
_pd_proc_ls_prof_cwR_expected            13.5198
 
#  The following items are not in the CIF standard, but are defined above
 
_pd_proc_ls_prof_chi2                 2.5745
_pd_proc_ls_prof_echi2                2.6021
  
_pd_proc_ls_background_function   
;   FullProf Background function number  
;                     
                      
_exptl_absorpt_process_details                                                 
;   FullProf Absorption/surface roughness correction    
 No correction is applied ?.                                                   
;                     
                      
_pd_proc_ls_profile_function                                                   
;                     
;                     
_pd_proc_ls_peak_cutoff 0.00500                                                
_pd_calc_method  "   Rietveld Refinement" 
                      
#---- raw/calc data loop -----   
_pd_meas_2theta_range_min       4.474900
_pd_meas_2theta_range_max     134.449997
_pd_meas_2theta_range_inc       0.075042
_pd_proc_2theta_range_min       4.436491
_pd_proc_2theta_range_max     134.411591
_pd_proc_2theta_range_inc       0.075042
 
loop_
_pd_proc_point_id
_pd_proc_2theta_corrected   
_pd_proc_intensity_total
_pd_calc_intensity_total
_pd_proc_intensity_bkg_calc
 
     1     4.4365    10112(101)         10122.0742        10122.0742       
     2     4.5116    10195(101)         10102.8652        10102.8652       
     3     4.5865    10108(101)         10083.7070        10083.7070       
     4     4.6616    10160(101)         10064.4980        10064.4980       
     5     4.7366    9908(100)         10045.3145        10045.3145        
     6     4.8115    10102(101)         10026.1562        10026.1562       
     7     4.8866    10236(101)         10006.9473        10006.9473       
     8     4.9615    9841(99)          9987.7891         9987.7891         
     9     5.0366    9762(99)          9968.5801         9968.5801         
    10     5.1116    9803(99)          9949.3965         9949.3965         
    11     5.1865    9745(99)          9930.2383         9930.2383         
    12     5.2616    9988(100)          9911.0293         9911.0293        
    13     5.3365    10027(100)          9891.8711         9891.8711       
    14     5.4116    9871(99)          9872.6621         9872.6621         
    15     5.4866    9804(99)          9853.4785         9853.4785         
    16     5.5615    9837(99)          9834.3203         9834.3203         
    17     5.6366    9704(99)          9815.1113         9815.1113         
    18     5.7115    9793(99)          9795.9531         9795.9531         
    19     5.7866    9917(100)          9776.7441         9776.7441        
    20     5.8616    9833(99)          9757.5605         9757.5605         
    21     5.9365    9947(100)          9738.4023         9738.4023        
    22     6.0116    9894(99)          9719.1934         9719.1934         
    23     6.0865    9748(99)          9700.0352         9700.0352         
    24     6.1616    9846(99)          9680.8262         9680.8262         
    25     6.2366    9745(99)          9669.5684         9669.5684         
    26     6.3115    9532(98)          9667.6680         9667.6680         
    27     6.3866    9876(99)          9665.7627         9665.7627         
    28     6.4615    9738(99)          9663.8623         9663.8623         
    29     6.5366    9605(98)          9661.9570         9661.9570         
    30     6.6116    9717(99)          9660.0537         9660.0537         
    31     6.6865    9792(99)          9658.1533         9658.1533         
    32     6.7616    9761(99)          9656.2480         9656.2480         
    33     6.8365    9605(98)          9654.3477         9654.3477         
    34     6.9116    9694(98)          9652.4424         9652.4424         
    35     6.9866    9634(98)          9650.5391         9650.5391         
    36     7.0615    9652(98)          9648.6387         9648.6387         
    37     7.1366    9448(97)          9646.7334         9646.7334         
    38     7.2115    9483(97)          9644.8330         9644.8330         
    39     7.2866    9736(99)          9642.9268         9642.9268         
    40     7.3616    9625(98)          9641.0244         9641.0244         
    41     7.4365    9511(98)          9639.1240         9639.1240         
    42     7.5116    9538(98)          9637.2188         9637.2188         
    43     7.5865    9548(98)          9635.3184         9635.3184         
    44     7.6616    9496(97)          9633.4121         9633.4121         
    45     7.7366    9355(97)          9631.5098         9631.5098         
    46     7.8115    9495(97)          9629.6094         9629.6094         
    47     7.8865    9758(99)          9627.7061         9627.7061         
    48     7.9616    9690(98)          9625.8008         9625.8008         
    49     8.0366    9682(98)          9624.0127         9623.8975         
    50     8.1116    9516(98)          9622.1123         9621.9951         
    51     8.1865    9951(100)          9620.2139         9620.0947        
    52     8.2615    9861(99)          9618.3125         9618.1914         
    53     8.3366    9477(97)          9616.4092         9616.2861         
    54     8.4116    9585(98)          9614.5088         9614.3828         
    55     8.4866    9460(97)          9612.6084         9612.4805         
    56     8.5615    9642(98)          9610.7090         9610.5791         
    57     8.6365    9515(98)          9608.8086         9608.6768         
    58     8.7116    9458(97)          9606.9062         9606.7715         
    59     8.7866    9465(97)          9605.0049         9604.8682         
    60     8.8616    9462(97)          9603.1045         9602.9648         
    61     8.9365    9576(98)          9601.2061         9601.0645         
    62     9.0115    9556(98)          9599.3066         9599.1621         
    63     9.0866    9405(97)          9597.4033         9597.2559         
    64     9.1616    9411(97)          9595.5029         9595.3535         
    65     9.2366    9630(98)          9593.6025         9593.4502         
    66     9.3115    9597(98)          9591.7051         9591.5498         
    67     9.3865    9443(97)          9589.8057         9589.6475         
    68     9.4616    9602(98)          9587.9023         9587.7412         
    69     9.5366    9621(98)          9586.0039         9585.8389         
    70     9.6116    9778(99)          9584.1035         9583.9355         
    71     9.6865    9871(99)          9582.2061         9582.0352         
    72     9.7615    9689(98)          9580.3066         9580.1318         
    73     9.8365    9396(97)          9578.4072         9578.2295         
    74     9.9115    9560(98)          9576.5078         9576.3262         
    75     9.9865    9634(98)          9574.6094         9574.4238         
    76    10.0615    9664(98)          9572.7100         9572.5205         
    77    10.1365    9571(98)          9570.8105         9570.6172         
    78    10.2115    9396(97)          9568.9121         9568.7148         
    79    10.2865    9540(98)          9567.0137         9566.8115         
    80    10.3615    9775(99)          9565.1143         9564.9082         
    81    10.4365    9636(98)          9563.2168         9563.0059         
    82    10.5115    9659(98)          9561.3184         9561.1025         
    83    10.5865    9679(98)          9559.4199         9559.2002         
    84    10.6615    9496(97)          9557.5225         9557.2969         
    85    10.7365    9621(98)          9555.6240         9555.3936         
    86    10.8115    9441(97)          9553.7266         9553.4912         
    87    10.8865    9562(98)          9551.8291         9551.5879         
    88    10.9615    9611(98)          9549.9316         9549.6846         
    89    11.0365    9466(97)          9548.0352         9547.7822         
    90    11.1115    9461(97)          9546.1377         9545.8789         
    91    11.1865    9598(98)          9544.2422         9543.9766         
    92    11.2615    9625(98)          9542.3457         9542.0732         
    93    11.3365    9746(99)          9540.4492         9540.1699         
    94    11.4115    9519(98)          9538.5537         9538.2676         
    95    11.4865    9519(98)          9536.6582         9536.3643         
    96    11.5615    9525(98)          9534.7627         9534.4609         
    97    11.6365    9417(97)          9532.8682         9532.5586         
    98    11.7115    9394(97)          9530.9727         9530.6553         
    99    11.7865    9451(97)          9529.0791         9528.7529         
   100    11.8615    9464(97)          9527.1855         9526.8496         
   101    11.9365    9757(99)          9525.9834         9525.6387         
   102    12.0115    9534(98)          9526.6875         9526.3330         
   103    12.0865    9503(97)          9527.3916         9527.0264         
   104    12.1615    9627(98)          9528.0957         9527.7197         
   105    12.2365    9602(98)          9528.8008         9528.4141         
   106    12.3115    9700(98)          9529.5068         9529.1074         
   107    12.3865    9501(97)          9530.2119         9529.8008         
   108    12.4615    9179(96)          9530.9189         9530.4951         
   109    12.5365    9521(98)          9531.6260         9531.1885         
   110    12.6115    9462(97)          9532.3330         9531.8818         
   111    12.6865    9670(98)          9533.0420         9532.5752         
   112    12.7615    9566(98)          9533.7520         9533.2695         
   113    12.8365    9650(98)          9534.4609         9533.9629         
   114    12.9115    9616(98)          9535.1719         9534.6562         
   115    12.9865    9521(98)          9535.8838         9535.3506         
   116    13.0615    9498(97)          9536.5967         9536.0439         
   117    13.1365    9715(99)          9537.3105         9536.7373         
   118    13.2115    9785(99)          9538.0254         9537.4316         
   119    13.2865    9602(98)          9538.7412         9538.1250         
   120    13.3615    9533(98)          9539.4580         9538.8184         
   121    13.4365    9306(96)          9540.1777         9539.5127         
   122    13.5115    9463(97)          9540.8975         9540.2061         
   123    13.5865    9444(97)          9541.6191         9540.8994         
   124    13.6615    9465(97)          9542.3428         9541.5928         
   125    13.7365    9501(97)          9543.0693         9542.2871         
   126    13.8115    9461(97)          9543.7969         9542.9805         
   127    13.8865    9477(97)          9544.5264         9543.6738         
   128    13.9615    9621(98)          9545.2588         9544.3682         
   129    14.0365    9489(97)          9545.9941         9545.0615         
   130    14.1115    9600(98)          9546.1494         9545.1729         
   131    14.1865    9562(98)          9543.9023         9542.8779         
   132    14.2615    9696(98)          9541.6572         9540.5820         
   133    14.3365    9744(99)          9539.4170         9538.2861         
   134    14.4115    9723(99)          9537.1807         9535.9902         
   135    14.4865    9556(98)          9534.9492         9533.6953         
   136    14.5615    9559(98)          9532.7236         9531.3994         
   137    14.6365    9490(97)          9530.5029         9529.1035         
   138    14.7115    9508(98)          9528.2891         9526.8076         
   139    14.7865    9439(97)          9526.0830         9524.5117         
   140    14.8615    9427(97)          9523.8857         9522.2168         
   141    14.9365    9498(97)          9521.6973         9519.9209         
   142    15.0115    9494(97)          9519.5195         9517.6250         
   143    15.0865    9481(97)          9517.3545         9515.3291         
   144    15.1615    9367(97)          9515.2031         9513.0342         
   145    15.2365    9502(97)          9513.0674         9510.7383         
   146    15.3115    9335(97)          9510.9502         9508.4424         
   147    15.3865    9576(98)          9508.8545         9506.1465         
   148    15.4615    9701(98)          9506.7842         9503.8516         
   149    15.5365    9591(98)          9504.7412         9501.5557         
   150    15.6115    9734(99)          9502.7334         9499.2598         
   151    15.6865    9662(98)          9500.7666         9496.9639         
   152    15.7615    9605(98)          9500.0068         9494.6680         
   153    15.8365    9395(97)          9498.1680         9492.3730         
   154    15.9115    9644(98)          9496.4004         9490.0771         
   155    15.9865    9511(98)          9494.7217         9487.7812         
   156    16.0615    9516(98)          9493.1543         9485.4854         
   157    16.1365    9537(98)          9491.7266         9483.1904         
   158    16.2115    9734(99)          9490.4814         9480.8945         
   159    16.2865    9493(97)          9489.4873         9478.5986         
   160    16.3615    9582(98)          9488.8740         9476.3027         
   161    16.4365    9507(98)          9488.9160         9474.0078         
   162    16.5115    9575(98)          9490.2002         9471.7119         
   163    16.5865    9485(97)          9493.9561         9469.4160         
   164    16.6615    9469(97)          9502.5322         9467.1201         
   165    16.7365    9561(98)          9519.9668         9464.8242         
   166    16.8115    9508(98)          9552.3301         9462.5293         
   167    16.8865    9558(98)          9607.1494         9460.2334         
   168    16.9615    9577(98)          9690.8994         9457.9375         
   169    17.0365    9698(98)          9804.2266         9455.6416         
   170    17.1115    9623(98)          9936.3105         9453.3467         
   171    17.1865    9812(99)         10061.8896         9451.0508         
   172    17.2615    9832(99)         10144.6855         9448.7549         
   173    17.3365    9967(100)         10150.1631         9446.4590        
   174    17.4115    10001(100)         10068.9463         9444.1641       
   175    17.4865    9958(100)          9930.6758         9441.8682        
   176    17.5615    9699(98)          9781.2295         9439.5723         
   177    17.6365    9513(98)          9654.1221         9437.2764         
   178    17.7115    9463(97)          9563.0986         9434.9805         
   179    17.7865    9559(98)          9506.3184         9432.6855         
   180    17.8615    9522(98)          9474.3359         9430.3896         
   181    17.9365    9393(97)          9457.0664         9428.0938         
   182    18.0115    9398(97)          9447.2617         9425.7979         
   183    18.0865    9351(97)          9440.8643         9423.5029         
   184    18.1615    9396(97)          9435.9814         9421.2070         
   185    18.2365    9371(97)          9431.8359         9418.9111         
   186    18.3115    9441(97)          9428.1201         9416.6152         
   187    18.3865    9468(97)          9424.6953         9414.3203         
   188    18.4615    9395(97)          9421.4863         9412.0244         
   189    18.5365    9394(97)          9418.4434         9409.7285         
   190    18.6115    9358(97)          9415.5332         9407.4326         
   191    18.6865    9533(98)          9412.7285         9405.1367         
   192    18.7615    9477(97)          9410.0107         9402.8418         
   193    18.8365    9446(97)          9407.3623         9400.5459         
   194    18.9115    9467(97)          9404.8193         9398.2500         
   195    18.9865    9512(98)          9402.2803         9395.9541         
   196    19.0615    9594(98)          9399.7842         9393.6592         
   197    19.1365    9456(97)          9397.3242         9391.3633         
   198    19.2115    9371(97)          9394.8945         9389.0674         
   199    19.2865    9347(97)          9392.4932         9386.7715         
   200    19.3615    9197(96)          9390.1172         9384.4766         
   201    19.4365    9286(96)          9387.7617         9382.1807         
   202    19.5115    9250(96)          9385.4268         9379.8848         
   203    19.5865    9387(97)          9383.1094         9377.5889         
   204    19.6615    9388(97)          9380.8086         9375.2930         
   205    19.7365    9628(98)          9378.5234         9372.9980         
   206    19.8115    9464(97)          9376.2529         9370.7021         
   207    19.8865    9393(97)          9373.9961         9368.4062         
   208    19.9615    9336(97)          9371.7529         9366.1104         
   209    20.0365    9300(96)          9369.5244         9363.8154         
   210    20.1115    9329(97)          9367.3066         9361.5195         
   211    20.1865    9304(96)          9365.1025         9359.2236         
   212    20.2615    9344(97)          9362.9102         9356.9277         
   213    20.3365    9458(97)          9360.7314         9354.6318         
   214    20.4115    9350(97)          9358.5664         9352.3369         
   215    20.4865    9355(97)          9356.4141         9350.0410         
   216    20.5615    9467(97)          9354.2754         9347.7451         
   217    20.6365    9307(96)          9352.1514         9345.4492         
   218    20.7115    9327(97)          9350.0430         9343.1543         
   219    20.7865    9329(97)          9347.9492         9340.8584         
   220    20.8615    9423(97)          9345.8721         9338.5625         
   221    20.9365    9388(97)          9343.8125         9336.2666         
   222    21.0115    9316(97)          9340.8418         9333.0410         
   223    21.0865    9265(96)          9337.8584         9329.7822         
   224    21.1615    9303(96)          9334.8965         9326.5244         
   225    21.2365    9352(97)          9331.9590         9323.2666         
   226    21.3115    9446(97)          9329.0449         9320.0078         
   227    21.3865    9308(96)          9326.1582         9316.7500         
   228    21.4615    9282(96)          9323.3008         9313.4912         
   229    21.5365    9382(97)          9320.4766         9310.2334         
   230    21.6115    9354(97)          9317.6885         9306.9756         
   231    21.6865    9342(97)          9314.9365         9303.7168         
   232    21.7615    9295(96)          9313.2998         9300.4590         
   233    21.8365    9404(97)          9310.6592         9297.2012         
   234    21.9115    9464(97)          9308.0693         9293.9424         
   235    21.9865    9274(96)          9305.5400         9290.6846         
   236    22.0615    9263(96)          9303.0752         9287.4258         
   237    22.1365    9357(97)          9300.6846         9284.1680         
   238    22.2115    9300(96)          9298.3760         9280.9102         
   239    22.2865    9409(97)          9296.1592         9277.6514         
   240    22.3615    9120(96)          9294.0498         9274.3936         
   241    22.4365    9271(96)          9292.0586         9271.1348         
   242    22.5115    9307(96)          9290.2051         9267.8770         
   243    22.5865    9291(96)          9288.5078         9264.6191         
   244    22.6615    9320(97)          9286.9922         9261.3604         
   245    22.7365    9298(96)          9285.6865         9258.1025         
   246    22.8115    9325(97)          9284.6270         9254.8447         
   247    22.8865    9336(97)          9283.8535         9251.5859         
   248    22.9615    9375(97)          9283.4219         9248.3281         
   249    23.0365    9241(96)          9283.3945         9245.0693         
   250    23.1115    9266(96)          9283.8535         9241.8115         
   251    23.1865    9301(96)          9284.9014         9238.5537         
   252    23.2615    9289(96)          9286.6670         9235.2949         
   253    23.3365    9291(96)          9289.3213         9232.0371         
   254    23.4115    9321(97)          9293.0820         9228.7783         
   255    23.4865    9288(96)          9298.2461         9225.5205         
   256    23.5615    9367(97)          9305.2139         9222.2627         
   257    23.6365    9449(97)          9314.5684         9219.0039         
   258    23.7115    9497(97)          9327.2617         9215.7461         
   259    23.7865    9466(97)          9345.1504         9212.4883         
   260    23.8615    9380(97)          9372.4863         9209.2295         
   261    23.9365    9503(97)          9419.5283         9205.9717         
   262    24.0115    9572(98)          9509.7578         9202.7129         
   263    24.0865    9821(99)          9690.6045         9199.4551         
   264    24.1615    10197(101)         10042.4111         9196.1973       
   265    24.2365    10667(103)         10670.8164         9192.9385       
   266    24.3115    11307(106)         11663.1133         9189.6807       
   267    24.3865    12336(111)         13004.0605         9186.4219       
   268    24.4615    13503(116)         14487.1074         9183.1641       
   269    24.5365    14411(120)         15702.7324         9179.9062       
   270    24.6115    15117(123)         16162.0723         9176.6475       
   271    24.6865    15372(124)         15602.6289         9173.3896       
   272    24.7615    14774(122)         14274.9980         9170.1309       
   273    24.8365    13545(116)         12726.7344         9166.8730       
   274    24.9115    12050(110)         11387.2480         9163.6152       
   275    24.9865    10864(104)         10439.4199         9160.3564       
   276    25.0615    10096(100)          9868.8867         9157.0986       
   277    25.1365    9706(99)          9566.2881         9153.8408         
   278    25.2115    9448(97)          9416.7793         9150.5820         
   279    25.2865    9326(97)          9341.2832         9147.3242         
   280    25.3615    9304(96)          9298.0742         9144.0654         
   281    25.4365    9289(96)          9268.9521         9140.8076         
   282    25.5115    9253(96)          9246.8379         9137.5498         
   283    25.5865    9193(96)          9228.9561         9134.2910         
   284    25.6615    9130(96)          9214.0195         9131.0332         
   285    25.7365    9238(96)          9201.2822         9127.7744         
   286    25.8115    9163(96)          9190.2412         9124.5166         
   287    25.8865    9170(96)          9180.5332         9121.2588         
   288    25.9615    9252(96)          9171.8896         9118.0000         
   289    26.0365    9212(96)          9164.1094         9114.7422         
   290    26.1115    9200(96)          9157.0371         9111.4834         
   291    26.1865    9168(96)          9150.5576         9108.2256         
   292    26.2615    9166(96)          9144.5801         9104.9678         
   293    26.3365    9079(95)          9139.0342         9101.7090         
   294    26.4115    9123(96)          9133.8711         9098.4512         
   295    26.4865    9194(96)          9129.0527         9095.1934         
   296    26.5615    9266(96)          9124.5557         9091.9346         
   297    26.6365    9262(96)          9120.3730         9088.6768         
   298    26.7115    9193(96)          9116.4053         9085.4180         
   299    26.7865    9152(96)          9114.6572         9082.1602         
   300    26.8615    9166(96)          9114.5156         9081.6592         
   301    26.9365    9216(96)          9115.6641         9081.4785         
   302    27.0115    9196(96)          9118.8145         9081.2979         
   303    27.0865    9124(96)          9126.1064         9081.1172         
   304    27.1615    9038(95)          9141.1553         9080.9365         
   305    27.2365    8995(95)          9168.5361         9080.7559         
   306    27.3115    9108(95)          9211.4727         9080.5752         
   307    27.3865    9210(96)          9267.8262         9080.3945         
   308    27.4615    9308(96)          9326.5088         9080.2139         
   309    27.5365    9058(95)          9368.1406         9080.0332         
   310    27.6115    9262(96)          9373.0713         9079.8525         
   311    27.6865    9144(96)          9337.2715         9079.6719         
   312    27.7615    9123(96)          9278.3887         9079.4912         
   313    27.8365    9095(95)          9218.8945         9079.3105         
   314    27.9115    9178(96)          9172.4004         9079.1299         
   315    27.9865    9137(96)          9142.4502         9078.9492         
   316    28.0615    9075(95)          9126.0947         9078.7686         
   317    28.1365    9040(95)          9118.3516         9078.5879         
   318    28.2115    9050(95)          9115.1309         9078.4072         
   319    28.2865    9191(96)          9114.0303         9078.2266         
   320    28.3615    9214(96)          9113.9424         9078.0459         
   321    28.4365    9215(96)          9114.4443         9077.8652         
   322    28.5115    9150(96)          9115.3945         9077.6846         
   323    28.5865    9085(95)          9116.7617         9077.5039         
   324    28.6615    9105(95)          9118.5537         9077.3232         
   325    28.7365    9194(96)          9120.8057         9077.1426         
   326    28.8115    9220(96)          9123.5762         9076.9619         
   327    28.8865    9300(96)          9126.9463         9076.7812         
   328    28.9615    9057(95)          9131.0293         9076.6006         
   329    29.0365    9022(95)          9135.9756         9076.4199         
   330    29.1115    9069(95)          9141.9893         9076.2393         
   331    29.1865    9123(96)          9149.3418         9076.0586         
   332    29.2615    9220(96)          9158.4121         9075.8779         
   333    29.3365    9155(96)          9169.7383         9075.6973         
   334    29.4115    9184(96)          9184.1592         9075.5166         
   335    29.4865    9166(96)          9203.2363         9075.3359         
   336    29.5615    9123(96)          9230.5322         9075.1553         
   337    29.6365    9450(97)          9275.1094         9074.9746         
   338    29.7115    9483(97)          9359.2568         9074.7939         
   339    29.7865    9604(98)          9531.0020         9074.6133         
   340    29.8615    10020(100)          9874.9375         9074.4326       
   341    29.9365    10763(104)         10502.1094         9074.2520       
   342    30.0115    11589(108)         11495.6191         9074.0713       
   343    30.0865    12858(113)         12810.3887         9073.8906       
   344    30.1615    14306(120)         14180.4668         9073.7109       
   345    30.2365    15380(124)         15129.9043         9073.5303       
   346    30.3115    15206(123)         15185.1855         9073.3496       
   347    30.3865    14236(119)         14288.5371         9073.1689       
   348    30.4615    12908(114)         12899.6738         9072.9883       
   349    30.5365    11486(107)         11544.6348         9072.8076       
   350    30.6115    10560(103)         10516.4814         9072.6270       
   351    30.6865    9811(99)          9870.9990         9072.4463         
   352    30.7615    9384(97)          9522.9521         9072.2656         
   353    30.8365    9317(97)          9353.5371         9072.0850         
   354    30.9115    9154(96)          9272.4492         9071.9043         
   355    30.9865    9134(96)          9229.7236         9071.7236         
   356    31.0615    9165(96)          9203.2451         9071.5430         
   357    31.1365    9086(95)          9184.5029         9071.3623         
   358    31.2115    9210(96)          9170.2822         9071.1816         
   359    31.2865    9176(96)          9159.3867         9071.0010         
   360    31.3615    9207(96)          9150.5879         9070.8203         
   361    31.4365    9192(96)          9143.5869         9070.6396         
   362    31.5115    9235(96)          9137.0410         9069.4727         
   363    31.5865    9113(95)          9128.5645         9065.1865         
   364    31.6615    9120(95)          9121.1045         9060.8994         
   365    31.7365    9207(96)          9114.5508         9056.6123         
   366    31.8115    9171(96)          9108.8525         9052.3262         
   367    31.8865    9126(96)          9104.0068         9048.0391         
   368    31.9615    9122(96)          9100.1045         9043.7520         
   369    32.0365    9043(95)          9097.4160         9039.4648         
   370    32.1115    9109(95)          9096.7061         9035.1787         
   371    32.1865    9055(95)          9100.0381         9030.8916         
   372    32.2615    9159(96)          9112.3584         9026.6045         
   373    32.3365    9203(96)          9143.5176         9022.3184         
   374    32.4115    9296(96)          9208.6846         9018.0312         
   375    32.4865    9343(97)          9323.3135         9013.7441         
   376    32.5615    9603(98)          9490.4648         9009.4580         
   377    32.6365    9835(99)          9684.6523         9005.1709         
   378    32.7115    10087(100)          9845.2266         9000.8838       
   379    32.7865    9874(99)          9895.7676         8996.5967         
   380    32.8615    9710(99)          9801.8701         8992.3105         
   381    32.9365    9527(98)          9613.4473         8988.0234         
   382    33.0115    9388(97)          9411.8613         8983.7363         
   383    33.0865    9207(96)          9250.1484         8979.4492         
   384    33.1615    9265(96)          9144.0908         8975.1631         
   385    33.2365    9111(95)          9084.6982         8970.8760         
   386    33.3115    9072(95)          9054.7490         8966.5889         
   387    33.3865    8949(95)          9039.9795         8962.3027         
   388    33.4615    8841(94)          9032.1494         8958.0156         
   389    33.5365    8822(94)          9027.5674         8953.7285         
   390    33.6115    8819(94)          9023.7617         8949.4424         
   391    33.6865    9030(95)          9022.5674         8945.1553         
   392    33.7615    8984(95)          9022.7842         8940.8682         
   393    33.8365    9043(95)          9024.5029         8936.5811         
   394    33.9115    8924(94)          9027.9238         8932.2949         
   395    33.9865    8924(94)          9033.3613         8928.0078         
   396    34.0615    8872(94)          9041.2832         8923.7207         
   397    34.1365    8957(95)          9052.3535         8919.4336         
   398    34.2115    8954(95)          9067.5576         8915.1475         
   399    34.2865    9010(95)          9088.4688         8910.8604         
   400    34.3615    8948(95)          9118.1367         8906.5732         
   401    34.4365    9090(95)          9163.8867         8902.2871         
   402    34.5115    9206(96)          9245.0371         8898.0000         
   403    34.5865    9306(96)          9409.6484         8893.7129         
   404    34.6615    9634(98)          9759.1641         8889.4258         
   405    34.7365    10295(101)         10461.2383         8885.1396       
   406    34.8115    11646(108)         11706.7627         8880.8525       
   407    34.8865    13715(117)         13572.6943         8876.5654       
   408    34.9615    16533(129)         15827.1367         8872.2793       
   409    35.0365    19045(138)         17812.1797         8867.9922       
   410    35.1115    20067(142)         18615.3516         8863.7051       
   411    35.1865    18476(136)         17733.0684         8859.4189       
   412    35.2615    15734(125)         15670.0742         8855.1318       
   413    35.3365    13028(114)         13386.4004         8850.8447       
   414    35.4115    10930(105)         11533.9072         8846.5576       
   415    35.4865    9864(99)         10320.0176         8842.2715         
   416    35.5615    9322(97)          9647.9463         8837.9844         
   417    35.6365    9207(96)          9317.0811         8833.6973         
   418    35.7115    9079(95)          9158.9463         8829.4102         
   419    35.7865    8881(94)          9075.9951         8825.1240         
   420    35.8615    8960(95)          9024.2139         8820.8369         
   421    35.9365    9076(95)          8986.7158         8816.5498         
   422    36.0115    9042(95)          8957.2598         8812.2637         
   423    36.0865    9011(95)          8933.1660         8807.9766         
   424    36.1615    8976(95)          8912.9707         8803.6895         
   425    36.2365    8932(95)          8895.7197         8799.4033         
   426    36.3115    8931(95)          8880.7354         8795.1162         
   427    36.3865    8921(94)          8867.4814         8790.8291         
   428    36.4615    9067(95)          8855.6836         8786.5420         
   429    36.5365    8995(95)          8845.0205         8782.2559         
   430    36.6115    8889(94)          8835.2803         8777.9688         
   431    36.6865    8811(94)          8826.2988         8773.6816         
   432    36.7615    8899(94)          8817.9473         8769.3945         
   433    36.8365    8924(94)          8810.1270         8765.1084         
   434    36.9115    8898(94)          8802.7529         8760.8213         
   435    36.9865    8854(94)          8795.7607         8756.5342         
   436    37.0615    8908(94)          8789.0996         8752.2480         
   437    37.1365    8918(94)          8782.7246         8747.9609         
   438    37.2115    8812(94)          8776.6006         8743.6738         
   439    37.2865    8823(94)          8770.8281         8739.3867         
   440    37.3615    8852(94)          8765.1318         8735.1006         
   441    37.4365    8782(94)          8759.6152         8730.8135         
   442    37.5115    8757(94)          8755.5830         8727.8428         
   443    37.5865    8857(94)          8752.3701         8725.5352         
   444    37.6615    8763(94)          8749.3047         8723.2266         
   445    37.7365    8738(93)          8746.3848         8720.9189         
   446    37.8115    8809(94)          8743.6084         8718.6113         
   447    37.8865    8733(93)          8740.9766         8716.3027         
   448    37.9615    8698(93)          8738.4971         8713.9951         
   449    38.0365    8742(93)          8736.1797         8711.6865         
   450    38.1115    8724(93)          8734.0430         8709.3789         
   451    38.1865    8750(94)          8732.1094         8707.0703         
   452    38.2615    8731(93)          8730.4131         8704.7627         
   453    38.3365    8754(94)          8729.0020         8702.4541         
   454    38.4115    8908(94)          8727.9404         8700.1465         
   455    38.4865    8956(95)          8727.3213         8697.8379         
   456    38.5615    8829(94)          8727.2822         8695.5303         
   457    38.6365    8725(93)          8728.0381         8693.2217         
   458    38.7115    8741(93)          8730.0156         8690.9141         
   459    38.7865    8823(94)          8734.2471         8688.6055         
   460    38.8615    8695(93)          8743.5381         8686.2979         
   461    38.9365    8772(94)          8763.9189         8683.9893         
   462    39.0115    8881(94)          8812.3369         8681.6816         
   463    39.0865    8823(94)          8911.5195         8679.3730         
   464    39.1615    9024(95)          9086.0303         8677.0654         
   465    39.2365    9133(96)          9339.5859         8674.7578         
   466    39.3115    9287(96)          9627.9619         8672.4492         
   467    39.3865    9343(97)          9848.0684         8670.1416         
   468    39.4615    9461(97)          9879.2490         8667.8330         
   469    39.5365    9233(96)          9696.5342         8665.5254         
   470    39.6115    9150(96)          9406.7031         8663.2168         
   471    39.6865    8980(95)          9129.6309         8660.9092         
   472    39.7615    8827(94)          8926.6963         8658.6006         
   473    39.8365    8655(93)          8804.5615         8656.2930         
   474    39.9115    8766(94)          8740.9980         8653.9844         
   475    39.9865    8809(94)          8710.0000         8651.6768         
   476    40.0615    8645(93)          8693.9287         8649.3682         
   477    40.1365    8575(93)          8684.0156         8647.0605         
   478    40.2115    8558(93)          8676.7354         8644.7520         
   479    40.2865    8665(93)          8670.8105         8642.4443         
   480    40.3615    8771(94)          8665.7402         8640.1357         
   481    40.4365    8728(93)          8661.2803         8637.8281         
   482    40.5115    8645(93)          8657.2793         8635.5195         
   483    40.5865    8749(94)          8653.6367         8633.2119         
   484    40.6615    8665(93)          8650.2764         8630.9033         
   485    40.7365    8637(93)          8647.1484         8628.5957         
   486    40.8115    8680(93)          8644.2119         8626.2871         
   487    40.8865    8718(93)          8641.6045         8623.9795         
   488    40.9615    8578(93)          8638.9805         8621.6709         
   489    41.0365    8577(93)          8636.4873         8619.3633         
   490    41.1115    8548(92)          8634.1143         8617.0557         
   491    41.1865    8569(93)          8631.7451         8614.6367         
   492    41.2615    8618(93)          8628.9346         8611.6641         
   493    41.3365    8597(93)          8626.0918         8608.6924         
   494    41.4115    8674(93)          8623.5146         8605.7207         
   495    41.4865    8514(92)          8621.0605         8602.7490         
   496    41.5615    8628(93)          8618.7402         8599.7764         
   497    41.6365    8650(93)          8616.5693         8596.8047         
   498    41.7115    8568(93)          8614.5654         8593.8330         
   499    41.7865    8677(93)          8612.7520         8590.8604         
   500    41.8615    8664(93)          8611.1621         8587.8887         
   501    41.9365    8725(93)          8609.8350         8584.9170         
   502    42.0115    8505(92)          8608.8223         8581.9443         
   503    42.0865    8701(93)          8608.1934         8578.9727         
   504    42.1615    8709(93)          8608.0361         8576.0010         
   505    42.2365    8801(94)          8608.4668         8573.0293         
   506    42.3115    8830(94)          8609.6455         8570.0566         
   507    42.3865    8564(93)          8611.7881         8567.0850         
   508    42.4615    8640(93)          8615.1992         8564.1133         
   509    42.5365    8639(93)          8620.3223         8561.1406         
   510    42.6115    8609(93)          8628.8984         8558.1689         
   511    42.6865    8496(92)          8640.6191         8555.1973         
   512    42.7615    8506(92)          8659.8945         8552.2246         
   513    42.8365    8620(93)          8697.3594         8549.2529         
   514    42.9115    8843(94)          8778.7578         8546.2812         
   515    42.9865    9028(95)          8955.2910         8543.3096         
   516    43.0615    9484(97)          9301.1543         8540.3369         
   517    43.1365    10197(101)          9876.2197         8537.3652       
   518    43.2115    11003(105)         10651.0342         8534.3936       
   519    43.2865    11735(108)         11432.8770         8531.4209       
   520    43.3615    11987(109)         11871.4033         8528.4492       
   521    43.4365    11734(108)         11683.9629         8525.4775       
   522    43.5115    11038(105)         10990.9209         8522.5049       
   523    43.5865    10282(101)         10165.9746         8519.5332       
   524    43.6615    9460(97)          9486.3428         8516.5615         
   525    43.7365    8970(95)          9042.1650         8513.5898         
   526    43.8115    8792(94)          8799.7266         8510.6172         
   527    43.8865    8725(93)          8682.3906         8507.6455         
   528    43.9615    8632(93)          8626.5967         8504.6738         
   529    44.0365    8466(92)          8596.8164         8501.7012         
   530    44.1115    8471(92)          8577.7490         8498.7295         
   531    44.1865    8692(93)          8563.7734         8495.7578         
   532    44.2615    8624(93)          8552.8584         8492.7852         
   533    44.3365    8570(93)          8544.2881         8489.8135         
   534    44.4115    8539(92)          8537.3291         8486.8418         
   535    44.4865    8485(92)          8531.9150         8483.8701         
   536    44.5615    8411(92)          8528.0723         8480.8975         
   537    44.6365    8515(92)          8526.3145         8477.9258         
   538    44.7115    8522(92)          8528.4131         8474.9541         
   539    44.7865    8498(92)          8539.0918         8471.9814         
   540    44.8615    8527(92)          8568.2324         8469.0098         
   541    44.9365    8641(93)          8630.8447         8466.0381         
   542    45.0115    8860(94)          8740.1973         8463.0654         
   543    45.0865    9087(95)          8892.5850         8460.0938         
   544    45.1615    9401(97)          9051.1768         8457.1221         
   545    45.2365    9483(97)          9144.6035         8454.1504         
   546    45.3115    9510(98)          9110.3896         8451.1777         
   547    45.3865    9112(95)          8968.7695         8448.2061         
   548    45.4615    8842(94)          8797.3770         8445.2344         
   549    45.5365    8749(94)          8654.3643         8442.2617         
   550    45.6115    8424(92)          8559.6836         8439.2900         
   551    45.6865    8422(92)          8506.7734         8436.3184         
   552    45.7615    8398(92)          8479.8057         8433.3457         
   553    45.8365    8510(92)          8465.5938         8430.3740         
   554    45.9115    8446(92)          8456.7676         8427.4023         
   555    45.9865    8414(92)          8450.5410         8424.4297         
   556    46.0615    8384(92)          8444.9980         8421.4580         
   557    46.1365    8364(91)          8440.0840         8418.4863         
   558    46.2115    8464(92)          8435.6084         8415.5137         
   559    46.2865    8469(92)          8431.4609         8412.5420         
   560    46.3615    8427(92)          8427.5684         8409.5703         
   561    46.4365    8269(91)          8423.8789         8406.5986         
   562    46.5115    8298(91)          8420.3545         8403.6260         
   563    46.5865    8410(92)          8416.9697         8400.6543         
   564    46.6615    8424(92)          8413.7051         8397.6826         
   565    46.7365    8348(91)          8410.5459         8394.7100         
   566    46.8115    8449(92)          8407.4824         8391.7383         
   567    46.8865    8440(92)          8404.5088         8388.7666         
   568    46.9615    8404(92)          8401.6191         8385.7939         
   569    47.0365    8373(92)          8401.0312         8385.0391         
   570    47.1115    8385(92)          8402.0225         8385.7793         
   571    47.1865    8465(92)          8403.1006         8386.5186         
   572    47.2615    8520(92)          8404.2725         8387.2578         
   573    47.3365    8438(92)          8405.5449         8387.9971         
   574    47.4115    8359(91)          8406.9297         8388.7373         
   575    47.4865    8291(91)          8408.4424         8389.4766         
   576    47.5616    8391(92)          8410.1299         8390.2168         
   577    47.6365    8444(92)          8411.9639         8390.9561         
   578    47.7115    8540(92)          8413.7930         8391.6953         
   579    47.7865    8431(92)          8416.0996         8392.4346         
   580    47.8615    8447(92)          8418.7305         8393.1738         
   581    47.9366    8402(92)          8421.7832         8393.9150         
   582    48.0115    8424(92)          8425.3789         8394.6533         
   583    48.0865    8354(91)          8429.7559         8395.3926         
   584    48.1615    8501(92)          8435.3828         8396.1328         
   585    48.2365    8436(92)          8443.4883         8396.8721         
   586    48.3116    8380(92)          8457.4893         8397.6123         
   587    48.3865    8438(92)          8485.4912         8398.3506         
   588    48.4615    8599(93)          8543.1084         8399.0908         
   589    48.5365    8691(93)          8650.7422         8399.8301         
   590    48.6115    8570(93)          8820.4258         8400.5693         
   591    48.6866    8709(93)          9033.8066         8401.3096         
   592    48.7615    8836(94)          9222.9648         8402.0488         
   593    48.8365    9067(95)          9287.9600         8402.7881         
   594    48.9115    9092(95)          9183.4443         8403.5273         
   595    48.9865    9027(95)          8982.3496         8404.2676         
   596    49.0616    8660(93)          8782.7266         8405.0078         
   597    49.1365    8541(92)          8637.8828         8405.7461         
   598    49.2115    8634(93)          8554.1816         8406.4854         
   599    49.2865    8407(92)          8515.3594         8407.2256         
   600    49.3615    8451(92)          8501.5986         8407.9648         
   601    49.4366    8487(92)          8499.8506         8408.7051         
   602    49.5115    8535(92)          8504.0635         8409.4443         
   603    49.5865    8435(92)          8512.2539         8410.1836         
   604    49.6615    8593(93)          8524.2451         8410.9229         
   605    49.7365    8594(93)          8540.7510         8411.6621         
   606    49.8116    8600(93)          8563.4912         8412.4033         
   607    49.8865    8623(93)          8596.3994         8413.1416         
   608    49.9615    8625(93)          8650.7969         8413.8809         
   609    50.0365    8736(93)          8757.3242         8414.6211         
   610    50.1115    9133(96)          8987.1904         8415.3604         
   611    50.1866    9493(97)          9467.7510         8416.1006         
   612    50.2615    10547(103)         10344.4941         8416.8389       
   613    50.3365    11702(108)         11670.7490         8417.5791       
   614    50.4115    13123(115)         13230.8262         8418.3184       
   615    50.4865    14133(119)         14442.4414         8419.0576       
   616    50.5616    14115(119)         14578.1250         8419.7979       
   617    50.6365    13288(115)         13533.5859         8420.5371       
   618    50.7115    11934(109)         11981.4219         8421.2764       
   619    50.7865    10495(102)         10577.7930         8422.0156       
   620    50.8615    9643(98)          9609.0039         8422.7559         
   621    50.9366    9080(95)          9062.7607         8423.4961         
   622    51.0115    8718(93)          8798.3799         8424.2344         
   623    51.0865    8554(92)          8677.4033         8424.9736         
   624    51.1615    8494(92)          8618.2188         8425.7139         
   625    51.2365    8466(92)          8584.1299         8426.4531         
   626    51.3116    8446(92)          8561.5117         8427.1934         
   627    51.3865    8465(92)          8545.6279         8427.9326         
   628    51.4615    8169(90)          8530.0996         8424.2988         
   629    51.5365    8274(91)          8516.8066         8419.5801         
   630    51.6115    8340(91)          8508.1387         8414.8623         
   631    51.6866    8463(92)          8505.3037         8410.1387         
   632    51.7615    8476(92)          8513.9053         8405.4268         
   633    51.8365    8331(91)          8545.9121         8400.7080         
   634    51.9115    8533(92)          8619.0312         8395.9902         
   635    51.9865    8711(93)          8747.1631         8391.2725         
   636    52.0616    8854(94)          8921.6074         8386.5488         
   637    52.1365    9040(95)          9091.4160         8381.8369         
   638    52.2115    9030(95)          9168.0068         8377.1182         
   639    52.2865    8987(95)          9092.1270         8372.4004         
   640    52.3615    8907(94)          8913.5234         8367.6826         
   641    52.4366    8621(93)          8723.5527         8362.9580         
   642    52.5115    8615(93)          8577.5879         8358.2471         
   643    52.5865    8483(92)          8486.7959         8353.5283         
   644    52.6615    8518(92)          8438.4375         8348.8105         
   645    52.7365    8404(92)          8414.3145         8344.0928         
   646    52.8116    8619(93)          8401.5996         8339.3682         
   647    52.8865    8563(93)          8394.0342         8334.6572         
   648    52.9615    8763(94)          8389.2344         8329.9385         
   649    53.0365    8545(92)          8386.6104         8325.2207         
   650    53.1115    8362(91)          8386.3242         8320.5029         
   651    53.1866    8449(92)          8389.3037         8315.7783         
   652    53.2615    8384(92)          8398.3467         8311.0664         
   653    53.3365    8523(92)          8421.3799         8306.3486         
   654    53.4115    8703(93)          8478.1709         8301.6309         
   655    53.4865    8855(94)          8605.3076         8296.9131         
   656    53.5616    9259(96)          8850.2510         8292.1885         
   657    53.6365    9689(98)          9236.2920         8287.4766         
   658    53.7115    10008(100)          9713.5791         8282.7588       
   659    53.7865    10522(103)         10116.2158         8278.0410       
   660    53.8615    10500(102)         10208.9180         8273.3232       
   661    53.9366    10124(101)          9917.2744         8268.5986       
   662    54.0115    9777(99)          9436.5000         8263.8867         
   663    54.0865    9031(95)          8982.4404         8259.1689         
   664    54.1615    8635(93)          8659.0684         8254.4512         
   665    54.2365    8419(92)          8471.0342         8249.7334         
   666    54.3116    8415(92)          8375.8350         8245.0088         
   667    54.3865    8257(91)          8329.5410         8240.2969         
   668    54.4615    8230(91)          8304.3789         8235.5791         
   669    54.5365    8186(90)          8287.8262         8230.8613         
   670    54.6115    8336(91)          8275.1484         8226.1436         
   671    54.6866    8310(91)          8264.6582         8221.4189         
   672    54.7615    8246(91)          8255.7314         8216.7070         
   673    54.8365    8314(91)          8248.0732         8211.9893         
   674    54.9115    8303(91)          8241.7988         8207.2715         
   675    54.9865    8352(91)          8237.6680         8202.5537         
   676    55.0616    8263(91)          8237.7451         8197.8291         
   677    55.1365    8427(92)          8244.6094         8193.1172         
   678    55.2115    8374(92)          8261.1826         8188.3994         
   679    55.2865    8208(91)          8286.6572         8183.6812         
   680    55.3615    8199(91)          8313.2295         8178.9634         
   681    55.4366    8284(91)          8325.5625         8174.2393         
   682    55.5115    8308(91)          8311.2305         8169.5273         
   683    55.5865    8279(91)          8276.8848         8164.8096         
   684    55.6615    8217(91)          8239.0000         8160.0913         
   685    55.7365    8281(91)          8208.2314         8155.3735         
   686    55.8116    8315(91)          8187.3701         8150.6494         
   687    55.8865    8246(91)          8174.4883         8145.9375         
   688    55.9615    8224(91)          8166.2925         8141.2197         
   689    56.0365    8325(91)          8160.4272         8136.5015         
   690    56.1115    8166(90)          8155.7100         8131.7837         
   691    56.1866    8068(90)          8151.7178         8127.0596         
   692    56.2615    8275(91)          8148.4199         8122.3477         
   693    56.3365    8197(91)          8146.0015         8117.6294         
   694    56.4115    8293(91)          8145.1084         8112.9116         
   695    56.4865    8242(91)          8147.7539         8108.1938         
   696    56.5616    8260(91)          8158.3823         8103.4697         
   697    56.6365    8100(90)          8186.5884         8098.7578         
   698    56.7115    8108(90)          8246.1475         8094.0396         
   699    56.7865    8224(91)          8347.2549         8089.3218         
   700    56.8615    8382(92)          8481.8291         8084.6040         
   701    56.9366    8713(93)          8610.3096         8079.8794         
   702    57.0115    8641(93)          8663.3594         8075.1680         
   703    57.0865    8589(93)          8600.1602         8070.4497         
   704    57.1615    8672(93)          8462.6650         8065.7319         
   705    57.2365    8410(92)          8319.9941         8061.0142         
   706    57.3116    8337(91)          8211.5137         8056.2896         
   707    57.3865    8149(90)          8145.0225         8051.5781         
   708    57.4615    8077(90)          8109.7607         8046.8599         
   709    57.5365    8084(90)          8092.2295         8042.1416         
   710    57.6115    8254(91)          8083.0942         8037.4238         
   711    57.6866    8209(91)          8077.8774         8032.6997         
   712    57.7615    8086(90)          8075.0361         8027.9878         
   713    57.8365    8120(90)          8074.3579         8023.2700         
   714    57.9115    8073(90)          8076.8945         8018.5518         
   715    57.9865    8137(90)          8084.5479         8013.8340         
   716    58.0616    8158(90)          8104.8682         8009.1099         
   717    58.1365    8257(91)          8154.8179         8004.3979         
   718    58.2115    8297(91)          8265.4814         7999.6802         
   719    58.2865    8445(92)          8473.9570         7994.9619         
   720    58.3615    8821(94)          8794.5371         7990.2441         
   721    58.4366    9008(95)          9177.0381         7985.5200         
   722    58.5115    9160(96)          9474.5488         7980.8081         
   723    58.5865    9166(96)          9504.0967         7976.0903         
   724    58.6615    9167(96)          9237.2598         7971.3721         
   725    58.7365    8814(94)          8847.5840         7966.6543         
   726    58.8116    8517(92)          8497.6240         7961.9302         
   727    58.8865    8359(91)          8257.1621         7957.2183         
   728    58.9615    8258(91)          8120.4312         7952.5000         
   729    59.0365    8185(90)          8052.1753         7947.7822         
   730    59.1115    8054(90)          8022.9829         7947.1885         
   731    59.1866    8050(90)          8009.6982         7947.3491         
   732    59.2615    8190(90)          8003.0942         7947.5093         
   733    59.3365    8188(90)          7999.7734         7947.6699         
   734    59.4115    8023(90)          7999.1621         7947.8306         
   735    59.4865    8144(90)          8001.9248         7947.9907         
   736    59.5616    8197(91)          8011.0361         7948.1514         
   737    59.6365    8183(90)          8033.9819         7948.3120         
   738    59.7115    7897(89)          8084.9097         7948.4722         
   739    59.7865    8074(90)          8181.3721         7948.6328         
   740    59.8615    8452(92)          8331.3848         7948.7935         
   741    59.9366    8472(92)          8513.9561         7948.9541         
   742    60.0115    8572(93)          8663.3164         7949.1143         
   743    60.0865    8551(92)          8690.4932         7949.2749         
   744    60.1615    8457(92)          8574.0547         7949.4355         
   745    60.2365    8326(91)          8392.7324         7949.5957         
   746    60.3116    8158(90)          8225.9863         7949.7563         
   747    60.3865    8024(90)          8110.0649         7949.9170         
   748    60.4615    8020(90)          8044.3042         7950.0771         
   749    60.5365    7979(89)          8012.5532         7950.2378         
   750    60.6115    7852(89)          7998.7563         7950.3984         
   751    60.6866    7946(89)          7992.7437         7950.5591         
   752    60.7615    8010(89)          7990.3057         7950.7192         
   753    60.8365    7933(89)          7989.9370         7950.8799         
   754    60.9115    7954(89)          7991.4634         7951.0400         
   755    60.9865    7923(89)          7995.7847         7951.2007         
   756    61.0616    7949(89)          8005.9380         7951.3613         
   757    61.1365    8013(90)          8029.1787         7951.5220         
   758    61.2115    8104(90)          8078.8301         7951.6821         
   759    61.2865    8032(90)          8170.8281         7951.8428         
   760    61.3615    8073(90)          8311.4463         7952.0034         
   761    61.4366    8112(90)          8479.5918         7952.1641         
   762    61.5115    8295(91)          8613.1406         7952.3242         
   763    61.5865    8231(91)          8631.3955         7952.4849         
   764    61.6615    8184(90)          8520.2910         7952.6450         
   765    61.7365    8214(91)          8353.9971         7952.8057         
   766    61.8116    8064(90)          8203.1396         7952.9663         
   767    61.8865    7954(89)          8099.6865         7953.1265         
   768    61.9615    7944(89)          8041.6963         7953.2871         
   769    62.0365    7968(89)          8014.2144         7953.4478         
   770    62.1115    7962(89)          8002.7031         7953.6079         
   771    62.1866    7970(89)          7998.4517         7953.7690         
   772    62.2615    7913(89)          7997.6777         7953.9292         
   773    62.3365    7798(88)          7999.2148         7954.0898         
   774    62.4115    7898(89)          8003.2744         7954.2500         
   775    62.4865    8001(89)          8011.6689         7954.4106         
   776    62.5616    8205(91)          8029.7661         7954.5713         
   777    62.6365    8145(90)          8069.6982         7954.7314         
   778    62.7115    8191(91)          8152.5938         7954.8921         
   779    62.7865    8302(91)          8301.5547         7955.0527         
   780    62.8615    8438(92)          8521.7568         7955.2129         
   781    62.9366    8531(92)          8774.1504         7955.3740         
   782    63.0115    8650(93)          8958.1318         7955.5342         
   783    63.0865    8813(94)          8957.5312         7955.6943         
   784    63.1615    8619(93)          8772.4658         7955.8550         
   785    63.2365    8311(91)          8520.8428         7956.0156         
   786    63.3116    8159(90)          8301.6807         7956.1763         
   787    63.3865    8028(90)          8154.5288         7956.3364         
   788    63.4615    8192(91)          8073.1484         7956.4971         
   789    63.5365    8242(91)          8034.5298         7956.6577         
   790    63.6115    8107(90)          8017.7285         7956.8179         
   791    63.6866    8095(90)          8010.6362         7956.9785         
   792    63.7616    8040(90)          8008.0879         7957.1392         
   793    63.8365    8305(91)          8008.4922         7957.2993         
   794    63.9115    8278(91)          8012.2251         7957.4600         
   795    63.9865    8255(91)          8022.0117         7957.6206         
   796    64.0616    8178(90)          8045.1475         7957.7812         
   797    64.1366    8286(91)          8095.8340         7957.9419         
   798    64.2115    8193(91)          8193.2852         7958.1021         
   799    64.2865    8371(91)          8350.5332         7958.2622         
   800    64.3615    8556(92)          8553.0254         7958.4229         
   801    64.4366    8849(94)          8740.7832         7958.5835         
   802    64.5116    8842(94)          8813.6016         7958.7441         
   803    64.5865    8735(93)          8718.9180         7958.9043         
   804    64.6615    8474(92)          8524.3613         7959.0649         
   805    64.7365    8354(91)          8327.0586         7959.2256         
   806    64.8116    8239(91)          8179.6675         7959.3862         
   807    64.8866    8287(91)          8091.6675         7959.5464         
   808    64.9615    8160(90)          8049.5405         7961.4004         
   809    65.0365    8086(90)          8033.2012         7963.8164         
   810    65.1115    8186(90)          8029.0127         7966.2329         
   811    65.1866    8280(91)          8030.7407         7968.6523         
   812    65.2616    8199(91)          8036.4453         7971.0688         
   813    65.3365    8318(91)          8046.8740         7973.4819         
   814    65.4115    8039(90)          8066.3462         7975.8984         
   815    65.4865    8349(91)          8106.3467         7978.3149         
   816    65.5616    8431(92)          8190.4795         7980.7344         
   817    65.6366    8610(93)          8353.0303         7983.1509         
   818    65.7115    8698(93)          8621.8887         7985.5640         
   819    65.7865    8977(95)          8985.0352         7987.9805         
   820    65.8615    9299(96)          9351.8506         7990.3970         
   821    65.9366    9204(96)          9550.4414         7992.8164         
   822    66.0116    9082(95)          9445.0723         7995.2329         
   823    66.0865    8785(94)          9114.7568         7997.6460         
   824    66.1615    8451(92)          8741.1201         8000.0620         
   825    66.2365    8287(91)          8442.8662         8002.4785         
   826    66.3116    8284(91)          8253.5938         8004.8979         
   827    66.3866    8175(90)          8153.9868         8007.3149         
   828    66.4615    8061(90)          8108.3247         8009.7280         
   829    66.5365    7950(89)          8088.6377         8012.1440         
   830    66.6115    8096(90)          8080.8452         8014.5605         
   831    66.6866    8039(90)          8078.6685         8016.9800         
   832    66.7616    8011(90)          8080.6172         8019.3965         
   833    66.8365    7960(89)          8088.0654         8021.8096         
   834    66.9115    8134(90)          8106.2949         8024.2261         
   835    66.9865    8285(91)          8146.5273         8026.6426         
   836    67.0616    8400(92)          8225.5879         8029.0620         
   837    67.1366    8393(92)          8357.0898         8031.4785         
   838    67.2115    8829(94)          8535.1504         8033.8916         
   839    67.2865    9138(96)          8717.4199         8036.3076         
   840    67.3615    9159(96)          8820.2578         8038.7246         
   841    67.4366    8931(95)          8774.3047         8041.1440         
   842    67.5116    8786(94)          8614.6494         8043.5605         
   843    67.5865    8489(92)          8431.2109         8045.9736         
   844    67.6615    8469(92)          8283.0859         8048.3896         
   845    67.7365    8185(90)          8188.5757         8050.8062         
   846    67.8116    8189(90)          8138.9551         8053.2256         
   847    67.8866    8155(90)          8117.0967         8055.6421         
   848    67.9615    8205(91)          8109.1523         8058.0552         
   849    68.0365    8117(90)          8107.5264         8060.4717         
   850    68.1115    8174(90)          8109.6948         8062.8882         
   851    68.1866    8067(90)          8115.5454         8065.3076         
   852    68.2616    8265(91)          8128.0928         8067.7241         
   853    68.3365    8138(90)          8154.6509         8070.1372         
   854    68.4115    8150(90)          8208.5684         8072.5537         
   855    68.4865    8302(91)          8307.3086         8074.9702         
   856    68.5616    8183(90)          8460.1299         8077.3896         
   857    68.6366    8274(91)          8649.5273         8079.8062         
   858    68.7115    8274(91)          8817.5723         8082.2192         
   859    68.7865    8412(92)          8875.4180         8084.6353         
   860    68.8615    8285(91)          8782.4219         8087.0518         
   861    68.9366    8029(90)          8603.2480         8089.4712         
   862    69.0116    8231(91)          8423.6641         8091.8877         
   863    69.0865    8152(90)          8289.3008         8094.3008         
   864    69.1615    8260(91)          8207.7695         8096.7173         
   865    69.2365    8166(90)          8166.1895         8099.1338         
   866    69.3116    8178(90)          8147.5244         8101.5532         
   867    69.3866    8178(90)          8139.7163         8103.9697         
   868    69.4615    8080(90)          8136.5688         8106.3828         
   869    69.5365    8026(90)          8135.4902         8108.7993         
   870    69.6115    8026(90)          8135.9985         8111.2158         
   871    69.6866    8017(90)          8138.1743         8113.6353         
   872    69.7616    8061(90)          8143.0654         8116.0518         
   873    69.8365    8146(90)          8152.5674         8118.4648         
   874    69.9115    8109(90)          8168.7935         8120.8809         
   875    69.9865    8162(90)          8192.1387         8123.2974         
   876    70.0616    8329(91)          8219.0215         8125.7173         
   877    70.1366    8452(92)          8240.2305         8128.1338         
   878    70.2115    8385(92)          8244.2812         8130.5469         
   879    70.2865    8470(92)          8229.5312         8132.9629         
   880    70.3615    8416(92)          8206.5156         8135.3794         
   881    70.4366    8135(90)          8185.4062         8137.7988         
   882    70.5116    8290(91)          8170.9448         8140.2153         
   883    70.5865    8251(91)          8163.3120         8142.6284         
   884    70.6615    8389(92)          8160.4868         8145.0449         
   885    70.7365    8393(92)          8160.4331         8147.4614         
   886    70.8116    8595(93)          8161.5132         8149.8809         
   887    70.8866    8550(92)          8163.1348         8152.2974         
   888    70.9615    8448(92)          8165.0156         8154.7104         
   889    71.0365    8284(91)          8167.0562         8157.1270         
   890    71.1115    8375(92)          8169.0093         8159.5435         
   891    71.1866    8394(92)          8171.2603         8161.9629         
   892    71.2616    8357(91)          8173.5864         8164.3794         
   893    71.3365    8328(91)          8175.9795         8166.7925         
   894    71.4115    8303(91)          8178.4414         8169.2085         
   895    71.4865    8233(91)          8180.9688         8171.6250         
   896    71.5616    8359(91)          8183.5659         8174.0444         
   897    71.6366    8191(91)          8186.2314         8176.4609         
   898    71.7115    8256(91)          8186.1470         8176.0483         
   899    71.7865    8228(91)          8183.2080         8172.6899         
   900    71.8615    8204(91)          8180.3755         8169.3306         
   901    71.9366    8206(91)          8177.7007         8165.9678         
   902    72.0116    8313(91)          8175.1641         8162.6084         
   903    72.0865    8200(91)          8172.8438         8159.2544         
   904    72.1615    8294(91)          8170.8125         8155.8955         
   905    72.2365    8205(91)          8169.2378         8152.5366         
   906    72.3116    8251(91)          8168.5244         8149.1738         
   907    72.3866    8269(91)          8169.7271         8145.8145         
   908    72.4615    8218(91)          8175.2798         8142.4604         
   909    72.5365    8244(91)          8189.7959         8139.1016         
   910    72.6115    8077(90)          8219.4111         8135.7427         
   911    72.6866    8007(89)          8269.3096         8132.3794         
   912    72.7616    8172(90)          8336.4688         8129.0205         
   913    72.8365    8255(91)          8404.7178         8125.6665         
   914    72.9115    8202(91)          8443.7070         8122.3076         
   915    72.9865    8271(91)          8426.8359         8118.9487         
   916    73.0616    8289(91)          8364.1543         8115.5854         
   917    73.1366    8259(91)          8288.8115         8112.2266         
   918    73.2115    8150(90)          8224.8496         8108.8721         
   919    73.2865    8116(90)          8181.0913         8105.5137         
   920    73.3615    8090(90)          8155.9707         8102.1548         
   921    73.4366    8170(90)          8143.5142         8098.7915         
   922    73.5116    8136(90)          8138.3867         8095.4326         
   923    73.5865    8040(90)          8137.7319         8092.0781         
   924    73.6615    8018(90)          8141.5093         8088.7197         
   925    73.7365    8065(90)          8153.1572         8085.3604         
   926    73.8116    8145(90)          8181.5903         8081.9976         
   927    73.8866    8028(90)          8242.9238         8078.6382         
   928    73.9615    8068(90)          8357.8564         8075.2842         
   929    74.0365    8392(92)          8540.2129         8071.9253         
   930    74.1115    8910(94)          8776.6670         8068.5664         
   931    74.1866    9371(97)          9009.2949         8065.2036         
   932    74.2616    9786(99)          9134.1992         8061.8442         
   933    74.3365    9460(97)          9072.3633         8058.4902         
   934    74.4115    9112(95)          8862.4697         8055.1313         
   935    74.4865    8785(94)          8611.2510         8051.7725         
   936    74.5616    8447(92)          8397.0029         8048.4092         
   937    74.6366    8263(91)          8249.6162         8045.0503         
   938    74.7115    8246(91)          8163.2476         8041.6963         
   939    74.7865    8101(90)          8117.7007         8038.3374         
   940    74.8615    8113(90)          8094.3169         8034.9785         
   941    74.9366    8068(90)          8081.3779         8031.6152         
   942    75.0116    8022(90)          8073.4360         8028.2563         
   943    75.0865    7951(89)          8068.7808         8024.9019         
   944    75.1615    8005(89)          8067.9648         8021.5435         
   945    75.2365    7992(89)          8073.3379         8018.1846         
   946    75.3116    8183(90)          8088.4717         8014.8213         
   947    75.3866    8110(90)          8116.3330         8011.4624         
   948    75.4615    7990(89)          8155.5898         8008.1079         
   949    75.5365    8037(90)          8197.0801         8004.7495         
   950    75.6115    8005(89)          8223.9141         8001.3901         
   951    75.6866    8013(90)          8218.3652         7998.0273         
   952    75.7616    7975(89)          8182.8730         7994.6680         
   953    75.8365    8076(90)          8136.6245         7991.3140         
   954    75.9115    7907(89)          8095.5625         7987.9551         
   955    75.9865    8020(90)          8066.9448         7984.5962         
   956    76.0616    7946(89)          8051.1157         7981.2334         
   957    76.1366    7975(89)          8045.1597         7977.8740         
   958    76.2115    7982(89)          8046.1040         7974.5200         
   959    76.2865    7718(88)          8053.0142         7971.1611         
   960    76.3615    7994(89)          8068.4575         7967.8022         
   961    76.4366    8069(90)          8101.4443         7964.4390         
   962    76.5116    8124(90)          8172.1099         7961.0801         
   963    76.5865    8388(92)          8315.0947         7957.7261         
   964    76.6615    8580(93)          8573.8203         7954.3672         
   965    76.7365    8865(94)          8974.0879         7951.0083         
   966    76.8116    9613(98)          9486.2061         7947.6450         
   967    76.8866    9903(100)          9986.9355         7944.2861        
   968    76.9615    10232(101)         10263.8672         7940.9316       
   969    77.0365    10196(101)         10147.2266         7937.5732       
   970    77.1115    9699(98)          9710.3428         7934.2144         
   971    77.1866    9109(95)          9174.5020         7930.8511         
   972    77.2616    8629(93)          8708.6426         7927.4922         
   973    77.3365    8483(92)          8380.6416         7924.1377         
   974    77.4115    8214(91)          8183.5859         7920.7793         
   975    77.4865    8120(90)          8078.3838         7917.4199         
   976    77.5616    7969(89)          8024.5449         7914.0571         
   977    77.6366    7911(89)          7995.3965         7910.6982         
   978    77.7115    7838(89)          7977.6606         7907.3438         
   979    77.7865    7923(89)          7965.2583         7903.9854         
   980    77.8615    7952(89)          7956.9663         7900.6260         
   981    77.9366    7701(88)          7952.9854         7897.2632         
   982    78.0116    7737(88)          7954.0825         7893.9038         
   983    78.0865    7835(89)          7960.3804         7890.5498         
   984    78.1615    7818(88)          7970.1567         7887.1909         
   985    78.2365    7987(89)          7978.8701         7883.8320         
   986    78.3116    7983(89)          7979.7310         7880.4688         
   987    78.3866    7780(88)          7968.8188         7877.1099         
   988    78.4615    7755(88)          7949.9805         7873.7559         
   989    78.5365    7743(88)          7929.8501         7870.3970         
   990    78.6115    7933(89)          7912.8101         7867.0381         
   991    78.6866    7821(88)          7900.3877         7863.6748         
   992    78.7616    7746(88)          7892.2134         7860.3159         
   993    78.8365    7654(87)          7887.1353         7856.9614         
   994    78.9115    7915(89)          7884.1753         7853.6030         
   995    78.9865    7888(89)          7883.1660         7850.2441         
   996    79.0616    7853(89)          7885.1265         7846.8809         
   997    79.1366    7926(89)          7893.0537         7843.5220         
   998    79.2115    7806(88)          7912.8486         7840.1675         
   999    79.2865    7891(89)          7953.3579         7836.8091         
  1000    79.3615    7930(89)          8023.1646         7833.4497         
  1001    79.4366    8161(90)          8123.9062         7830.0869         
  1002    79.5116    8354(91)          8241.4932         7826.7275         
  1003    79.5865    8603(93)          8341.2568         7823.3735         
  1004    79.6615    8819(94)          8375.1934         7820.0146         
  1005    79.7365    8753(94)          8320.0703         7816.6558         
  1006    79.8116    8465(92)          8206.5928         7813.2930         
  1007    79.8866    8198(91)          8083.0205         7809.9336         
  1008    79.9615    8137(90)          7980.3799         7806.5796         
  1009    80.0365    7851(89)          7909.0493         7803.2207         
  1010    80.1115    7823(88)          7865.8540         7799.8618         
  1011    80.1866    7745(88)          7841.7734         7796.4985         
  1012    80.2616    7919(89)          7828.4854         7793.1396         
  1013    80.3365    7847(89)          7820.7520         7789.7856         
  1014    80.4115    7821(88)          7816.3872         7786.4268         
  1015    80.4865    7692(88)          7815.4375         7783.0679         
  1016    80.5616    7782(88)          7819.4429         7779.7046         
  1017    80.6366    7908(89)          7830.5820         7776.3457         
  1018    80.7115    7931(89)          7850.1504         7772.9912         
  1019    80.7865    7843(89)          7876.6104         7769.6328         
  1020    80.8615    7841(89)          7903.5742         7766.2739         
  1021    80.9366    7761(88)          7919.6636         7762.9106         
  1022    81.0116    7715(88)          7914.0884         7759.5518         
  1023    81.0865    7738(88)          7888.1206         7756.1973         
  1024    81.1615    7743(88)          7853.2710         7752.8389         
  1025    81.2365    7742(88)          7820.2676         7749.4795         
  1026    81.3116    7728(88)          7794.5552         7746.1167         
  1027    81.3866    7652(87)          7777.0767         7742.7578         
  1028    81.4615    7704(88)          7766.2554         7739.4033         
  1029    81.5365    7685(88)          7764.2134         7740.5522         
  1030    81.6115    7635(87)          7764.8218         7741.7075         
  1031    81.6866    7649(87)          7767.5605         7742.8643         
  1032    81.7616    7675(88)          7773.2246         7744.0195         
  1033    81.8365    7692(88)          7784.1284         7745.1729         
  1034    81.9115    7711(88)          7804.1104         7746.3281         
  1035    81.9865    7825(88)          7837.3032         7747.4829         
  1036    82.0616    7713(88)          7885.5215         7748.6396         
  1037    82.1366    7819(88)          7944.3340         7749.7949         
  1038    82.2115    7777(88)          8000.5049         7750.9482         
  1039    82.2865    7776(88)          8032.6997         7752.1035         
  1040    82.3615    7928(89)          8023.5659         7753.2588         
  1041    82.4366    7839(89)          7979.3096         7754.4150         
  1042    82.5116    7723(88)          7922.0688         7755.5703         
  1043    82.5865    7563(87)          7869.9414         7756.7241         
  1044    82.6615    7669(88)          7831.4033         7757.8789         
  1045    82.7365    7731(88)          7807.4751         7759.0342         
  1046    82.8116    7720(88)          7794.6792         7760.1909         
  1047    82.8866    7665(88)          7788.9175         7761.3457         
  1048    82.9615    7791(88)          7786.9858         7762.4995         
  1049    83.0365    7652(87)          7786.9390         7763.6543         
  1050    83.1115    7800(88)          7788.0059         7764.8096         
  1051    83.1866    7889(89)          7790.0322         7765.9663         
  1052    83.2616    7743(88)          7793.1489         7767.1216         
  1053    83.3365    7722(88)          7797.5142         7768.2749         
  1054    83.4115    7889(89)          7803.0957         7769.4302         
  1055    83.4865    7811(88)          7809.3877         7770.5850         
  1056    83.5616    7948(89)          7815.3267         7771.7417         
  1057    83.6366    7869(89)          7819.5210         7772.8970         
  1058    83.7115    7745(88)          7821.4663         7774.0503         
  1059    83.7865    7886(89)          7822.2344         7775.2056         
  1060    83.8615    7891(89)          7823.3687         7776.3608         
  1061    83.9366    7849(89)          7826.0039         7777.5171         
  1062    84.0116    7949(89)          7830.7988         7778.6724         
  1063    84.0865    7895(89)          7838.2153         7779.8262         
  1064    84.1615    7841(89)          7849.1445         7780.9810         
  1065    84.2365    7914(89)          7865.9746         7782.1362         
  1066    84.3116    7931(89)          7894.8315         7783.2930         
  1067    84.3866    8091(90)          7948.2188         7784.4478         
  1068    84.4615    8104(90)          8048.3809         7785.6016         
  1069    84.5365    8256(91)          8225.9580         7786.7563         
  1070    84.6115    8509(92)          8508.3271         7787.9116         
  1071    84.6866    9011(95)          8899.2227         7789.0684         
  1072    84.7616    9542(98)          9352.3740         7790.2236         
  1073    84.8365    9837(99)          9757.5967         7791.3770         
  1074    84.9115    10135(101)          9956.7363         7792.5322       
  1075    84.9865    9904(100)          9843.4287         7793.6870        
  1076    85.0616    9398(97)          9480.8994         7794.8438         
  1077    85.1366    8957(95)          9029.6270         7795.9990         
  1078    85.2115    8762(94)          8617.8447         7797.1523         
  1079    85.2865    8407(92)          8306.6289         7798.3076         
  1080    85.3615    8266(91)          8104.7183         7799.4629         
  1081    85.4366    8147(90)          7988.7651         7800.6191         
  1082    85.5116    7936(89)          7927.8574         7801.7744         
  1083    85.5865    8052(90)          7896.8408         7802.9282         
  1084    85.6615    8035(90)          7880.4473         7804.0830         
  1085    85.7365    8042(90)          7870.7827         7805.2383         
  1086    85.8116    7952(89)          7865.6875         7806.3950         
  1087    85.8866    7928(89)          7863.6382         7807.5498         
  1088    85.9615    7831(88)          7864.2451         7808.7036         
  1089    86.0365    7916(89)          7867.0708         7809.8584         
  1090    86.1115    7978(89)          7871.2183         7811.0137         
  1091    86.1866    7917(89)          7875.1455         7812.1704         
  1092    86.2616    7841(89)          7876.9941         7813.3257         
  1093    86.3365    7755(88)          7876.0098         7814.4790         
  1094    86.4115    7881(89)          7873.4810         7815.6343         
  1095    86.4865    8031(90)          7871.0249         7816.7891         
  1096    86.5616    7995(89)          7870.1309         7817.9458         
  1097    86.6366    8227(91)          7871.5835         7819.1011         
  1098    86.7115    8045(90)          7875.8882         7820.2544         
  1099    86.7865    8165(90)          7883.9648         7821.4097         
  1100    86.8615    8104(90)          7898.2881         7822.5649         
  1101    86.9366    8177(90)          7924.7046         7823.7212         
  1102    87.0116    8192(91)          7974.3232         7824.8765         
  1103    87.0865    8275(91)          8064.2588         7826.0303         
  1104    87.1615    8381(92)          8214.4883         7827.1851         
  1105    87.2365    8499(92)          8437.6855         7828.3403         
  1106    87.3116    8984(95)          8725.1855         7829.4971         
  1107    87.3866    9271(96)          9032.4180         7830.6519         
  1108    87.4615    9646(98)          9275.5215         7831.8057         
  1109    87.5365    9613(98)          9353.5381         7832.9604         
  1110    87.6115    9556(98)          9225.4053         7834.1157         
  1111    87.6866    9303(96)          8956.5000         7835.2725         
  1112    87.7616    8870(94)          8649.9141         7836.4277         
  1113    87.8365    8838(94)          8379.2383         7837.5811         
  1114    87.9115    8637(93)          8177.3667         7838.7363         
  1115    87.9865    8468(92)          8046.4224         7839.8911         
  1116    88.0616    8417(92)          7970.6392         7841.0479         
  1117    88.1366    8313(91)          7930.4033         7842.2031         
  1118    88.2115    8226(91)          7909.9570         7843.3564         
  1119    88.2865    8225(91)          7899.8579         7844.5117         
  1120    88.3615    7992(89)          7895.7192         7845.6670         
  1121    88.4366    7982(89)          7896.0845         7846.8232         
  1122    88.5116    7930(89)          7900.8662         7847.9785         
  1123    88.5865    8049(90)          7909.4473         7849.1323         
  1124    88.6615    8050(90)          7920.6411         7850.2871         
  1125    88.7365    7933(89)          7931.8896         7851.4424         
  1126    88.8116    8160(90)          7938.8857         7852.5991         
  1127    88.8866    8025(90)          7937.8511         7853.7539         
  1128    88.9615    7864(89)          7928.9932         7854.9077         
  1129    89.0365    7911(89)          7916.1138         7856.0625         
  1130    89.1115    7997(89)          7903.1821         7857.2178         
  1131    89.1866    7957(89)          7892.6108         7858.3745         
  1132    89.2616    7924(89)          7885.2964         7859.5298         
  1133    89.3365    7929(89)          7880.9839         7860.6831         
  1134    89.4115    7933(89)          7878.9077         7861.8384         
  1135    89.4865    7944(89)          7878.3325         7862.9932         
  1136    89.5616    7830(88)          7878.8257         7864.1499         
  1137    89.6366    8087(90)          7880.2646         7865.3052         
  1138    89.7115    7856(89)          7882.8711         7866.4585         
  1139    89.7865    7819(88)          7887.0015         7867.6138         
  1140    89.8615    7920(89)          7892.8755         7868.7690         
  1141    89.9366    7834(89)          7900.2822         7869.9253         
  1142    90.0116    7856(89)          7908.2622         7871.0806         
  1143    90.0865    7793(88)          7915.0044         7872.2344         
  1144    90.1615    7861(89)          7918.3291         7873.3892         
  1145    90.2365    7902(89)          7917.0127         7874.5444         
  1146    90.3116    7864(89)          7912.1626         7875.7012         
  1147    90.3866    7801(88)          7906.0332         7876.8560         
  1148    90.4615    7902(89)          7900.4375         7878.0098         
  1149    90.5365    7905(89)          7896.3857         7879.1646         
  1150    90.6115    7787(88)          7894.0156         7880.3198         
  1151    90.6866    7862(89)          7893.1885         7881.4766         
  1152    90.7616    7850(89)          7893.5972         7882.6318         
  1153    90.8365    7930(89)          7895.0928         7883.7852         
  1154    90.9115    7943(89)          7897.8594         7884.9404         
  1155    90.9865    7797(88)          7902.4180         7886.0952         
  1156    91.0616    7844(89)          7909.4985         7887.2520         
  1157    91.1366    7988(89)          7919.6343         7888.4072         
  1158    91.2115    8091(90)          7932.6660         7889.5605         
  1159    91.2865    8098(90)          7947.2988         7890.7158         
  1160    91.3615    8194(91)          7960.6812         7891.8711         
  1161    91.4366    8198(91)          7968.8208         7893.0273         
  1162    91.5116    8213(91)          7968.5835         7894.1826         
  1163    91.5865    8063(90)          7960.5654         7895.3364         
  1164    91.6615    8073(90)          7948.5557         7896.4912         
  1165    91.7365    7931(89)          7936.2905         7897.6465         
  1166    91.8116    7973(89)          7926.1255         7898.8032         
  1167    91.8866    7806(88)          7919.0132         7899.9580         
  1168    91.9615    7828(88)          7914.8037         7901.1118         
  1169    92.0365    8027(90)          7912.7881         7902.2666         
  1170    92.1115    7636(87)          7912.0532         7903.2817         
  1171    92.1866    7478(86)          7910.2402         7902.4150         
  1172    92.2616    7784(88)          7908.8491         7901.5498         
  1173    92.3365    7857(89)          7907.6733         7900.6855         
  1174    92.4115    7707(88)          7906.6133         7899.8203         
  1175    92.4865    7564(87)          7905.6265         7898.9546         
  1176    92.5616    7720(88)          7904.6938         7898.0884         
  1177    92.6366    7724(88)          7903.8066         7897.2227         
  1178    92.7115    7861(89)          7902.9619         7896.3589         
  1179    92.7865    7794(88)          7902.1523         7895.4932         
  1180    92.8615    7682(88)          7901.3799         7894.6279         
  1181    92.9366    7572(87)          7900.6431         7893.7612         
  1182    93.0116    7690(88)          7899.9438         7892.8960         
  1183    93.0865    7617(87)          7899.2915         7892.0317         
  1184    93.1615    7770(88)          7898.6904         7891.1665         
  1185    93.2365    7840(89)          7898.1562         7890.3008         
  1186    93.3116    7863(89)          7897.7246         7889.4346         
  1187    93.3866    7899(89)          7897.4663         7888.5688         
  1188    93.4615    7840(89)          7897.5132         7887.7046         
  1189    93.5365    7671(88)          7898.1030         7886.8394         
  1190    93.6115    7656(88)          7899.5132         7885.9741         
  1191    93.6866    7622(87)          7902.0962         7885.1074         
  1192    93.7616    7725(88)          7906.0610         7884.2422         
  1193    93.8365    7978(89)          7911.2959         7883.3779         
  1194    93.9115    8033(90)          7917.2173         7882.5127         
  1195    93.9865    7892(89)          7922.6221         7881.6470         
  1196    94.0616    8042(90)          7925.8721         7880.7808         
  1197    94.1366    7943(89)          7925.6714         7879.9150         
  1198    94.2115    8042(90)          7922.2588         7879.0508         
  1199    94.2865    7908(89)          7917.1768         7878.1855         
  1200    94.3615    7833(89)          7912.1191         7877.3203         
  1201    94.4366    7706(88)          7908.3130         7876.4536         
  1202    94.5116    7795(88)          7906.2534         7875.5884         
  1203    94.5865    7819(88)          7907.3076         7874.7241         
  1204    94.6615    7672(88)          7912.1182         7873.8589         
  1205    94.7365    7691(88)          7922.9746         7872.9932         
  1206    94.8116    7721(88)          7943.9019         7872.1270         
  1207    94.8866    7665(88)          7980.7124         7871.2612         
  1208    94.9615    7867(89)          8039.9487         7870.3970         
  1209    95.0365    8061(90)          8126.5562         7869.5317         
  1210    95.1115    8076(90)          8239.4902         7868.6665         
  1211    95.1866    7988(89)          8368.5000         7867.7998         
  1212    95.2616    8260(91)          8491.0576         7866.9346         
  1213    95.3365    8421(92)          8574.5449         7866.0703         
  1214    95.4115    8744(94)          8588.1602         7865.2046         
  1215    95.4865    8665(93)          8525.6006         7864.3394         
  1216    95.5616    8488(92)          8411.5010         7863.4727         
  1217    95.6366    8114(90)          8280.5137         7862.6074         
  1218    95.7115    8080(90)          8159.1504         7861.7432         
  1219    95.7865    8130(90)          8061.5225         7860.8779         
  1220    95.8615    8033(90)          7991.8726         7860.0122         
  1221    95.9366    7946(89)          7947.0815         7859.1460         
  1222    96.0116    7825(88)          7921.1265         7858.2803         
  1223    96.0865    7765(88)          7908.0200         7857.4160         
  1224    96.1615    8019(90)          7903.5835         7856.5508         
  1225    96.2365    7849(89)          7905.7007         7855.6855         
  1226    96.3116    7926(89)          7913.5132         7854.8188         
  1227    96.3866    7747(88)          7926.3745         7853.9536         
  1228    96.4615    7766(88)          7942.9189         7853.0894         
  1229    96.5365    8007(89)          7960.5659         7852.2241         
  1230    96.6115    8004(89)          7974.8765         7851.3584         
  1231    96.6866    7859(89)          7980.9746         7850.4922         
  1232    96.7616    7849(89)          7975.9868         7849.6265         
  1233    96.8365    7863(89)          7961.6865         7848.7622         
  1234    96.9115    7824(88)          7942.7705         7847.8970         
  1235    96.9865    7967(89)          7923.8604         7847.0317         
  1236    97.0616    7883(89)          7908.1021         7846.1650         
  1237    97.1366    7882(89)          7897.2642         7845.2998         
  1238    97.2115    7993(89)          7892.1699         7844.4355         
  1239    97.2865    7828(88)          7893.6006         7843.5703         
  1240    97.3615    7789(88)          7903.2256         7842.7046         
  1241    97.4366    7700(88)          7923.9224         7841.8384         
  1242    97.5116    7879(89)          7960.5908         7840.9727         
  1243    97.5865    7890(89)          8017.3657         7840.1084         
  1244    97.6615    7917(89)          8096.6147         7839.2432         
  1245    97.7365    8022(90)          8195.4043         7838.3779         
  1246    97.8116    8124(90)          8303.4482         7837.5112         
  1247    97.8866    8197(91)          8401.4102         7836.6460         
  1248    97.9615    8355(91)          8463.8955         7835.7817         
  1249    98.0365    8311(91)          8469.4912         7834.9160         
  1250    98.1115    8242(91)          8415.6270         7834.0508         
  1251    98.1866    8070(90)          8320.8848         7833.1841         
  1252    98.2616    8143(90)          8211.2881         7832.3188         
  1253    98.3365    8093(90)          8107.6006         7831.4546         
  1254    98.4115    7974(89)          8021.6748         7830.5894         
  1255    98.4865    8038(90)          7957.8599         7829.7236         
  1256    98.5616    7878(89)          7914.5791         7828.8574         
  1257    98.6366    7965(89)          7889.7637         7830.3696         
  1258    98.7115    8002(89)          7876.6367         7832.6519         
  1259    98.7865    7943(89)          7870.1499         7834.9370         
  1260    98.8615    7913(89)          7867.4214         7837.2222         
  1261    98.9366    7989(89)          7866.7192         7839.5103         
  1262    99.0116    8075(90)          7867.1621         7841.7959         
  1263    99.0865    8020(90)          7868.2905         7844.0781         
  1264    99.1615    7980(89)          7869.9053         7846.3633         
  1265    99.2365    8023(90)          7871.9141         7848.6484         
  1266    99.3116    8048(90)          7874.2925         7850.9365         
  1267    99.3866    8104(90)          7877.0093         7853.2222         
  1268    99.4615    8216(91)          7880.0864         7855.5039         
  1269    99.5365    8094(90)          7883.5811         7857.7891         
  1270    99.6115    7949(89)          7887.5864         7860.0747         
  1271    99.6866    7979(89)          7892.3091         7862.3628         
  1272    99.7616    7979(89)          7898.1606         7864.6479         
  1273    99.8366    8056(90)          7906.0010         7866.9331         
  1274    99.9116    8051(90)          7917.4697         7869.2183         
  1275    99.9866    8264(91)          7935.4258         7871.5039         
  1276   100.0616    8105(90)          7964.2764         7873.7891         
  1277   100.1366    8070(90)          8009.9175         7876.0742         
  1278   100.2116    7948(89)          8078.6895         7878.3594         
  1279   100.2866    8039(90)          8175.1646         7880.6445         
  1280   100.3616    8412(92)          8299.2695         7882.9297         
  1281   100.4366    8489(92)          8443.1035         7885.2148         
  1282   100.5116    8710(93)          8589.2393         7887.5005         
  1283   100.5866    8791(94)          8710.2529         7889.7856         
  1284   100.6616    8966(95)          8774.1631         7892.0708         
  1285   100.7366    8994(95)          8759.8379         7894.3560         
  1286   100.8116    8828(94)          8673.3760         7896.6411         
  1287   100.8866    8529(92)          8542.8662         7898.9263         
  1288   100.9616    8445(92)          8399.7178         7901.2114         
  1289   101.0366    8223(91)          8267.4092         7903.4966         
  1290   101.1116    8082(90)          8159.3521         7905.7822         
  1291   101.1866    8247(91)          8080.0083         7908.0674         
  1292   101.2616    8121(90)          8027.2847         7910.3525         
  1293   101.3366    8161(90)          7995.8945         7912.6377         
  1294   101.4116    8046(90)          7979.9790         7914.9229         
  1295   101.4866    7865(89)          7974.8125         7917.2085         
  1296   101.5616    7994(89)          7977.2441         7919.4932         
  1297   101.6366    8083(90)          7985.3247         7921.7788         
  1298   101.7116    8008(89)          7997.5933         7924.0640         
  1299   101.7866    8055(90)          8012.4121         7926.3491         
  1300   101.8616    8070(90)          8027.5249         7928.6343         
  1301   101.9366    8023(90)          8039.9219         7930.9194         
  1302   102.0116    8037(90)          8046.5249         7933.2051         
  1303   102.0866    8113(90)          8045.4209         7935.4902         
  1304   102.1616    7909(89)          8037.6543         7937.7754         
  1305   102.2366    7943(89)          8026.1431         7940.0605         
  1306   102.3116    7900(89)          8014.0073         7942.3457         
  1307   102.3866    8240(91)          8003.6626         7944.6309         
  1308   102.4616    8326(91)          7996.7793         7946.9160         
  1309   102.5366    8181(90)          7994.4746         7949.2012         
  1310   102.6116    8221(91)          7997.7017         7951.4868         
  1311   102.6866    7980(89)          8007.6064         7953.7720         
  1312   102.7616    7998(89)          8025.6763         7956.0571         
  1313   102.8366    8005(89)          8053.5195         7958.3423         
  1314   102.9116    8131(90)          8092.0991         7960.6274         
  1315   102.9866    8245(91)          8140.8613         7962.9126         
  1316   103.0616    8091(90)          8196.7168         7965.1978         
  1317   103.1366    8185(90)          8253.4375         7967.4834         
  1318   103.2116    8259(91)          8301.6738         7969.7686         
  1319   103.2866    8307(91)          8330.5225         7972.0537         
  1320   103.3616    8356(91)          8332.1104         7974.3389         
  1321   103.4366    8262(91)          8306.6846         7976.6240         
  1322   103.5116    8254(91)          8262.4170         7978.9097         
  1323   103.5866    8270(91)          8210.1631         7981.1943         
  1324   103.6616    8267(91)          8159.2012         7983.4795         
  1325   103.7366    8246(91)          8115.6138         7985.7651         
  1326   103.8116    8143(90)          8082.4380         7988.0503         
  1327   103.8866    8157(90)          8060.3184         7990.3354         
  1328   103.9616    8249(91)          8048.4341         7992.6206         
  1329   104.0366    8140(90)          8045.5122         7994.9058         
  1330   104.1116    8280(91)          8050.4648         7997.1914         
  1331   104.1866    8383(92)          8062.5801         7999.4766         
  1332   104.2616    8387(92)          8081.2656         8001.7617         
  1333   104.3366    8178(90)          8105.5161         8004.0469         
  1334   104.4116    8265(91)          8133.4023         8006.3320         
  1335   104.4866    8227(91)          8161.7124         8008.6172         
  1336   104.5616    8183(90)          8185.8745         8010.9023         
  1337   104.6366    8165(90)          8200.7461         8013.1880         
  1338   104.7116    8087(90)          8202.5840         8015.4731         
  1339   104.7866    8275(91)          8191.3530         8017.7583         
  1340   104.8616    8211(91)          8170.7158         8020.0435         
  1341   104.9366    8210(91)          8145.7563         8022.3286         
  1342   105.0116    8136(90)          8120.9053         8024.6138         
  1343   105.0866    8180(90)          8099.2036         8026.8989         
  1344   105.1616    7912(89)          8082.1851         8029.1841         
  1345   105.2366    7953(89)          8070.1489         8031.4697         
  1346   105.3116    8174(90)          8062.5376         8033.7549         
  1347   105.3866    8096(90)          8058.3848         8036.0400         
  1348   105.4616    8101(90)          8056.6719         8038.3252         
  1349   105.5366    7864(89)          8056.5396         8040.6104         
  1350   105.6116    7944(89)          8054.9819         8040.5078         
  1351   105.6866    7924(89)          8052.6851         8039.1001         
  1352   105.7616    8022(90)          8050.7222         8037.6924         
  1353   105.8366    8218(91)          8048.9688         8036.2847         
  1354   105.9116    8044(90)          8047.3677         8034.8774         
  1355   105.9866    8072(90)          8045.8892         8033.4697         
  1356   106.0616    8000(89)          8044.5181         8032.0620         
  1357   106.1366    7986(89)          8043.2280         8030.6543         
  1358   106.2116    8041(90)          8042.0430         8029.2466         
  1359   106.2866    8056(90)          8040.9800         8027.8394         
  1360   106.3616    8076(90)          8040.0781         8026.4316         
  1361   106.4366    8111(90)          8039.4106         8025.0239         
  1362   106.5116    8037(90)          8039.0571         8023.6162         
  1363   106.5866    8022(90)          8039.2568         8022.2085         
  1364   106.6616    8001(89)          8040.5078         8020.8013         
  1365   106.7366    7960(89)          8042.9849         8019.3936         
  1366   106.8116    8075(90)          8047.2324         8017.9858         
  1367   106.8866    7983(89)          8053.6685         8016.5781         
  1368   106.9616    7918(89)          8062.5098         8015.1704         
  1369   107.0366    7907(89)          8073.5820         8013.7632         
  1370   107.1116    7791(88)          8086.1948         8012.3555         
  1371   107.1866    8014(90)          8099.0229         8010.9478         
  1372   107.2616    8133(90)          8110.1543         8009.5400         
  1373   107.3366    7941(89)          8117.3491         8008.1323         
  1374   107.4116    8057(90)          8118.7959         8006.7251         
  1375   107.4866    8024(90)          8114.2422         8005.3174         
  1376   107.5616    8021(90)          8105.2227         8003.9097         
  1377   107.6366    8121(90)          8094.2231         8002.5020         
  1378   107.7116    8118(90)          8083.8003         8001.0942         
  1379   107.7866    8096(90)          8076.3252         7999.6870         
  1380   107.8616    8012(90)          8074.1011         7998.2793         
  1381   107.9366    7975(89)          8079.6504         7996.8716         
  1382   108.0116    8150(90)          8096.0806         7995.4639         
  1383   108.0866    8070(90)          8127.1870         7994.0562         
  1384   108.1616    8049(90)          8177.2598         7992.6489         
  1385   108.2366    8119(90)          8250.2500         7991.2412         
  1386   108.3116    8097(90)          8348.2930         7989.8335         
  1387   108.3866    8301(91)          8470.1357         7988.4258         
  1388   108.4616    8468(92)          8609.3994         7987.0181         
  1389   108.5366    8589(93)          8753.5703         7985.6108         
  1390   108.6116    8662(93)          8884.1475         7984.2031         
  1391   108.6866    8989(95)          8978.1143         7982.7954         
  1392   108.7616    9064(95)          9014.0986         7981.3877         
  1393   108.8366    9056(95)          8982.3369         7979.9800         
  1394   108.9116    8807(94)          8890.8242         7978.5728         
  1395   108.9866    8815(94)          8760.1582         7977.1650         
  1396   109.0616    8541(92)          8613.5068         7975.7573         
  1397   109.1366    8202(91)          8469.9980         7974.3496         
  1398   109.2116    8540(92)          8342.6611         7972.9419         
  1399   109.2866    8272(91)          8238.3398         7971.5347         
  1400   109.3616    8199(91)          8158.5439         7970.1270         
  1401   109.4366    8149(90)          8101.0947         7968.7192         
  1402   109.5116    8066(90)          8061.7422         7967.3115         
  1403   109.5866    8137(90)          8035.7456         7965.9038         
  1404   109.6616    7971(89)          8018.7959         7964.4966         
  1405   109.7366    7927(89)          8007.6855         7963.0889         
  1406   109.8116    7913(89)          8000.1743         7961.6812         
  1407   109.8866    8014(90)          7994.7788         7960.2734         
  1408   109.9616    8035(90)          7990.6597         7958.8657         
  1409   110.0366    7888(89)          7987.3584         7957.4585         
  1410   110.1116    7965(89)          7984.6333         7956.0508         
  1411   110.1866    8012(90)          7982.3711         7954.6431         
  1412   110.2616    8006(89)          7980.5332         7953.2354         
  1413   110.3366    7970(89)          7979.1416         7951.8276         
  1414   110.4116    8007(89)          7978.2949         7950.4204         
  1415   110.4866    7940(89)          7978.2007         7949.0127         
  1416   110.5616    7753(88)          7979.2466         7947.6050         
  1417   110.6366    7837(89)          7982.0864         7946.1973         
  1418   110.7116    8061(90)          7987.7275         7944.7896         
  1419   110.7866    7996(89)          7997.6104         7943.3823         
  1420   110.8616    7895(89)          8013.5654         7941.9746         
  1421   110.9366    7957(89)          8037.6528         7940.5669         
  1422   111.0116    7988(89)          8071.7900         7939.1592         
  1423   111.0866    7924(89)          8117.1367         7937.7515         
  1424   111.1616    7992(89)          8173.5093         7936.3442         
  1425   111.2366    8228(91)          8238.6377         7934.9365         
  1426   111.3116    8297(91)          8307.8291         7933.5288         
  1427   111.3866    8257(91)          8373.8359         7932.1211         
  1428   111.4616    8452(92)          8427.1621         7930.7134         
  1429   111.5366    8546(92)          8457.7783         7929.3062         
  1430   111.6116    8425(92)          8458.4658         7927.8984         
  1431   111.6866    8464(92)          8428.7207         7926.4907         
  1432   111.7616    8380(92)          8375.0225         7925.0830         
  1433   111.8366    8277(91)          8307.3662         7923.6753         
  1434   111.9116    8095(90)          8235.4355         7922.2681         
  1435   111.9866    8162(90)          8166.9604         7920.8604         
  1436   112.0616    8093(90)          8107.1191         7919.4526         
  1437   112.1366    7908(89)          8058.6582         7918.0449         
  1438   112.2116    8023(90)          8022.3267         7916.6372         
  1439   112.2866    8043(90)          7997.3735         7915.2300         
  1440   112.3616    7935(89)          7982.2773         7913.8223         
  1441   112.4366    8003(89)          7975.2026         7912.4146         
  1442   112.5116    7913(89)          7974.3340         7911.0068         
  1443   112.5866    8014(90)          7977.9771         7909.5991         
  1444   112.6616    8178(90)          7984.5142         7908.1919         
  1445   112.7366    8101(90)          7992.3096         7906.7842         
  1446   112.8116    8021(90)          7999.6270         7905.3765         
  1447   112.8866    7935(89)          8004.5078         7903.9688         
  1448   112.9616    8099(90)          8005.6489         7902.5610         
  1449   113.0366    8053(90)          8002.0200         7901.1533         
  1450   113.1116    7965(89)          7993.8691         7899.7461         
  1451   113.1866    8045(90)          7985.4175         7901.3672         
  1452   113.2616    8124(90)          7975.5435         7903.3452         
  1453   113.3366    8144(90)          7965.3247         7905.3228         
  1454   113.4116    8122(90)          7955.8560         7907.3003         
  1455   113.4866    7912(89)          7947.8521         7909.2783         
  1456   113.5616    7994(89)          7941.6543         7911.2559         
  1457   113.6366    8047(90)          7937.2988         7913.2339         
  1458   113.7116    7942(89)          7934.6084         7915.2119         
  1459   113.7866    7954(89)          7933.2842         7917.1895         
  1460   113.8616    8005(89)          7933.0029         7919.1675         
  1461   113.9366    7996(89)          7933.4658         7921.1450         
  1462   114.0116    8040(90)          7934.4351         7923.1230         
  1463   114.0866    7927(89)          7935.7363         7925.1006         
  1464   114.1616    7981(89)          7937.2539         7927.0786         
  1465   114.2366    7828(88)          7938.9150         7929.0562         
  1466   114.3116    7922(89)          7940.6777         7931.0342         
  1467   114.3866    8011(90)          7942.5200         7933.0117         
  1468   114.4616    8065(90)          7944.4355         7934.9897         
  1469   114.5366    7891(89)          7946.4102         7936.9673         
  1470   114.6116    7953(89)          7948.4932         7938.9453         
  1471   114.6866    7970(89)          7950.6978         7940.9229         
  1472   114.7616    8112(90)          7953.0771         7942.9009         
  1473   114.8366    8041(90)          7955.7104         7944.8784         
  1474   114.9116    7936(89)          7958.7129         7946.8564         
  1475   114.9866    7982(89)          7962.2329         7948.8340         
  1476   115.0616    8096(90)          7966.4502         7950.8120         
  1477   115.1366    8114(90)          7971.5503         7952.7900         
  1478   115.2116    8061(90)          7977.6953         7954.7676         
  1479   115.2866    7998(89)          7984.9785         7956.7451         
  1480   115.3616    7997(89)          7993.3696         7958.7231         
  1481   115.4366    7941(89)          8002.6694         7960.7007         
  1482   115.5116    7986(89)          8012.4814         7962.6787         
  1483   115.5866    8067(90)          8022.1968         7964.6567         
  1484   115.6616    8018(90)          8031.0244         7966.6343         
  1485   115.7366    8205(91)          8038.0713         7968.6123         
  1486   115.8116    8098(90)          8042.5547         7970.5898         
  1487   115.8866    8007(89)          8044.1094         7972.5679         
  1488   115.9616    8039(90)          8042.9834         7974.5454         
  1489   116.0366    8096(90)          8039.9497         7976.5229         
  1490   116.1116    8027(90)          8036.0044         7978.5010         
  1491   116.1866    8109(90)          8032.2549         7980.4790         
  1492   116.2616    8040(90)          8029.7075         7982.4565         
  1493   116.3366    7971(89)          8029.2607         7984.4346         
  1494   116.4116    8043(90)          8031.7646         7986.4121         
  1495   116.4866    8031(90)          8038.0239         7988.3901         
  1496   116.5616    8023(90)          8048.7603         7990.3677         
  1497   116.6366    7948(89)          8064.5649         7992.3457         
  1498   116.7116    7997(89)          8085.7744         7994.3232         
  1499   116.7866    8024(90)          8112.3052         7996.3013         
  1500   116.8616    8023(90)          8143.5093         7998.2788         
  1501   116.9366    8226(91)          8177.9922         8000.2568         
  1502   117.0116    8428(92)          8213.5713         8002.2344         
  1503   117.0866    8356(91)          8247.2627         8004.2124         
  1504   117.1616    8223(91)          8275.4424         8006.1899         
  1505   117.2366    8280(91)          8294.3740         8008.1680         
  1506   117.3116    8415(92)          8301.1572         8010.1455         
  1507   117.3866    8446(92)          8294.9160         8012.1235         
  1508   117.4616    8462(92)          8277.1846         8014.1011         
  1509   117.5366    8295(91)          8251.2217         8016.0791         
  1510   117.6116    8232(91)          8220.7881         8018.0571         
  1511   117.6866    8204(91)          8189.3521         8020.0347         
  1512   117.7616    8388(92)          8159.6543         8022.0127         
  1513   117.8366    8143(90)          8133.6001         8023.9902         
  1514   117.9116    8125(90)          8112.3311         8025.9678         
  1515   117.9866    7963(89)          8096.2612         8027.9458         
  1516   118.0616    7968(89)          8085.2461         8029.9233         
  1517   118.1366    8000(89)          8078.7842         8031.9014         
  1518   118.2116    8004(89)          8076.1846         8033.8794         
  1519   118.2866    8144(90)          8076.6909         8035.8569         
  1520   118.3616    8112(90)          8079.5576         8037.8350         
  1521   118.4366    7998(89)          8082.1191         8037.8540         
  1522   118.5116    7945(89)          8084.9028         8037.1064         
  1523   118.5866    8020(90)          8088.0288         8036.3594         
  1524   118.6616    8062(90)          8090.8740         8035.6118         
  1525   118.7366    8129(90)          8092.8672         8034.8643         
  1526   118.8116    8126(90)          8093.5894         8034.1172         
  1527   118.8866    8179(90)          8092.9150         8033.3696         
  1528   118.9616    8144(90)          8091.1016         8032.6221         
  1529   119.0366    8095(90)          8088.7407         8031.8750         
  1530   119.1116    8124(90)          8086.6411         8031.1274         
  1531   119.1866    7992(89)          8085.7441         8030.3799         
  1532   119.2616    8059(90)          8087.0723         8029.6323         
  1533   119.3366    8071(90)          8091.7266         8028.8853         
  1534   119.4116    8228(91)          8100.8354         8028.1377         
  1535   119.4866    8112(90)          8115.4961         8027.3901         
  1536   119.5616    8120(90)          8136.6445         8026.6431         
  1537   119.6366    7961(89)          8164.8726         8025.8955         
  1538   119.7116    8060(90)          8200.2559         8025.1484         
  1539   119.7866    8034(90)          8242.1191         8024.4009         
  1540   119.8616    8235(91)          8288.9092         8023.6533         
  1541   119.9366    8362(91)          8338.0703         8022.9062         
  1542   120.0116    8253(91)          8386.0371         8022.1587         
  1543   120.0866    8173(90)          8428.4043         8021.4111         
  1544   120.1616    8320(91)          8460.2900         8020.6641         
  1545   120.2366    8239(91)          8477.2422         8019.9165         
  1546   120.3116    8371(91)          8476.5283         8019.1689         
  1547   120.3866    8311(91)          8458.2246         8018.4214         
  1548   120.4616    8317(91)          8425.1855         8017.6743         
  1549   120.5366    8336(91)          8381.9746         8016.9268         
  1550   120.6116    8372(92)          8333.5469         8016.1792         
  1551   120.6866    8282(91)          8284.4219         8015.4321         
  1552   120.7616    8349(91)          8238.2959         8014.6846         
  1553   120.8366    8145(90)          8197.8857         8013.9370         
  1554   120.9116    8048(90)          8164.9585         8013.1899         
  1555   120.9866    8203(91)          8140.3818         8012.4424         
  1556   121.0616    8040(90)          8124.2891         8011.6953         
  1557   121.1366    8176(90)          8116.2217         8010.9478         
  1558   121.2116    8154(90)          8115.2891         8010.2002         
  1559   121.2866    8126(90)          8120.2837         8009.4531         
  1560   121.3616    8201(91)          8129.8164         8008.7056         
  1561   121.4366    8162(90)          8142.2856         8007.9580         
  1562   121.5116    7927(89)          8155.9443         8007.2104         
  1563   121.5866    8157(90)          8168.9375         8006.4634         
  1564   121.6616    8337(91)          8179.3730         8005.7158         
  1565   121.7366    8261(91)          8185.5361         8004.9683         
  1566   121.8116    8362(91)          8186.2319         8004.2212         
  1567   121.8866    8307(91)          8181.1270         8003.4736         
  1568   121.9616    8219(91)          8170.8501         8002.7261         
  1569   122.0366    8297(91)          8156.7529         8001.9790         
  1570   122.1116    8254(91)          8140.5220         8001.2314         
  1571   122.1866    8246(91)          8123.8599         8000.4839         
  1572   122.2616    8184(90)          8108.3203         7999.7368         
  1573   122.3366    8199(91)          8095.2124         7998.9893         
  1574   122.4116    8172(90)          8085.5923         7998.2422         
  1575   122.4866    8181(90)          8080.2456         7997.4946         
  1576   122.5616    8214(91)          8079.6865         7996.7471         
  1577   122.6366    8136(90)          8084.1660         7995.9995         
  1578   122.7116    8177(90)          8093.6382         7995.2524         
  1579   122.7866    8145(90)          8107.7686         7994.5049         
  1580   122.8616    8000(89)          8125.8857         7993.7573         
  1581   122.9366    8079(90)          8146.9741         7993.0103         
  1582   123.0116    8241(91)          8169.5591         7992.2627         
  1583   123.0866    8169(90)          8192.0449         7991.5151         
  1584   123.1616    8120(90)          8212.4512         7990.7681         
  1585   123.2366    8146(90)          8228.5195         7990.0205         
  1586   123.3116    8241(91)          8238.2012         7989.2729         
  1587   123.3866    8273(91)          8240.0352         7988.5259         
  1588   123.4616    8306(91)          8233.6016         7987.7783         
  1589   123.5366    8240(91)          8219.6689         7987.0308         
  1590   123.6116    7925(89)          8199.9160         7986.2837         
  1591   123.6866    7953(89)          8176.4360         7985.5361         
  1592   123.7616    8183(90)          8151.3159         7984.7886         
  1593   123.8366    8191(91)          8126.4028         7984.0415         
  1594   123.9116    8020(90)          8103.1646         7983.2939         
  1595   123.9866    8133(90)          8082.6895         7982.5464         
  1596   124.0616    8084(90)          8065.6587         7981.7993         
  1597   124.1366    8053(90)          8052.3857         7981.0518         
  1598   124.2116    7996(89)          8042.8721         7980.3042         
  1599   124.2866    8169(90)          8036.8599         7979.5571         
  1600   124.3616    8072(90)          8033.9150         7978.8096         
  1601   124.4366    8032(90)          8033.4727         7978.0620         
  1602   124.5116    7989(89)          8034.9014         7977.3149         
  1603   124.5866    8047(90)          8037.5186         7976.5674         
  1604   124.6616    8013(90)          8040.6289         7975.8198         
  1605   124.7366    8059(90)          8043.5400         7975.0728         
  1606   124.8116    8031(90)          8045.5923         7974.3252         
  1607   124.8866    8044(90)          8046.2393         7973.5776         
  1608   124.9616    7958(89)          8045.1299         7972.8306         
  1609   125.0366    8057(90)          8042.1909         7972.0830         
  1610   125.1116    8039(90)          8037.6245         7971.3354         
  1611   125.1866    8140(90)          8031.8296         7970.5884         
  1612   125.2616    8190(90)          8025.2793         7969.8408         
  1613   125.3366    8066(90)          8018.4502         7969.0933         
  1614   125.4116    7969(89)          8011.7607         7968.3462         
  1615   125.4866    8119(90)          8005.5498         7967.5986         
  1616   125.5616    8099(90)          8000.0762         7966.8511         
  1617   125.6366    8054(90)          7995.5020         7966.1040         
  1618   125.7116    8048(90)          7991.9102         7965.3564         
  1619   125.7866    8114(90)          7989.3081         7964.6089         
  1620   125.8616    8052(90)          7987.6362         7963.8618         
  1621   125.9366    8126(90)          7986.7871         7963.1143         
  1622   126.0116    8187(90)          7986.6147         7962.3667         
  1623   126.0866    7980(89)          7986.9453         7961.6196         
  1624   126.1616    8068(90)          7987.5869         7960.8721         
  1625   126.2366    8086(90)          7988.3359         7960.1245         
  1626   126.3116    8071(90)          7988.9854         7959.3774         
  1627   126.3866    8185(90)          7989.3354         7958.6299         
  1628   126.4616    8084(90)          7989.2173         7957.8823         
  1629   126.5366    8008(89)          7988.5215         7957.1353         
  1630   126.6116    7863(89)          7987.2183         7956.3877         
  1631   126.6866    7971(89)          7985.2886         7955.6401         
  1632   126.7616    7993(89)          7983.0171         7954.8931         
  1633   126.8366    7915(89)          7980.4731         7954.1455         
  1634   126.9116    7878(89)          7977.8096         7953.3979         
  1635   126.9866    7946(89)          7975.1709         7952.6509         
  1636   127.0616    7978(89)          7972.6743         7951.9033         
  1637   127.1366    8006(89)          7970.4141         7951.1558         
  1638   127.2116    8073(90)          7968.4595         7950.4087         
  1639   127.2866    8091(90)          7966.8491         7949.6611         
  1640   127.3616    7900(89)          7965.6035         7948.9136         
  1641   127.4366    8015(90)          7964.7197         7948.1665         
  1642   127.5116    8080(90)          7964.1787         7947.4189         
  1643   127.5866    8047(90)          7963.9507         7946.6714         
  1644   127.6616    7933(89)          7963.9961         7945.9243         
  1645   127.7366    7898(89)          7964.2705         7945.1768         
  1646   127.8116    7834(89)          7965.4722         7945.1714         
  1647   127.8866    7822(88)          7970.8330         7949.1821         
  1648   127.9616    8002(89)          7976.3042         7953.1929         
  1649   128.0366    7908(89)          7981.8687         7957.2031         
  1650   128.1116    7945(89)          7987.5400         7961.2139         
  1651   128.1866    8040(90)          7993.3794         7965.2251         
  1652   128.2616    8013(90)          7999.5112         7969.2354         
  1653   128.3366    7859(89)          8006.1514         7973.2461         
  1654   128.4116    8049(90)          8013.6069         7977.2563         
  1655   128.4866    7972(89)          8022.2817         7981.2666         
  1656   128.5616    7975(89)          8032.6665         7985.2783         
  1657   128.6366    7856(89)          8045.3652         7989.2886         
  1658   128.7116    7968(89)          8061.0195         7993.2988         
  1659   128.7866    7920(89)          8080.3091         7997.3096         
  1660   128.8616    7939(89)          8103.8945         8001.3198         
  1661   128.9366    7950(89)          8132.3735         8005.3311         
  1662   129.0116    8103(90)          8166.1484         8009.3418         
  1663   129.0866    8040(90)          8205.3975         8013.3521         
  1664   129.1616    8163(90)          8249.9316         8017.3628         
  1665   129.2366    8197(91)          8299.1387         8021.3730         
  1666   129.3116    8163(90)          8351.9639         8025.3843         
  1667   129.3866    8299(91)          8406.7881         8029.3950         
  1668   129.4616    8382(92)          8461.5391         8033.4053         
  1669   129.5366    8342(91)          8513.6494         8037.4160         
  1670   129.6116    8343(91)          8560.2109         8041.4263         
  1671   129.6866    8512(92)          8598.2148         8045.4375         
  1672   129.7616    8680(93)          8624.8398         8049.4482         
  1673   129.8366    8947(95)          8638.0254         8053.4585         
  1674   129.9116    8910(94)          8636.8887         8057.4692         
  1675   129.9866    8798(94)          8621.9727         8061.4795         
  1676   130.0616    8562(93)          8595.0811         8065.4907         
  1677   130.1366    8619(93)          8558.9033         8069.5015         
  1678   130.2116    8513(92)          8516.4502         8073.5117         
  1679   130.2866    8506(92)          8470.7227         8077.5225         
  1680   130.3616    8467(92)          8424.4141         8081.5327         
  1681   130.4366    8383(92)          8379.7539         8085.5439         
  1682   130.5116    8392(92)          8338.5312         8089.5547         
  1683   130.5866    8356(91)          8301.9766         8093.5649         
  1684   130.6616    8305(91)          8270.8633         8097.5752         
  1685   130.7366    8204(91)          8245.5117         8101.5859         
  1686   130.8116    8212(91)          8225.8428         8105.5972         
  1687   130.8866    8166(90)          8211.5186         8109.6074         
  1688   130.9616    8380(92)          8201.9678         8113.6182         
  1689   131.0366    8242(91)          8196.5088         8117.6284         
  1690   131.1116    8262(91)          8194.3984         8121.6392         
  1691   131.1866    8403(92)          8194.8828         8125.6504         
  1692   131.2616    8093(90)          8197.2461         8129.6606         
  1693   131.3366    8116(90)          8200.8232         8133.6714         
  1694   131.4116    8344(91)          8205.0234         8137.6816         
  1695   131.4866    8200(91)          8209.3389         8141.6924         
  1696   131.5616    8198(91)          8213.3574         8145.7036         
  1697   131.6366    8401(92)          8216.7949         8149.7139         
  1698   131.7116    8513(92)          8219.5127         8153.7246         
  1699   131.7866    8522(92)          8221.5156         8157.7349         
  1700   131.8616    8150(90)          8222.9297         8161.7456         
  1701   131.9366    8214(91)          8223.9668         8165.7568         
  1702   132.0116    8258(91)          8224.8779         8169.7671         
  1703   132.0866    8103(90)          8225.9248         8173.7778         
  1704   132.1616    8105(90)          8227.3535         8177.7881         
  1705   132.2366    8067(90)          8229.3818         8181.7988         
  1706   132.3116    8015(90)          8232.1924         8185.8101         
  1707   132.3866    8076(90)          8232.4385         8186.3550         
  1708   132.4616    8265(91)          8233.1396         8186.3550         
  1709   132.5366    8245(91)          8234.8457         8186.3550         
  1710   132.6116    8237(91)          8237.5078         8186.3550         
  1711   132.6866    8138(90)          8241.0225         8186.3550         
  1712   132.7616    8210(91)          8245.2188         8186.3550         
  1713   132.8366    8317(91)          8249.8799         8186.3550         
  1714   132.9116    8245(91)          8254.7354         8186.3550         
  1715   132.9866    8136(90)          8259.4785         8186.3550         
  1716   133.0616    8160(90)          8263.7842         8186.3550         
  1717   133.1366    8185(90)          8267.3184         8186.3550         
  1718   133.2116    8221(91)          8269.7822         8186.3550         
  1719   133.2866    8281(91)          8270.9443         8186.3550         
  1720   133.3616    8386(92)          8270.6816         8186.3550         
  1721   133.4366    8240(91)          8269.0010         8186.3550         
  1722   133.5116    8374(92)          8266.0371         8186.3550         
  1723   133.5866    8344(91)          8262.0195         8186.3550         
  1724   133.6616    8454(92)          8257.2383         8186.3550         
  1725   133.7366    8426(92)          8252.0039         8186.3550         
  1726   133.8116    8440(92)          8246.6133         8186.3550         
  1727   133.8866    8468(92)          8241.3486         8186.3550         
  1728   133.9616    8125(90)          8236.4443         8186.3550         
  1729   134.0366    8340(91)          8232.0996         8186.3550         
  1730   134.1116    8164(90)          8228.4639         8186.3550         
  1731   134.1866    8447(92)          8225.6387         8186.3550         
  1732   134.2616    8449(92)          8223.6807         8186.3550         
  1733   134.3366    8383(92)          8222.5986         8186.3550         
  1734   134.4116    8160(90)          8188.0386         8188.0386         
_pd_proc_number_of_points   1734
 
loop_                          
      _refln_index_h           
      _refln_index_k           
      _refln_index_l           
      _refln_mult              
      _pd_refln_phase_id       
      _refln_observed_status   
      _refln_F_squared_meas    
      _refln_F_squared_calc    
      _refln_phase_calc        
      _refln_d_spacing         
   0   0   1  2  1  o          2.5491        2.6330    0.00   5.95777
   1   1   0  4  1  o         25.1909       26.0242    0.00   5.95490
   1   1   1  8  1  o        164.1375      163.8705    0.00   4.21176
   2   0   0  4  1  o        163.6095      163.1320    0.00   4.21075
   2   1   0  8  1  o          8.0171       11.6361    0.00   3.76621
   2   0   1  8  1  o        312.8589      309.1327  180.00   3.43861
   2   1   1 16  1  o         25.2212       24.5546    0.00   3.18346
   0   0   2  2  1  o       1620.6591     1592.9198    0.00   2.97889
   2   2   0  4  1  o        452.1249      445.0601    0.00   2.97745
   1   1   2  8  1  o          3.7889        4.4188  180.00   2.66414
   2   2   1  8  1  o         11.5049       13.4564    0.00   2.66337
   3   1   0  8  1  o         64.5864       75.6139    0.00   2.66311
   2   0   2  8  1  o        176.8991      171.0262    0.00   2.43186
   3   1   1 16  1  o         66.6799       64.5732    0.00   2.43127
   2   1   2 16  1  o          1.9196        1.7025  180.00   2.33640
   3   2   0  8  1  o         69.4124       61.7264    0.00   2.33570
   3   2   1 16  1  o         40.1419       46.2782  180.00   2.17456
   2   2   2  8  1  o        584.2040      597.8382    0.00   2.10588
   4   0   0  4  1  o        225.0373      230.5588    0.00   2.10537
   4   1   0  8  1  o         85.7987       90.4917  180.00   2.04251
   0   0   3  2  1  o         54.3834       47.7899    0.00   1.98592
   3   1   2 16  1  o         73.5599       64.9785    0.00   1.98539
   4   0   1  8  1  o         37.9210       33.5997    0.00   1.98507
   3   3   0  4  1  o        155.1289      137.5947    0.00   1.98497
   4   1   1 16  1  o          9.8709        8.7624    0.00   1.93212
   1   1   3  8  1  o         42.4095       39.6947    0.00   1.88392
   3   3   1  8  1  o          0.1447        0.1340  180.00   1.88319
   4   2   0  8  1  o         42.7883       39.5614    0.00   1.88310
   3   2   2 16  1  o        112.9099      111.2194    0.00   1.83806
   2   0   3  8  1  o        101.9831      107.5506  180.00   1.79618
   4   2   1 16  1  o          1.1929        1.2699  180.00   1.79555
   2   1   3 16  1  o         35.0380       52.6169    0.00   1.75667
   4   0   2  8  1  o        156.0958      164.9438    0.00   1.71931
   4   1   2 16  1  o         74.5139       65.7678  180.00   1.68456
   4   3   0  8  1  o         10.7438        9.4897  180.00   1.68430
   2   2   3  8  1  o         66.0834       65.4163    0.00   1.65214
   3   3   2  8  1  o         23.9817       23.9520    0.00   1.65184
   5   1   0  8  1  o        181.1335      182.1246    0.00   1.65159
   4   3   1 16  1  o         82.8105       69.5444    0.00   1.62078
   3   1   3 16  1  o          3.9022        5.2916    0.00   1.59201
   4   2   2 16  1  o         44.0911       60.0611    0.00   1.59173
   5   1   1 16  1  o          5.9691        8.1498  180.00   1.59157
   5   2   0  8  1  o         35.2047       20.4326    0.00   1.56383
   3   2   3 16  1  o          5.0019        5.9411  180.00   1.51297
   5   2   1 16  1  o         22.2997       26.4724  180.00   1.51259
   0   0   4  2  1  o        549.7426      507.8426    0.00   1.48944
   4   4   0  4  1  o        229.4604      208.7415    0.00   1.48872
   4   3   2 16  1  o          9.7270       21.8331  180.00   1.46617
   1   1   4  8  1  o        115.0487      120.5344    0.00   1.44493
   4   0   3  8  1  o         87.4127       91.5527    0.00   1.44464
   5   1   2 16  1  o        134.3476      140.6971    0.00   1.44444
   4   4   1  8  1  o          0.2400        0.2513  180.00   1.44432
   5   3   0  8  1  o         40.5580       42.4723    0.00   1.44427
   4   1   3 16  1  o          8.5093        8.5093  180.00   1.42385
   2   0   4  8  1  o         29.3910       26.3043  180.00   1.40419
   3   3   3  8  1  o          4.3164        3.8316    0.00   1.40392
   5   3   1 16  1  o         58.5867       51.6067    0.00   1.40362
   6   0   0  4  1  o          1.5772        1.3881    0.00   1.40358
   2   1   4 16  1  o          3.7299        8.5377    0.00   1.38506
   5   2   2 16  1  o          2.5572        7.7247    0.00   1.38463
   6   1   0  8  1  o          1.2438        4.3376    0.00   1.38449
   4   2   3 16  1  o          6.0211        6.0211  180.00   1.36646
   6   0   1  8  1  o         58.7091       58.7091    0.00   1.36618
   6   1   1 16  1  o          3.1004        2.4262    0.00   1.34855
   2   2   4  8  1  o        242.3898      229.3703    0.00   1.33207
   4   4   2  8  1  o        261.7225      247.4310    0.00   1.33168
   6   2   0  8  1  o        131.6177      124.3631    0.00   1.33156
   5   4   0  8  1  o          9.3461        7.1218  180.00   1.31522
   3   1   4 16  1  o        214.6576      174.6148    0.00   1.29994
   5   3   2 16  1  o         55.4808       44.7980    0.00   1.29958
   6   2   1 16  1  o          4.9242        3.9668    0.00   1.29949
   4   3   3 16  1  o         14.3219        9.9095    0.00   1.28453
   5   4   1 16  1  o          0.2784        0.1937    0.00   1.28429
   5   1   3 16  1  o          0.7391        0.7391  180.00   1.26984
   6   0   2  8  1  o          9.9956        9.9956    0.00   1.26970
   3   2   4 16  1  o          4.8814        3.6743    0.00   1.25583
   6   1   2 16  1  o          8.2755        6.4504    0.00   1.25551
   6   3   0  8  1  o          3.3522        2.6529    0.00   1.25540
   5   2   3 16  1  o          1.3592        1.3592    0.00   1.22863
   6   3   1 16  1  o          4.2803        4.2803  180.00   1.22843
   4   0   4  8  1  o         66.2799      100.5931    0.00   1.21593
   6   2   2 16  1  o         53.1415       76.6004    0.00   1.21564
   4   1   4 16  1  o          6.3988       11.1334  180.00   1.20345
   5   4   2 16  1  o          5.1941        8.8393    0.00   1.20317
   0   0   5  2  1  o        380.3082      440.3027    0.00   1.19155
   3   3   4  8  1  o         24.7886       28.2410    0.00   1.19135
   4   4   3  8  1  o          0.0156        0.0175  180.00   1.19119
   7   1   0  8  1  o         88.7840       98.3943    0.00   1.19098
   5   5   0  4  1  o          0.0606        0.0672    0.00   1.19098
   1   1   5  8  1  o          2.2553        1.9610  180.00   1.16839
   4   2   4 16  1  o         11.1895        9.7615    0.00   1.16820
   5   3   3 16  1  o         34.0062       29.7304    0.00   1.16805
   5   5   1  8  1  o         57.4017       50.2870    0.00   1.16787
   7   1   1 16  1  o          0.1243        0.1089  180.00   1.16787
   6   4   0  8  1  o        245.3941      215.0275    0.00   1.16785
   6   3   2 16  1  o          1.5374        1.2996  180.00   1.15687
   7   2   0  8  1  o         41.3011       34.7653  180.00   1.15678
   2   0   5  8  1  o         98.3686       89.1096  180.00   1.14653
   6   0   3  8  1  o          1.5686        1.4050    0.00   1.14620
   6   4   1 16  1  o         31.9558       28.4134  180.00   1.14604
   2   1   5 16  1  o         24.6459       20.1046    0.00   1.13605
   6   1   3 16  1  o          0.0209        0.0177    0.00   1.13573
   7   2   1 16  1  o         21.2949       18.3095    0.00   1.13557
   4   3   4 16  1  o          6.1187       20.5808    0.00   1.11576
   2   2   5  8  1  o        168.4182      181.6735    0.00   1.10626
   5   1   4 16  1  o         50.1107       53.7378    0.00   1.10609
   6   2   3 16  1  o          5.1311        5.4785    0.00   1.10596
   7   1   2 16  1  o         81.0064       86.2305    0.00   1.10587
   5   5   2  8  1  o          2.1179        2.2544    0.00   1.10587
   7   3   0  8  1  o          3.5988        3.8220    0.00   1.10580
   5   4   3 16  1  o          0.0001        0.0002  180.00   1.09655
   3   1   5 16  1  o          2.6115        2.8537    0.00   1.08765
   6   4   2 16  1  o         98.3888      105.8495    0.00   1.08728
   7   3   1 16  1  o         18.8688       20.2622    0.00   1.08723
   5   2   4 16  1  o         13.4904        9.9942  180.00   1.07854
   7   2   2 16  1  o          9.4591        6.9191  180.00   1.07833
   6   5   0  8  1  o         15.5884       11.3527    0.00   1.07826
   3   2   5 16  1  o         11.2513        8.8502    0.00   1.06142
   6   3   3 16  1  o          9.0798        7.2814  180.00   1.06115
   6   5   1 16  1  o          0.4503        0.3645  180.00   1.06102
   4   4   4  8  1  o        122.4400      115.2011    0.00   1.05294
   8   0   0  4  1  o         85.1238       79.8516    0.00   1.05269
   7   4   0  8  1  o          6.5245        7.0880  180.00   1.04456
   8   1   0  8  1  o         14.5199       15.7739    0.00   1.04456
   4   0   5  8  1  o         61.7679       70.8853    0.00   1.03699
   5   3   4 16  1  o         54.8243       62.5712    0.00   1.03686
   7   3   2 16  1  o         27.7290       31.4081    0.00   1.03667
   8   0   1  8  1  o          0.5209        0.5888    0.00   1.03663
   4   1   5 16  1  o         35.4720       29.8484  180.00   1.02922
   7   4   1 16  1  o          3.1857        2.6340    0.00   1.02886
   8   1   1 16  1  o         19.8219       16.3890  180.00   1.02886
   3   3   5  8  1  o          6.1265        6.1589  180.00   1.02162
   6   0   4  8  1  o         42.4204       42.8086    0.00   1.02149
   5   5   3  8  1  o          6.8373        6.9179    0.00   1.02139
   7   1   3 16  1  o          7.1283        7.2123    0.00   1.02139
   8   2   0  8  1  o         75.5099       76.6215    0.00   1.02126
   6   1   4 16  1  o         21.1964       16.8681    0.00   1.01406
   6   5   2 16  1  o          3.0106        2.3521  180.00   1.01389
   4   2   5 16  1  o         10.4924        6.7476  180.00   1.00691
   6   4   3 16  1  o          0.1904        0.1258  180.00   1.00669
   8   2   1 16  1  o          0.3737        0.2501    0.00   1.00657
   7   2   3 16  1  o          2.8770        2.8770    0.00   0.99957
   0   0   6  2  1  o        613.0877      645.9783    0.00   0.99296
   6   2   4 16  1  o         64.0965       66.1023    0.00   0.99270
   8   0   2  8  1  o         45.3261       46.2104    0.00   0.99254
   6   6   0  4  1  o        101.5340      103.1425    0.00   0.99248
   5   4   4 16  1  o          2.1406        1.8323  180.00   0.98587
   7   4   2 16  1  o          0.0132        0.0115    0.00   0.98571
   8   1   2 16  1  o          1.2265        1.0649    0.00   0.98571
   8   3   0  8  1  o         31.7952       27.7494    0.00   0.98566
   1   1   6  8  1  o         48.4632       41.0166    0.00   0.97944
   6   6   1  8  1  o          4.0655        3.1743  180.00   0.97899
   7   5   0  8  1  o         11.3611        8.8514    0.00   0.97898
 
# The following lines are used to test the character set of files sent by     
# network email or other means. They are not part of the CIF data set.        
# abcdefghijklmnopqrstuvwxyzABCDEFGHIJKLMNOPQRSTUVWXYZ0123456789              
# !@#$%^&*()_+{}:"~<>?|\-=[];'`,./ 
