# Supplementary material for: The influence of deuteration on the crystal structure of hybrid halide perovskites: a temperature-dependent neutron diffraction study of FAPbBr3
Source: Acta Crystallogr B Struct Sci Cryst Eng Mater. 2020 Mar 20;76(Pt 2):267–74. doi: 10.1107/S2052520620002620 (PMC7137785; doi:10.1107/S2052520620002620)
Supplement: Supplementary file 7 [file b-76-00267-FAPbBr3_D4_3Ksup6.rtv]

#==============================================
# Powder diffraction pattern number   1
#==============================================

data_FAPbBr3_D4_3K 
#data_FaPbBr_d4_3K_0corrected
 
_pd_block_id    FaPbBr_d4_3K_0corrected
#===============================================================             
     
_diffrn_radiation_probe                neutrons 
_diffrn_radiation_wavelength            1.7982
     
#  The following profile R-factors are NOT CORRECTED for background
#  The sum is extended to all non-excluded points.
#  These are the current CIF standard
 
_pd_proc_ls_prof_R_factor                1.9925
_pd_proc_ls_prof_wR_factor               2.6848
_pd_proc_ls_prof_wR_expected             1.3941
 
#  The following profile R-factors are CORRECTED for background
#  The sum is extended to all non-excluded points.
#  These items are not in the current CIF standard, but are defined above
 
_pd_proc_ls_prof_cR_factor               28.8114
_pd_proc_ls_prof_cwR_factor              21.8827
_pd_proc_ls_prof_cwR_expected            11.3623
 
#  The following items are not in the CIF standard, but are defined above
 
_pd_proc_ls_prof_chi2                 3.7091
_pd_proc_ls_prof_echi2                3.7277
  
_pd_proc_ls_background_function   
;   FullProf Background function number  
;                   
                    
_exptl_absorpt_process_details                                                 
;   FullProf Absorption/surface roughness correction    
 No correction is applied ?.                                                   
;                   
                    
_pd_proc_ls_profile_function                                                   
;                   
;                   
_pd_proc_ls_peak_cutoff 0.00500                                                
_pd_calc_method  "   Rietveld Refinement" 
                    
#---- raw/calc data loop -----   
_pd_meas_2theta_range_min       4.490900
_pd_meas_2theta_range_max     134.766006
_pd_meas_2theta_range_inc       0.075041
_pd_proc_2theta_range_min       4.454672
_pd_proc_2theta_range_max     134.729782
_pd_proc_2theta_range_inc       0.075041
 
loop_
_pd_proc_point_id
_pd_proc_2theta_corrected   
_pd_proc_intensity_total
_pd_calc_intensity_total
_pd_proc_intensity_bkg_calc
 
     1     4.4547    5388(73)          5441.0239         5441.0239       
     2     4.5297    5290(73)          5430.1836         5430.1836       
     3     4.6047    5452(74)          5419.3433         5419.3433       
     4     4.6797    5466(74)          5408.5024         5408.5024       
     5     4.7547    5496(74)          5397.6621         5397.6621       
     6     4.8297    5494(74)          5386.8218         5386.8218       
     7     4.9047    5378(73)          5375.9814         5375.9814       
     8     4.9797    5424(74)          5365.1406         5365.1406       
     9     5.0547    5470(74)          5354.3003         5354.3003       
    10     5.1297    5338(73)          5343.4600         5343.4600       
    11     5.2047    5311(73)          5332.6196         5332.6196       
    12     5.2797    5165(72)          5321.7793         5321.7793       
    13     5.3547    5247(72)          5310.9385         5310.9385       
    14     5.4297    5239(72)          5300.0981         5300.0981       
    15     5.5047    5200(72)          5289.4097         5289.2578       
    16     5.5797    5319(73)          5278.5713         5278.4170       
    17     5.6547    5199(72)          5267.7334         5267.5767       
    18     5.7297    5249(72)          5256.8955         5256.7363       
    19     5.8047    5366(73)          5246.0576         5245.8960       
    20     5.8797    5260(73)          5235.8662         5235.7017       
    21     5.9547    5279(73)          5226.1880         5226.0210       
    22     6.0297    5196(72)          5216.5103         5216.3403       
    23     6.1047    5151(72)          5206.8325         5206.6597       
    24     6.1797    5179(72)          5197.1543         5196.9785       
    25     6.2547    5098(71)          5187.4766         5187.2979       
    26     6.3297    5228(72)          5177.7988         5177.6172       
    27     6.4047    5027(71)          5168.1216         5167.9365       
    28     6.4797    5309(73)          5158.4438         5158.2559       
    29     6.5547    5320(73)          5148.7661         5148.5747       
    30     6.6297    5133(72)          5139.0889         5138.8940       
    31     6.7047    5078(71)          5129.4116         5129.2134       
    32     6.7797    5165(72)          5119.7349         5119.5327       
    33     6.8547    5153(72)          5110.0576         5109.8521       
    34     6.9297    5058(71)          5100.3804         5100.1709       
    35     7.0047    5241(72)          5090.7036         5090.4902       
    36     7.0797    5014(71)          5081.0273         5080.8096       
    37     7.1547    5061(71)          5071.3506         5071.1289       
    38     7.2297    5052(71)          5061.6743         5061.4482       
    39     7.3047    4988(71)          5051.9980         5051.7676       
    40     7.3797    5038(71)          5042.3213         5042.0864       
    41     7.4547    5085(71)          5032.6455         5032.4058       
    42     7.5297    4961(70)          5022.9697         5022.7251       
    43     7.6047    4894(70)          5013.2939         5013.0444       
    44     7.6797    5190(72)          5003.6177         5003.3633       
    45     7.7547    4944(70)          4993.9424         4993.6826       
    46     7.8297    4856(70)          4984.2671         4984.0020       
    47     7.9047    5135(72)          4975.4048         4974.3213       
    48     7.9797    4908(70)          4965.7432         4964.6406       
    49     8.0547    4898(70)          4956.0811         4954.9595       
    50     8.1297    5107(71)          4946.4204         4945.2788       
    51     8.2047    4969(70)          4936.7598         4935.5981       
    52     8.2797    4831(70)          4927.1001         4925.9175       
    53     8.3547    4808(69)          4932.0059         4930.8018       
    54     8.4297    4698(69)          4937.2710         4936.0449       
    55     8.5047    4975(71)          4942.5366         4941.2876       
    56     8.5797    5079(71)          4947.8022         4946.5303       
    57     8.6547    5164(72)          4953.0688         4951.7729       
    58     8.7297    5232(72)          4958.3364         4957.0156       
    59     8.8047    5003(71)          4963.6045         4962.2583       
    60     8.8797    4725(69)          4968.8735         4967.5010       
    61     8.9547    4867(70)          4974.1431         4972.7437       
    62     9.0297    5051(71)          4979.4136         4977.9863       
    63     9.1047    4883(70)          4984.6851         4983.2290       
    64     9.1797    5106(71)          4989.9570         4988.4717       
    65     9.2547    4926(70)          4995.2310         4993.7148       
    66     9.3297    4992(71)          5000.5049         4998.9575       
    67     9.4047    4838(70)          5005.7803         5004.2002       
    68     9.4797    4933(70)          5011.0562         5009.4429       
    69     9.5547    5104(71)          5016.3335         5014.6855       
    70     9.6297    5129(72)          5021.6123         5019.9282       
    71     9.7047    5106(71)          5026.8921         5025.1709       
    72     9.7797    5086(71)          5032.1729         5030.4136       
    73     9.8547    5223(72)          5037.4551         5035.6562       
    74     9.9297    5051(71)          5042.7388         5040.8989       
    75    10.0047    5056(71)          5048.0244         5046.1421       
    76    10.0797    5069(71)          5053.3882         5051.3848       
    77    10.1547    5077(71)          5058.6777         5056.6274       
    78    10.2297    5180(72)          5063.9692         5061.8701       
    79    10.3047    5053(71)          5069.2627         5067.1128       
    80    10.3797    4971(71)          5074.5576         5072.3555       
    81    10.4547    5163(72)          5079.8550         5077.5981       
    82    10.5297    4993(71)          5085.1538         5082.8408       
    83    10.6047    5038(71)          5090.4556         5088.0835       
    84    10.6797    4934(70)          5095.7593         5093.3262       
    85    10.7547    4956(70)          5101.0664         5098.5693       
    86    10.8297    5031(71)          5106.3755         5103.8120       
    87    10.9047    5023(71)          5111.6875         5109.0547       
    88    10.9797    5063(71)          5117.0024         5114.2974       
    89    11.0547    5052(71)          5117.2354         5114.4546       
    90    11.1297    5144(72)          5114.5605         5111.7012       
    91    11.2047    5099(71)          5111.8896         5108.9478       
    92    11.2797    4997(71)          5109.2227         5106.1943       
    93    11.3547    5204(72)          5106.5601         5103.4409       
    94    11.4297    5077(71)          5103.9014         5100.6875       
    95    11.5047    5156(72)          5101.2476         5097.9341       
    96    11.5797    5208(72)          5098.5986         5095.1807       
    97    11.6547    5102(71)          5095.9561         5092.4277       
    98    11.7297    4945(70)          5093.3184         5089.6743       
    99    11.8047    4953(70)          5090.6875         5086.9209       
   100    11.8797    5041(71)          5088.0630         5084.1675       
   101    11.9547    5182(72)          5085.4458         5081.4141       
   102    12.0297    4966(70)          5082.8369         5078.6606       
   103    12.1047    4840(70)          5080.2363         5075.9072       
   104    12.1797    5043(71)          5077.6450         5073.1538       
   105    12.2547    5107(71)          5075.0649         5070.4009       
   106    12.3297    5342(73)          5072.4956         5067.6475       
   107    12.4047    5013(71)          5069.9380         5064.8940       
   108    12.4797    4963(70)          5067.3945         5062.1406       
   109    12.5547    5132(72)          5064.8662         5059.3872       
   110    12.6297    5455(74)          5062.3540         5056.6338       
   111    12.7047    5290(73)          5059.8604         5053.8804       
   112    12.7797    5004(71)          5057.3872         5051.1270       
   113    12.8547    5070(71)          5054.9380         5048.3740       
   114    12.9297    5126(72)          5052.5142         5045.6206       
   115    13.0047    5034(71)          5050.1196         5042.8672       
   116    13.0797    5102(71)          5047.7583         5040.1138       
   117    13.1547    5105(71)          5045.4351         5037.3604       
   118    13.2297    5115(72)          5043.1558         5034.6069       
   119    13.3047    5156(72)          5040.9272         5031.8535       
   120    13.3797    5065(71)          5038.7573         5029.1001       
   121    13.4547    5006(71)          5036.6572         5026.3472       
   122    13.5297    5198(72)          5034.6392         5023.5938       
   123    13.6047    5132(72)          5032.7183         5020.8403       
   124    13.6797    5069(71)          5030.9160         5018.0869       
   125    13.7547    5124(72)          5029.2583         5015.3335       
   126    13.8297    5138(72)          5027.7793         5012.5801       
   127    13.9047    5321(73)          5026.5283         5009.8267       
   128    13.9797    5231(72)          5025.5786         5007.0732       
   129    14.0547    5143(72)          5025.0557         5004.3203       
   130    14.1297    5201(72)          5025.1870         5001.5669       
   131    14.2047    5274(73)          5026.4082         4998.8135       
   132    14.2797    5191(72)          5029.5278         4996.0601       
   133    14.3547    5211(72)          5035.9663         4993.3066       
   134    14.4297    5203(72)          5048.0312         4990.5532       
   135    14.5047    5006(71)          5069.9907         4988.6616       
   136    14.5797    5080(71)          5107.7168         4989.1079       
   137    14.6547    5317(73)          5163.3994         4989.5547       
   138    14.7297    5174(72)          5239.7432         4990.0010       
   139    14.8047    5246(72)          5334.7612         4990.4473       
   140    14.8797    5312(73)          5438.7754         4990.8936       
   141    14.9547    5395(73)          5532.8018         4991.3403       
   142    15.0297    5204(72)          5590.3540         4991.7866       
   143    15.1047    5152(72)          5586.3228         4992.2329       
   144    15.1797    5036(71)          5516.3921         4992.6792       
   145    15.2547    5080(71)          5407.0532         4993.1260       
   146    15.3297    5084(71)          5293.7637         4993.5723       
   147    15.4047    4894(70)          5199.3975         4994.0186       
   148    15.4797    4994(71)          5132.0708         4994.4648       
   149    15.5547    5088(71)          5091.7871         4994.9111       
   150    15.6297    5150(72)          5068.2935         4995.3579       
   151    15.7047    5089(71)          5056.4995         4995.8042       
   152    15.7797    5178(72)          5051.2490         4996.2505       
   153    15.8547    5161(72)          5049.4966         4996.6968       
   154    15.9297    5058(71)          5049.7417         4997.1436       
   155    16.0047    5205(72)          5051.3501         4997.5898       
   156    16.0797    5100(71)          5054.1094         4998.0361       
   157    16.1547    5097(71)          5058.0044         4998.4824       
   158    16.2297    5107(71)          5063.1372         4998.9287       
   159    16.3047    5199(72)          5069.7163         4999.3755       
   160    16.3797    5117(72)          5078.1016         4999.8218       
   161    16.4547    5235(72)          5088.9346         5000.2681       
   162    16.5297    5250(72)          5103.4380         5000.7144       
   163    16.6047    5177(72)          5124.0430         5001.1611       
   164    16.6797    5288(73)          5155.5400         5001.6074       
   165    16.7547    5331(73)          5206.8604         5002.0537       
   166    16.8297    5353(73)          5293.2803         5002.5000       
   167    16.9047    5402(73)          5438.0225         5002.9468       
   168    16.9797    5582(75)          5670.8428         5003.3931       
   169    17.0547    5911(77)          6019.9375         5003.8394       
   170    17.1297    6257(79)          6494.8394         5004.2856       
   171    17.2047    6634(81)          7064.9082         5004.7319       
   172    17.2797    7106(84)          7643.6519         5005.1787       
   173    17.3547    7566(87)          8089.2314         5005.6250       
   174    17.4297    7680(88)          8236.8105         5006.0713       
   175    17.5047    7835(89)          7993.1875         5006.5176       
   176    17.5797    7603(87)          7445.5488         5006.9644       
   177    17.6547    7118(84)          6798.9248         5007.4106       
   178    17.7297    6541(81)          6218.7324         5007.8569       
   179    17.8047    5890(77)          5780.4385         5008.3032       
   180    17.8797    5495(74)          5490.4800         5008.7495       
   181    17.9547    5348(73)          5317.7773         5009.1963       
   182    18.0297    5306(73)          5221.6392         5009.6426       
   183    18.1047    5138(72)          5168.7153         5010.0889       
   184    18.1797    5063(71)          5137.8994         5010.5352       
   185    18.2547    5144(72)          5118.0850         5010.9819       
   186    18.3297    5114(72)          5104.1064         5011.4282       
   187    18.4047    5083(71)          5093.6758         5011.8745       
   188    18.4797    5117(72)          5085.7256         5012.3208       
   189    18.5547    5215(72)          5079.7007         5012.7676       
   190    18.6297    5129(72)          5075.6035         5013.2139       
   191    18.7047    5071(71)          5072.8013         5013.6602       
   192    18.7797    5000(71)          5071.8228         5014.1064       
   193    18.8547    5068(71)          5073.3906         5014.5527       
   194    18.9297    5129(72)          5078.9517         5014.9995       
   195    19.0047    5078(71)          5090.8613         5015.4458       
   196    19.0797    5134(72)          5112.2148         5015.8921       
   197    19.1547    5126(72)          5145.8813         5016.3384       
   198    19.2297    5111(71)          5192.5000         5016.7852       
   199    19.3047    5145(72)          5248.0312         5017.2314       
   200    19.3797    5133(72)          5302.2881         5017.6777       
   201    19.4547    5169(72)          5339.6118         5018.1240       
   202    19.5297    5132(72)          5343.7822         5018.5708       
   203    19.6047    5160(72)          5309.8774         5019.0171       
   204    19.6797    5216(72)          5251.9199         5019.4634       
   205    19.7547    5206(72)          5190.3984         5019.9097       
   206    19.8297    5016(71)          5138.7227         5020.3560       
   207    19.9047    5102(71)          5101.6792         5020.8027       
   208    19.9797    5177(72)          5078.2642         5021.2490       
   209    20.0547    5190(72)          5064.9595         5021.6953       
   210    20.1297    5136(72)          5057.6499         5022.1416       
   211    20.2047    5106(71)          5053.6528         5022.5884       
   212    20.2797    5098(71)          5051.3267         5023.0347       
   213    20.3547    5162(72)          5049.8584         5023.4810       
   214    20.4297    5116(72)          5048.8813         5023.9272       
   215    20.5047    5171(72)          5048.2295         5024.3735       
   216    20.5797    5130(72)          5047.8203         5024.8218       
   217    20.6547    5112(72)          5047.6021         5025.2715       
   218    20.7297    5138(72)          5047.5391         5025.7212       
   219    20.8047    5088(71)          5047.6069         5026.1709       
   220    20.8797    5091(71)          5047.7876         5026.6206       
   221    20.9547    5074(71)          5048.0669         5027.0703       
   222    21.0297    5056(71)          5048.4346         5027.5200       
   223    21.1047    5119(72)          5048.8843         5027.9697       
   224    21.1797    5061(71)          5049.4092         5028.4194       
   225    21.2547    5019(71)          5050.0068         5028.8691       
   226    21.3297    5080(71)          5050.6743         5029.3188       
   227    21.4047    4979(71)          5052.0464         5029.7686       
   228    21.4797    5081(71)          5052.8618         5030.2183       
   229    21.5547    5115(72)          5053.7471         5030.6680       
   230    21.6297    5107(71)          5054.7041         5031.1177       
   231    21.7047    5078(71)          5055.7354         5031.5674       
   232    21.7797    5181(72)          5056.8452         5032.0171       
   233    21.8547    5062(71)          5058.0371         5032.4668       
   234    21.9297    5102(71)          5059.3179         5032.9165       
   235    22.0047    5074(71)          5060.6938         5033.3662       
   236    22.0797    4994(71)          5062.1733         5033.8159       
   237    22.1547    5139(72)          5063.7651         5034.2656       
   238    22.2297    5157(72)          5065.4814         5034.7153       
   239    22.3047    5029(71)          5067.3345         5035.1650       
   240    22.3797    5111(71)          5069.3403         5035.6147       
   241    22.4547    5047(71)          5071.9678         5036.5156       
   242    22.5297    5033(71)          5075.5244         5038.1533       
   243    22.6047    4940(70)          5079.2974         5039.7910       
   244    22.6797    5003(71)          5083.3169         5041.4287       
   245    22.7547    5062(71)          5087.7339         5043.0664       
   246    22.8297    5129(72)          5092.3608         5044.7041       
   247    22.9047    5079(71)          5097.3628         5046.3418       
   248    22.9797    4978(71)          5102.8003         5047.9795       
   249    23.0547    5078(71)          5108.7490         5049.6172       
   250    23.1297    5121(72)          5115.3008         5051.2549       
   251    23.2047    5078(71)          5122.5684         5052.8926       
   252    23.2797    4981(71)          5130.6953         5054.5303       
   253    23.3547    5115(72)          5139.8589         5056.1680       
   254    23.4297    5073(71)          5150.2896         5057.8057       
   255    23.5047    5181(72)          5162.2812         5059.4434       
   256    23.5797    5075(71)          5176.2192         5061.0811       
   257    23.6547    5025(71)          5192.6191         5062.7188       
   258    23.7297    5045(71)          5212.1816         5064.3564       
   259    23.8047    5123(72)          5235.9248         5065.9941       
   260    23.8797    5147(72)          5265.4619         5067.6318       
   261    23.9547    5226(72)          5303.9331         5069.2695       
   262    24.0297    5332(73)          5357.5063         5070.9072       
   263    24.1047    5439(74)          5438.5342         5072.5449       
   264    24.1797    5634(75)          5574.3599         5074.1826       
   265    24.2547    6031(78)          5814.4331         5075.8203       
   266    24.3297    6481(81)          6235.6470         5077.4580       
   267    24.4047    7135(84)          6931.2886         5079.0957       
   268    24.4797    7927(89)          7969.8379         5080.7329       
   269    24.5547    8982(95)          9323.5586         5082.3706       
   270    24.6297    10551(103)         10794.1113         5084.0083     
   271    24.7047    11692(108)         11991.7246         5085.6460     
   272    24.7797    12499(112)         12432.1016         5087.2837     
   273    24.8547    12461(112)         11850.0635         5088.9214     
   274    24.9297    11553(107)         10518.1670         5090.5591     
   275    25.0047    10259(101)          8990.0303         5092.1968     
   276    25.0797    8512(92)          7664.6997         5093.8345       
   277    25.1547    7297(85)          6700.1201         5095.4722       
   278    25.2297    6342(80)          6086.9458         5097.1099       
   279    25.3047    5774(76)          5735.0239         5098.7476       
   280    25.3797    5523(74)          5543.8579         5100.3853       
   281    25.4547    5377(73)          5438.6519         5102.0229       
   282    25.5297    5315(73)          5375.8872         5103.6606       
   283    25.6047    5273(73)          5334.3169         5105.2983       
   284    25.6797    5175(72)          5304.6484         5106.9360       
   285    25.7547    5177(72)          5283.0386         5108.5737       
   286    25.8297    5204(72)          5267.9897         5110.2114       
   287    25.9047    5162(72)          5259.0381         5111.8491       
   288    25.9797    5211(72)          5255.9927         5113.4868       
   289    26.0547    5186(72)          5258.1479         5115.1245       
   290    26.1297    5106(71)          5263.5132         5116.7622       
   291    26.2047    5255(72)          5268.4751         5118.3999       
   292    26.2797    5152(72)          5268.4941         5120.0376       
   293    26.3547    5149(72)          5262.2563         5123.1216       
   294    26.4297    5261(73)          5255.2622         5128.6196       
   295    26.5047    5280(73)          5244.8247         5134.1177       
   296    26.5797    5343(73)          5236.9268         5139.6157       
   297    26.6547    5218(72)          5232.9941         5145.1138       
   298    26.7297    5224(72)          5233.0166         5150.6118       
   299    26.8047    5261(73)          5236.3267         5156.1099       
   300    26.8797    5225(72)          5242.2598         5161.6079       
   301    26.9547    5308(73)          5250.5830         5167.1064       
   302    27.0297    5348(73)          5261.8247         5172.6045       
   303    27.1047    5307(73)          5277.0518         5178.1025       
   304    27.1797    5244(72)          5302.0552         5183.6006       
   305    27.2547    5338(73)          5344.0713         5189.0986       
   306    27.3297    5360(73)          5415.7061         5194.5967       
   307    27.4047    5405(74)          5532.0234         5200.0947       
   308    27.4797    5605(75)          5703.3833         5205.5928       
   309    27.5547    5621(75)          5923.2734         5211.0908       
   310    27.6297    5870(77)          6155.5957         5216.5889       
   311    27.7047    5961(77)          6332.5034         5222.0869       
   312    27.7797    6090(78)          6376.1274         5227.5854       
   313    27.8547    5989(77)          6260.0200         5233.0835       
   314    27.9297    6012(78)          6045.7500         5238.5815       
   315    28.0047    5853(77)          5820.0728         5244.0796       
   316    28.0797    5692(75)          5635.9741         5249.5776       
   317    28.1547    5570(75)          5510.0522         5255.0757       
   318    28.2297    5504(74)          5436.0171         5260.5737       
   319    28.3047    5598(75)          5398.4814         5266.0718       
   320    28.3797    5462(74)          5382.8604         5271.5698       
   321    28.4547    5591(75)          5379.7324         5277.0684       
   322    28.5297    5553(75)          5385.1660         5282.5664       
   323    28.6047    5458(74)          5399.7183         5288.0645       
   324    28.6797    5428(74)          5427.5552         5293.5625       
   325    28.7547    5459(74)          5475.2002         5299.0605       
   326    28.8297    5509(74)          5548.5972         5304.5586       
   327    28.9047    5604(75)          5647.7905         5310.0566       
   328    28.9797    5700(75)          5760.4629         5315.5547       
   329    29.0547    5872(77)          5858.3843         5321.0527       
   330    29.1297    5884(77)          5903.3428         5326.5508       
   331    29.2047    5783(76)          5872.8403         5332.0488       
   332    29.2797    5748(76)          5786.4126         5337.5474       
   333    29.3547    5657(75)          5685.9985         5343.0454       
   334    29.4297    5565(75)          5601.5991         5348.5435       
   335    29.5047    5566(75)          5544.9883         5354.0415       
   336    29.5797    5547(74)          5515.5923         5359.5396       
   337    29.6547    5526(74)          5507.3384         5365.0376       
   338    29.7297    5559(75)          5514.3530         5370.5356       
   339    29.8047    5565(75)          5534.2935         5376.0337       
   340    29.8797    5553(75)          5570.9756         5381.5317       
   341    29.9547    5772(76)          5636.7529         5387.0303       
   342    30.0297    5885(77)          5754.9268         5392.5283       
   343    30.1047    6219(79)          5958.2861         5398.0264       
   344    30.1797    6487(81)          6278.0166         5403.5244       
   345    30.2547    6826(83)          6719.7900         5409.0225       
   346    30.3297    7397(86)          7232.7061         5414.5205       
   347    30.4047    7883(89)          7688.2568         5420.0186       
   348    30.4797    7972(89)          7902.9995         5425.5166       
   349    30.5547    7902(89)          7755.6699         5431.0146       
   350    30.6297    7391(86)          7325.1958         5436.5127       
   351    30.7047    6798(82)          6811.0273         5442.0107       
   352    30.7797    6300(79)          6362.1929         5447.5093       
   353    30.8547    5963(77)          6037.9858         5453.0073       
   354    30.9297    5722(76)          5835.9312         5458.5054       
   355    31.0047    5598(75)          5724.8193         5464.0034       
   356    31.0797    5548(74)          5668.5786         5468.2388       
   357    31.1547    5538(74)          5631.1890         5460.0132       
   358    31.2297    5457(74)          5612.5786         5451.7876       
   359    31.3047    5477(74)          5609.7036         5443.5615       
   360    31.3797    5736(76)          5625.3584         5435.3359       
   361    31.4547    5645(75)          5664.2407         5427.1104       
   362    31.5297    5870(77)          5727.8203         5418.8848       
   363    31.6047    5906(77)          5808.2534         5410.6592       
   364    31.6797    5947(77)          5883.5630         5402.4331       
   365    31.7547    5920(77)          5919.9785         5394.2075       
   366    31.8297    5797(76)          5891.8721         5385.9819       
   367    31.9047    5762(76)          5810.3521         5377.7563       
   368    31.9797    5590(75)          5712.1470         5369.5308       
   369    32.0547    5573(75)          5626.1631         5361.3047       
   370    32.1297    5485(74)          5564.8076         5353.0791       
   371    32.2047    5404(74)          5529.1304         5344.8540       
   372    32.2797    5370(73)          5515.4248         5336.6279       
   373    32.3547    5521(74)          5521.5317         5328.4023       
   374    32.4297    5461(74)          5552.0830         5320.1768       
   375    32.5047    5657(75)          5622.6323         5311.9507       
   376    32.5797    5747(76)          5761.1938         5303.7256       
   377    32.6547    6066(78)          6002.5835         5295.4995       
   378    32.7297    6547(81)          6370.4062         5287.2739       
   379    32.8047    7009(84)          6847.0479         5279.0483       
   380    32.8797    7561(87)          7342.2021         5270.8223       
   381    32.9547    7947(89)          7684.9976         5262.5972       
   382    33.0297    7740(88)          7695.2734         5254.3711       
   383    33.1047    7311(86)          7353.7148         5246.1455       
   384    33.1797    6705(82)          6837.9092         5237.9199       
   385    33.2547    6191(79)          6336.0698         5229.6938       
   386    33.3297    5833(76)          5944.7227         5221.4688       
   387    33.4047    5661(75)          5683.0410         5213.2427       
   388    33.4797    5575(75)          5527.0918         5205.0171       
   389    33.5547    5480(74)          5440.1909         5196.7915       
   390    33.6297    5337(73)          5391.7280         5188.5654       
   391    33.7047    5300(73)          5362.7920         5180.3403       
   392    33.7797    5311(73)          5343.8911         5172.1147       
   393    33.8547    5322(73)          5330.8926         5163.8887       
   394    33.9297    5373(73)          5319.2075         5152.7358       
   395    34.0047    5326(73)          5308.1733         5138.6235       
   396    34.0797    5477(74)          5300.5854         5124.5127       
   397    34.1547    5433(74)          5294.7656         5110.4009       
   398    34.2297    5366(73)          5294.7480         5096.2886       
   399    34.3047    5334(73)          5299.3760         5082.1768       
   400    34.3797    5398(73)          5309.7124         5068.0649       
   401    34.4547    5398(73)          5327.4082         5053.9536       
   402    34.5297    5465(74)          5355.2812         5039.8418       
   403    34.6047    5470(74)          5398.8330         5025.7300       
   404    34.6797    5524(74)          5470.2397         5011.6182       
   405    34.7547    5630(75)          5596.8916         4997.5063       
   406    34.8297    5911(77)          5835.4189         4983.3950       
   407    34.9047    6202(79)          6284.4746         4969.2832       
   408    34.9797    6954(83)          7079.8071         4955.1714       
   409    35.0547    8327(91)          8344.8037         4941.0591       
   410    35.1297    10284(101)         10087.8398         4926.9473     
   411    35.2047    12650(112)         12070.0977         4912.8359     
   412    35.2797    14448(120)         13715.8691         4898.7241     
   413    35.3547    14732(121)         14253.0781         4884.6123     
   414    35.4297    13540(116)         13329.1113         4870.5005     
   415    35.5047    11138(106)         11460.4717         4856.3887     
   416    35.5797    8827(94)          9450.8730         4842.2773       
   417    35.6547    7007(84)          7794.3057         4828.1655       
   418    35.7297    5949(77)          6643.2119         4814.0537       
   419    35.8047    5442(74)          5939.7915         4799.9419       
   420    35.8797    5302(73)          5545.6255         4785.8296       
   421    35.9547    5260(73)          5331.8467         4771.7188       
   422    36.0297    5172(72)          5214.9805         4757.6069       
   423    36.1047    5161(72)          5153.8062         4743.4946       
   424    36.1797    5115(72)          5131.6782         4729.3828       
   425    36.2547    5202(72)          5139.7764         4715.2710       
   426    36.3297    5072(71)          5165.2642         4701.1597       
   427    36.4047    5124(72)          5184.7969         4687.0479       
   428    36.4797    5074(71)          5168.4883         4672.9360       
   429    36.5547    5170(72)          5102.7480         4658.8242       
   430    36.6297    5171(72)          5006.7349         4644.7124       
   431    36.7047    4925(70)          4909.4814         4630.6011       
   432    36.7797    4970(71)          4827.0132         4616.4893       
   433    36.8547    4971(71)          4775.0957         4613.1919       
   434    36.9297    4931(70)          4746.0830         4615.7007       
   435    37.0047    4880(70)          4728.8257         4618.2100       
   436    37.0797    4853(70)          4718.3511         4620.7183       
   437    37.1547    4817(69)          4711.9468         4623.2275       
   438    37.2297    4826(69)          4707.6938         4625.7363       
   439    37.3047    4769(69)          4704.8018         4628.2451       
   440    37.3797    4942(70)          4702.9009         4630.7539       
   441    37.4547    4875(70)          4701.8037         4633.2627       
   442    37.5297    4883(70)          4701.3999         4635.7715       
   443    37.6047    4883(70)          4701.6582         4638.2803       
   444    37.6797    4771(69)          4701.5688         4639.7695       
   445    37.7547    4755(69)          4700.2461         4639.5376       
   446    37.8297    4668(68)          4699.5596         4639.3057       
   447    37.9047    4684(68)          4699.6260         4639.0737       
   448    37.9797    4697(69)          4700.7349         4638.8413       
   449    38.0547    4754(69)          4703.5713         4638.6094       
   450    38.1297    4725(69)          4709.5908         4638.3774       
   451    38.2047    4781(69)          4721.4238         4638.1455       
   452    38.2797    4706(69)          4742.8115         4637.9131       
   453    38.3547    4761(69)          4777.2319         4637.6812       
   454    38.4297    4840(70)          4825.6162         4637.4492       
   455    38.5047    4833(70)          4881.9263         4637.2173       
   456    38.5797    4855(70)          4930.6021         4636.9849       
   457    38.6547    4796(69)          4949.7979         4636.7529       
   458    38.7297    4790(69)          4929.4492         4636.5210       
   459    38.8047    4729(69)          4884.9136         4636.2891       
   460    38.8797    4744(69)          4839.3525         4636.0566       
   461    38.9547    4727(69)          4807.2959         4635.8247       
   462    39.0297    4794(69)          4795.3159         4635.5928       
   463    39.1047    4780(69)          4807.8135         4635.3608       
   464    39.1797    4777(69)          4853.5679         4635.1289       
   465    39.2547    4877(70)          4950.6592         4634.8965       
   466    39.3297    5052(71)          5125.1670         4634.6646       
   467    39.4047    5346(73)          5399.1597         4634.4326       
   468    39.4797    5771(76)          5767.4062         4634.2007       
   469    39.5547    6108(78)          6168.9937         4633.9683       
   470    39.6297    6363(80)          6471.2803         4633.7363       
   471    39.7047    6503(81)          6519.9116         4633.5044       
   472    39.7797    6217(79)          6282.0732         4633.2725       
   473    39.8547    5781(76)          5888.5459         4633.0400       
   474    39.9297    5358(73)          5494.7178         4632.8081       
   475    40.0047    5162(72)          5184.6846         4632.5762       
   476    40.0797    5006(71)          4977.1191         4632.3442       
   477    40.1547    4806(69)          4854.2290         4632.1123       
   478    40.2297    4706(69)          4787.1851         4631.8799       
   479    40.3047    4733(69)          4751.8438         4631.6479       
   480    40.3797    4661(68)          4733.5962         4631.4160       
   481    40.4547    4683(68)          4724.9375         4631.1841       
   482    40.5297    4655(68)          4722.4609         4630.9517       
   483    40.6047    4680(68)          4723.3428         4630.7197       
   484    40.6797    4691(68)          4723.8267         4630.4878       
   485    40.7547    4699(69)          4719.6992         4630.2559       
   486    40.8297    4668(68)          4709.7031         4630.0234       
   487    40.9047    4683(68)          4696.7544         4629.7915       
   488    40.9797    4682(68)          4684.5967         4629.5596       
   489    41.0547    4739(69)          4674.8794         4629.3276       
   490    41.1297    4674(68)          4667.8979         4629.0957       
   491    41.2047    4579(68)          4663.1465         4628.8633       
   492    41.2797    4588(68)          4659.8965         4628.6313       
   493    41.3547    4598(68)          4657.5474         4628.3994       
   494    41.4297    4669(68)          4655.7266         4628.1675       
   495    41.5047    4559(68)          4653.8105         4627.5068       
   496    41.5797    4546(67)          4651.8735         4626.5845       
   497    41.6547    4645(68)          4650.1284         4625.6616       
   498    41.7297    4610(68)          4648.5488         4624.7388       
   499    41.8047    4570(68)          4647.1187         4623.8159       
   500    41.8797    4649(68)          4645.8271         4622.8936       
   501    41.9547    4653(68)          4644.6670         4621.9707       
   502    42.0297    4643(68)          4644.4678         4621.0479       
   503    42.1047    4781(69)          4643.0254         4620.1250       
   504    42.1797    4658(68)          4642.2930         4619.2026       
   505    42.2547    4725(69)          4641.7100         4618.2798       
   506    42.3297    4659(68)          4641.2920         4617.3569       
   507    42.4047    4715(69)          4641.0635         4616.4346       
   508    42.4797    4699(69)          4641.0542         4615.5117       
   509    42.5547    4723(69)          4641.3081         4614.5889       
   510    42.6297    4671(68)          4641.8843         4613.6660       
   511    42.7047    4697(69)          4642.8657         4612.7437       
   512    42.7797    4635(68)          4644.3687         4611.8208       
   513    42.8547    4668(68)          4646.5732         4610.8979       
   514    42.9297    4672(68)          4649.7939         4609.9751       
   515    43.0047    4690(68)          4654.6836         4609.0527       
   516    43.0797    4697(69)          4662.7192         4608.1299       
   517    43.1547    4679(68)          4677.1641         4607.2070       
   518    43.2297    4707(69)          4704.3164         4606.2842       
   519    43.3047    4717(69)          4754.0049         4605.3618       
   520    43.3797    4762(69)          4837.2710         4604.4390       
   521    43.4547    4910(70)          4959.6299         4603.5161       
   522    43.5297    5035(71)          5110.8418         4602.5933       
   523    43.6047    5068(71)          5253.9565         4601.6709       
   524    43.6797    5107(71)          5325.7930         4600.7480       
   525    43.7547    5156(72)          5280.4766         4599.8252       
   526    43.8297    4976(71)          5146.5942         4598.9023       
   527    43.9047    4862(70)          4991.3984         4597.9800       
   528    43.9797    4760(69)          4859.8828         4597.0571       
   529    44.0547    4686(68)          4767.4858         4596.1343       
   530    44.1297    4655(68)          4711.2700         4595.2114       
   531    44.2047    4656(68)          4680.7212         4594.2891       
   532    44.2797    4777(69)          4665.4507         4593.3662       
   533    44.3547    4725(69)          4658.4834         4592.4434       
   534    44.4297    4861(70)          4653.6338         4591.5210       
   535    44.5047    4949(70)          4653.8809         4590.5981       
   536    44.5797    5090(71)          4655.5469         4589.6753       
   537    44.6547    4990(71)          4657.5498         4588.7524       
   538    44.7297    4971(71)          4660.0337         4587.8301       
   539    44.8047    4973(71)          4664.3496         4586.9072       
   540    44.8797    4983(71)          4672.6689         4585.9844       
   541    44.9547    5001(71)          4688.6665         4585.0615       
   542    45.0297    4953(70)          4719.6611         4584.1392       
   543    45.1047    4968(70)          4779.1694         4583.2163       
   544    45.1797    4948(70)          4887.2876         4582.2935       
   545    45.2547    5207(72)          5064.7446         4581.3706       
   546    45.3297    5342(73)          5318.6602         4580.4482       
   547    45.4047    5648(75)          5619.9229         4579.5254       
   548    45.4797    5876(77)          5883.8916         4578.6025       
   549    45.5547    5946(77)          5982.5322         4577.6797       
   550    45.6297    5870(77)          5850.2676         4576.7573       
   551    45.7047    5473(74)          5571.3506         4575.8345       
   552    45.7797    5327(73)          5275.1787         4574.9116       
   553    45.8547    5207(72)          5037.2642         4573.9888       
   554    45.9297    5002(71)          4879.9526         4573.0664       
   555    46.0047    4909(70)          4796.0923         4572.1436       
   556    46.0797    4766(69)          4770.0010         4571.2207       
   557    46.1547    4800(69)          4790.0229         4570.2983       
   558    46.2297    4832(70)          4849.6216         4569.3755       
   559    46.3047    4834(70)          4939.8550         4568.4526       
   560    46.3797    4956(70)          5038.8232         4567.5298       
   561    46.4547    5068(71)          5105.5640         4566.6074       
   562    46.5297    4960(70)          5097.7520         4565.6846       
   563    46.6047    4934(70)          5015.6050         4564.7617       
   564    46.6797    4834(70)          4902.4458         4563.8389       
   565    46.7547    4762(69)          4797.8110         4562.9165       
   566    46.8297    4721(69)          4719.2104         4561.9937       
   567    46.9047    4823(69)          4668.1152         4561.0708       
   568    46.9797    4777(69)          4638.0742         4560.1479       
   569    47.0547    4670(68)          4621.1538         4559.2256       
   570    47.1297    4626(68)          4611.3330         4558.3027       
   571    47.2047    4668(68)          4605.1318         4557.3799       
   572    47.2797    4674(68)          4600.8853         4556.4570       
   573    47.3547    4635(68)          4597.8833         4555.5347       
   574    47.4297    4636(68)          4595.8428         4554.6118       
   575    47.5047    4597(68)          4594.6846         4553.6890       
   576    47.5797    4647(68)          4594.5005         4552.7666       
   577    47.6547    4612(68)          4595.5972         4551.8438       
   578    47.7297    4674(68)          4599.0566         4550.9209       
   579    47.8047    4615(68)          4606.7695         4549.9980       
   580    47.8797    4561(68)          4621.9858         4549.0752       
   581    47.9547    4516(67)          4648.6689         4548.1206       
   582    48.0297    4549(67)          4689.3862         4546.9907       
   583    48.1047    4673(68)          4742.2651         4545.8608       
   584    48.1797    4636(68)          4796.3892         4544.7305       
   585    48.2547    4627(68)          4830.3657         4543.6006       
   586    48.3297    4599(68)          4824.5151         4542.4707       
   587    48.4047    4561(68)          4783.5762         4541.3408       
   588    48.4797    4608(68)          4731.6816         4540.2109       
   589    48.5547    4668(68)          4688.0288         4539.0806       
   590    48.6297    4638(68)          4662.5293         4537.9507       
   591    48.7047    4711(69)          4660.2334         4536.8208       
   592    48.7797    4782(69)          4685.1587         4535.6909       
   593    48.8547    4745(69)          4741.1914         4534.5610       
   594    48.9297    4738(69)          4829.0708         4533.4307       
   595    49.0047    4868(70)          4938.6299         4532.3008       
   596    49.0797    4848(70)          5040.0405         4531.1709       
   597    49.1547    4867(70)          5084.4019         4530.0410       
   598    49.2297    4892(70)          5041.4595         4528.9106       
   599    49.3047    4869(70)          4939.3892         4527.7808       
   600    49.3797    4848(70)          4827.9233         4526.6509       
   601    49.4547    4722(69)          4736.9229         4525.5210       
   602    49.5297    4721(69)          4675.2666         4524.3911       
   603    49.6047    4729(69)          4639.5781         4523.2607       
   604    49.6797    4745(69)          4621.9370         4522.1309       
   605    49.7547    4760(69)          4615.1353         4521.0010       
   606    49.8297    4803(69)          4614.5967         4519.8711       
   607    49.9047    4756(69)          4618.1865         4518.7407       
   608    49.9797    4704(69)          4625.3613         4517.6108       
   609    50.0547    4658(68)          4636.4316         4516.4810       
   610    50.1297    4690(68)          4652.5532         4515.3511       
   611    50.2047    4806(69)          4676.6948         4514.2212       
   612    50.2797    4746(69)          4715.6196         4513.0908       
   613    50.3547    4793(69)          4784.1514         4511.9609       
   614    50.4297    5009(71)          4910.5430         4510.8311       
   615    50.5047    5259(73)          5138.1025         4509.7012       
   616    50.5797    5678(75)          5514.1606         4508.5713       
   617    50.6547    6233(79)          6060.2939         4507.4409       
   618    50.7297    6875(83)          6726.5347         4506.3110       
   619    50.8047    7381(86)          7343.1074         4505.1812       
   620    50.8797    7527(87)          7628.4160         4504.0513       
   621    50.9547    7364(86)          7396.1875         4502.9209       
   622    51.0297    6490(81)          6793.0010         4501.7910       
   623    51.1047    5892(77)          6114.9004         4500.6611       
   624    51.1797    5443(74)          5548.9639         4499.5312       
   625    51.2547    5127(72)          5154.0688         4498.4009       
   626    51.3297    4937(70)          4912.8359         4497.2710       
   627    51.4047    4694(69)          4778.0093         4496.1411       
   628    51.4797    4589(68)          4704.6899         4495.0112       
   629    51.5547    4592(68)          4662.6528         4493.8813       
   630    51.6297    4740(69)          4635.9927         4492.7510       
   631    51.7047    4598(68)          4617.2954         4491.6211       
   632    51.7797    4485(67)          4603.4033         4490.4912       
   633    51.8547    4487(67)          4593.1650         4489.3613       
   634    51.9297    4523(67)          4586.4023         4488.2314       
   635    52.0047    4513(67)          4583.7441         4487.1011       
   636    52.0797    4454(67)          4586.9561         4485.9712       
   637    52.1547    4480(67)          4599.2212         4484.8413       
   638    52.2297    4517(67)          4624.6875         4483.7114       
   639    52.3047    4530(67)          4666.1284         4482.5811       
   640    52.3797    4571(68)          4721.6870         4481.4512       
   641    52.4547    4654(68)          4780.0728         4480.3213       
   642    52.5297    4706(69)          4818.9902         4479.1914       
   643    52.6047    4858(70)          4816.4966         4478.0615       
   644    52.6797    4842(70)          4774.0493         4476.9312       
   645    52.7547    4669(68)          4715.6001         4475.8013       
   646    52.8297    4600(68)          4663.8677         4474.6714       
   647    52.9047    4688(68)          4630.2705         4473.5415       
   648    52.9797    4646(68)          4618.8052         4472.4111       
   649    53.0547    4579(68)          4629.9111         4471.2812       
   650    53.1297    4692(68)          4663.3462         4470.1514       
   651    53.2047    4656(68)          4716.4033         4469.0215       
   652    53.2797    4548(67)          4780.2627         4467.8916       
   653    53.3547    4583(68)          4835.7593         4466.7612       
   654    53.4297    4741(69)          4858.1523         4465.6313       
   655    53.5047    4787(69)          4842.7349         4464.5015       
   656    53.5797    4828(69)          4815.7822         4463.3716       
   657    53.6547    4810(69)          4811.2036         4462.2417       
   658    53.7297    4950(70)          4861.4624         4461.1113       
   659    53.8047    5218(72)          5004.0215         4459.9814       
   660    53.8797    5464(74)          5281.3320         4458.8516       
   661    53.9547    5931(77)          5723.9111         4457.7217       
   662    54.0297    6599(81)          6315.2617         4456.5913       
   663    54.1047    7130(84)          6944.8496         4455.4614       
   664    54.1797    7333(86)          7377.1582         4454.3315       
   665    54.2547    7280(85)          7361.3701         4453.2017       
   666    54.3297    6873(83)          6903.6465         4452.0718       
   667    54.4047    6408(80)          6261.9111         4450.9414       
   668    54.4797    5760(76)          5666.8105         4449.8115       
   669    54.5547    5296(73)          5220.7861         4448.6816       
   670    54.6297    4936(70)          4932.1724         4447.5518       
   671    54.7047    4843(70)          4764.4619         4446.4219       
   672    54.7797    4698(69)          4672.2471         4445.2915       
   673    54.8547    4625(68)          4620.6963         4444.1616       
   674    54.9297    4532(67)          4589.1445         4443.0317       
   675    55.0047    4598(68)          4567.0308         4441.9019       
   676    55.0797    4517(67)          4549.5537         4440.7715       
   677    55.1547    4475(67)          4535.1113         4439.6416       
   678    55.2297    4569(68)          4523.5688         4438.5117       
   679    55.3047    4495(67)          4515.1274         4437.3818       
   680    55.3797    4566(68)          4510.1831         4436.2515       
   681    55.4547    4595(68)          4509.3203         4435.1216       
   682    55.5297    4597(68)          4513.1548         4433.9917       
   683    55.6047    4579(68)          4521.1206         4432.8618       
   684    55.6797    4654(68)          4530.8423         4431.7319       
   685    55.7547    4621(68)          4537.2490         4430.6016       
   686    55.8297    4601(68)          4534.7578         4429.4717       
   687    55.9047    4587(68)          4522.9312         4428.3418       
   688    55.9797    4495(67)          4507.0298         4427.2119       
   689    56.0547    4456(67)          4492.1255         4426.0820       
   690    56.1297    4504(67)          4480.6812         4424.9517       
   691    56.2047    4417(66)          4473.0776         4423.8218       
   692    56.2797    4370(66)          4468.6318         4422.6875       
   693    56.3547    4403(66)          4466.4067         4421.5249       
   694    56.4297    4574(68)          4465.7788         4420.3623       
   695    56.5047    4493(67)          4466.4297         4419.1992       
   696    56.5797    4438(67)          4468.2192         4418.0366       
   697    56.6547    4393(66)          4471.5142         4416.8735       
   698    56.7297    4540(67)          4477.0767         4415.7109       
   699    56.8047    4505(67)          4486.6987         4414.5483       
   700    56.8797    4378(66)          4504.3267         4413.3853       
   701    56.9547    4361(66)          4537.5293         4412.2227       
   702    57.0297    4510(67)          4598.0361         4411.0601       
   703    57.1047    4634(68)          4699.0718         4409.8970       
   704    57.1797    4792(69)          4847.3281         4408.7344       
   705    57.2547    5006(71)          5030.8188         4407.5713       
   706    57.3297    5083(71)          5205.6816         4406.4087       
   707    57.4047    5282(73)          5292.4165         4405.2461       
   708    57.4797    5187(72)          5233.7607         4404.0830       
   709    57.5547    5009(71)          5069.1309         4402.9204       
   710    57.6297    4775(69)          4881.9771         4401.7573       
   711    57.7047    4653(68)          4725.6855         4400.5947       
   712    57.7797    4627(68)          4618.6470         4399.4321       
   713    57.8547    4581(68)          4558.2251         4398.2690       
   714    57.9297    4553(67)          4533.1631         4397.1064       
   715    58.0047    4560(68)          4530.9546         4395.9434       
   716    58.0797    4638(68)          4540.0732         4394.7808       
   717    58.1547    4607(68)          4549.2012         4393.6182       
   718    58.2297    4678(68)          4547.3350         4392.4551       
   719    58.3047    4528(67)          4532.1943         4391.2925       
   720    58.3797    4480(67)          4512.2515         4390.1294       
   721    58.4547    4567(68)          4497.6104         4388.9668       
   722    58.5297    4542(67)          4496.0337         4387.8042       
   723    58.6047    4576(68)          4513.0518         4386.6411       
   724    58.6797    4542(67)          4553.3735         4385.4785       
   725    58.7547    4676(68)          4617.4521         4384.3159       
   726    58.8297    4793(69)          4697.0054         4383.1528       
   727    58.9047    4819(69)          4769.0215         4381.9902       
   728    58.9797    4671(68)          4796.8315         4380.8271       
   729    59.0547    4753(69)          4760.5527         4379.6646       
   730    59.1297    4653(68)          4683.8672         4378.5020       
   731    59.2047    4605(68)          4603.3555         4377.3389       
   732    59.2797    4632(68)          4540.7300         4376.1763       
   733    59.3547    4477(67)          4503.5869         4375.0132       
   734    59.4297    4440(67)          4491.2139         4373.8506       
   735    59.5047    4389(66)          4498.6509         4372.6880       
   736    59.5797    4529(67)          4518.3745         4371.5249       
   737    59.6547    4620(68)          4539.6025         4370.3623       
   738    59.7297    4515(67)          4548.7891         4369.1997       
   739    59.8047    4455(67)          4537.6309         4368.0366       
   740    59.8797    4462(67)          4513.5728         4366.8740       
   741    59.9547    4508(67)          4488.4297         4365.7109       
   742    60.0297    4446(67)          4472.6997         4364.5483       
   743    60.1047    4562(68)          4473.0781         4363.3857       
   744    60.1797    4537(67)          4494.0181         4362.2227       
   745    60.2547    4721(69)          4537.4272         4361.0601       
   746    60.3297    4767(69)          4600.0264         4359.8970       
   747    60.4047    4716(69)          4668.8838         4358.7344       
   748    60.4797    4861(70)          4717.1553         4357.5718       
   749    60.5547    4799(69)          4715.2817         4356.4087       
   750    60.6297    4742(69)          4664.7065         4355.2461       
   751    60.7047    4630(68)          4596.5923         4354.0835       
   752    60.7797    4555(67)          4538.1147         4352.9204       
   753    60.8547    4578(68)          4502.9717         4351.7578       
   754    60.9297    4588(68)          4495.5425         4350.5947       
   755    61.0047    4599(68)          4514.1436         4349.4321       
   756    61.0797    4701(69)          4552.0029         4348.2695       
   757    61.1547    4615(68)          4595.7964         4347.1064       
   758    61.2297    4686(68)          4623.6743         4345.9438       
   759    61.3047    4712(69)          4615.9976         4344.7808       
   760    61.3797    4669(68)          4578.0117         4343.6182       
   761    61.4547    4687(68)          4532.7437         4342.4556       
   762    61.5297    4589(68)          4498.9492         4341.2925       
   763    61.6047    4488(67)          4487.7656         4340.1299       
   764    61.6797    4386(66)          4505.8564         4338.9668       
   765    61.7547    4528(67)          4556.7295         4337.8042       
   766    61.8297    4620(68)          4638.3833         4336.6416       
   767    61.9047    4628(68)          4737.7578         4335.4785       
   768    61.9797    4750(69)          4823.4839         4334.3159       
   769    62.0547    4694(69)          4849.4331         4333.1528       
   770    62.1297    4628(68)          4796.0728         4331.9902       
   771    62.2047    4565(68)          4696.8838         4330.8276       
   772    62.2797    4533(67)          4594.9932         4329.6646       
   773    62.3547    4500(67)          4513.3711         4328.5020       
   774    62.4297    4458(67)          4458.0679         4327.3394       
   775    62.5047    4496(67)          4425.3965         4326.1763       
   776    62.5797    4404(66)          4408.4604         4325.0137       
   777    62.6547    4521(67)          4401.1899         4323.8506       
   778    62.7297    4489(67)          4401.7495         4324.5034       
   779    62.8047    4399(66)          4407.2979         4325.3281       
   780    62.8797    4459(67)          4418.8140         4326.1533       
   781    62.9547    4627(68)          4440.3838         4326.9780       
   782    63.0297    4648(68)          4480.1465         4327.8032       
   783    63.1047    4670(68)          4550.4194         4328.6279       
   784    63.1797    4738(69)          4664.1904         4329.4531       
   785    63.2547    4838(70)          4829.9048         4330.2778       
   786    63.3297    4973(71)          5034.9658         4331.1025       
   787    63.4047    5070(71)          5234.0083         4331.9277       
   788    63.4797    5226(72)          5346.3809         4332.7524       
   789    63.5547    5110(71)          5309.2354         4333.5776       
   790    63.6297    4933(70)          5146.4961         4334.4023       
   791    63.7047    4813(69)          4940.7969         4335.2271       
   792    63.7797    4729(69)          4758.3545         4336.0522       
   793    63.8547    4761(69)          4627.2734         4336.8770       
   794    63.9297    4714(69)          4549.1294         4337.7021       
   795    64.0047    4776(69)          4512.2012         4338.5269       
   796    64.0797    4625(68)          4500.5679         4339.3521       
   797    64.1547    4588(68)          4498.3921         4340.1768       
   798    64.2297    4588(68)          4492.7139         4341.0015       
   799    64.3047    4498(67)          4479.6948         4341.8267       
   800    64.3797    4551(67)          4464.8960         4342.6514       
   801    64.4547    4624(68)          4455.3911         4343.4766       
   802    64.5297    4601(68)          4456.7495         4344.3013       
   803    64.6047    4565(68)          4473.7798         4345.1265       
   804    64.6797    4521(67)          4510.4717         4345.9512       
   805    64.7547    4633(68)          4567.9482         4346.7759       
   806    64.8297    4671(68)          4640.8379         4347.6011       
   807    64.9047    4687(68)          4712.2725         4348.4258       
   808    64.9797    4704(69)          4752.6328         4349.2510       
   809    65.0547    4702(69)          4739.7607         4350.0757       
   810    65.1297    4599(68)          4686.4517         4350.9009       
   811    65.2047    4609(68)          4626.6553         4351.7256       
   812    65.2797    4652(68)          4586.1685         4352.5503       
   813    65.3547    4630(68)          4578.2246         4353.3755       
   814    65.4297    4675(68)          4606.5938         4354.2002       
   815    65.5047    4663(68)          4666.5151         4355.0254       
   816    65.5797    4710(69)          4742.9668         4355.8501       
   817    65.6547    4624(68)          4808.4019         4356.6748       
   818    65.7297    4646(68)          4831.4775         4357.5000       
   819    65.8047    4624(68)          4805.4556         4358.3247       
   820    65.8797    4642(68)          4760.4287         4359.1499       
   821    65.9547    4704(69)          4737.2148         4359.9746       
   822    66.0297    4706(69)          4766.8384         4360.7998       
   823    66.1047    4881(70)          4867.3896         4361.6245       
   824    66.1797    5058(71)          5039.9673         4362.4492       
   825    66.2547    5089(71)          5259.2539         4363.2744       
   826    66.3297    5235(72)          5463.1006         4364.0991       
   827    66.4047    5336(73)          5564.7134         4364.9243       
   828    66.4797    5231(72)          5507.1890         4365.7490       
   829    66.5547    5071(71)          5320.3916         4366.5737       
   830    66.6297    4987(71)          5095.7617         4367.3989       
   831    66.7047    4850(70)          4906.7231         4368.2236       
   832    66.7797    4743(69)          4784.4854         4369.0488       
   833    66.8547    4722(69)          4729.7515         4369.8735       
   834    66.9297    4709(69)          4724.3486         4370.6987       
   835    67.0047    4708(69)          4738.4990         4371.5234       
   836    67.0797    4723(69)          4738.5669         4372.3481       
   837    67.1547    4542(67)          4708.9600         4373.1733       
   838    67.2297    4549(67)          4663.0786         4373.9980       
   839    67.3047    4723(69)          4623.3643         4374.8232       
   840    67.3797    4676(68)          4607.7324         4375.6479       
   841    67.4547    4741(69)          4629.3765         4376.4727       
   842    67.5297    4672(68)          4697.3979         4377.2979       
   843    67.6047    4715(69)          4813.1865         4378.1226       
   844    67.6797    4834(70)          4963.9131         4378.9478       
   845    67.7547    4717(69)          5113.4019         4379.7725       
   846    67.8297    4838(70)          5196.6377         4380.5977       
   847    67.9047    4657(68)          5160.0732         4381.4224       
   848    67.9797    4770(69)          5026.2051         4382.2471       
   849    68.0547    4687(68)          4862.8184         4383.0723       
   850    68.1297    4670(68)          4718.3184         4383.8970       
   851    68.2047    4657(68)          4611.5786         4384.7222       
   852    68.2797    4670(68)          4542.6855         4385.5469       
   853    68.3547    4552(67)          4502.8691         4386.3721       
   854    68.4297    4581(68)          4481.8232         4387.1968       
   855    68.5047    4614(68)          4471.7461         4388.0215       
   856    68.5797    4570(68)          4468.3530         4388.8467       
   857    68.6547    4534(67)          4470.3608         4389.6714       
   858    68.7297    4466(67)          4479.0723         4390.4966       
   859    68.8047    4517(67)          4498.3994         4391.3213       
   860    68.8797    4611(68)          4534.6812         4392.1465       
   861    68.9547    4542(67)          4595.2168         4392.9712       
   862    69.0297    4669(68)          4684.2109         4393.7959       
   863    69.1047    4628(68)          4796.8545         4394.6211       
   864    69.1797    4605(68)          4911.8135         4395.4458       
   865    69.2547    4665(68)          4987.1914         4396.2710       
   866    69.3297    4775(69)          4981.0732         4397.0957       
   867    69.4047    4571(68)          4896.9834         4397.9209       
   868    69.4797    4461(67)          4780.0430         4398.7456       
   869    69.5547    4478(67)          4670.3516         4399.5703       
   870    69.6297    4541(67)          4586.4189         4400.3955       
   871    69.7047    4482(67)          4531.5830         4401.2202       
   872    69.7797    4488(67)          4500.4688         4402.0454       
   873    69.8547    4462(67)          4483.5347         4401.5283       
   874    69.9297    4444(67)          4473.6953         4400.3677       
   875    70.0047    4373(66)          4466.0298         4399.2075       
   876    70.0797    4259(65)          4458.4238         4398.0469       
   877    70.1547    4368(66)          4451.6162         4396.8867       
   878    70.2297    4477(67)          4447.2578         4395.7261       
   879    70.3047    4543(67)          4446.3950         4394.5659       
   880    70.3797    4673(68)          4449.1904         4393.4053       
   881    70.4547    4687(68)          4454.9150         4392.2451       
   882    70.5297    4692(69)          4461.2271         4391.0850       
   883    70.6047    4668(68)          4464.2197         4389.9243       
   884    70.6797    4590(68)          4461.3125         4388.7642       
   885    70.7547    4573(68)          4454.5264         4387.6035       
   886    70.8297    4592(68)          4448.5459         4386.4434       
   887    70.9047    4575(68)          4447.5835         4385.2827       
   888    70.9797    4666(68)          4455.0396         4384.1226       
   889    71.0547    4682(68)          4473.4878         4382.9624       
   890    71.1297    4557(68)          4503.7715         4381.8018       
   891    71.2047    4565(68)          4542.9321         4380.6416       
   892    71.2797    4594(68)          4582.7065         4379.4810       
   893    71.3547    4649(68)          4607.2383         4378.3208       
   894    71.4297    4721(69)          4602.2261         4377.1606       
   895    71.5047    4518(67)          4569.6187         4376.0000       
   896    71.5797    4581(68)          4525.2690         4374.8398       
   897    71.6547    4557(68)          4483.2407         4373.6792       
   898    71.7297    4558(68)          4450.2280         4372.5190       
   899    71.8047    4521(67)          4427.4341         4371.3584       
   900    71.8797    4520(67)          4413.0547         4370.1982       
   901    71.9547    4557(68)          4404.4854         4369.0376       
   902    72.0297    4482(67)          4399.4614         4367.8774       
   903    72.1047    4557(68)          4396.5747         4366.7168       
   904    72.1797    4548(67)          4395.2368         4365.5566       
   905    72.2547    4504(67)          4395.4893         4364.3965       
   906    72.3297    4459(67)          4397.7896         4363.2358       
   907    72.4047    4599(68)          4402.7656         4362.0757       
   908    72.4797    4565(68)          4410.6865         4360.9150       
   909    72.5547    4550(67)          4421.0684         4359.7549       
   910    72.6297    4449(67)          4431.8770         4358.5942       
   911    72.7047    4520(67)          4439.0820         4357.4341       
   912    72.7797    4459(67)          4439.1670         4356.2734       
   913    72.8547    4485(67)          4432.5781         4355.1133       
   914    72.9297    4465(67)          4423.4727         4353.9531       
   915    73.0047    4425(67)          4416.5889         4352.7925       
   916    73.0797    4462(67)          4415.1123         4351.6323       
   917    73.1547    4379(66)          4420.6377         4350.4717       
   918    73.2297    4378(66)          4433.1011         4349.3115       
   919    73.3047    4538(67)          4450.3584         4348.1514       
   920    73.3797    4544(67)          4467.5474         4346.9907       
   921    73.4547    4413(66)          4477.4595         4345.8306       
   922    73.5297    4388(66)          4474.6338         4344.6699       
   923    73.6047    4432(67)          4460.8618         4343.5098       
   924    73.6797    4392(66)          4443.3306         4342.3491       
   925    73.7547    4369(66)          4428.0542         4341.1890       
   926    73.8297    4472(67)          4417.8623         4340.0283       
   927    73.9047    4587(68)          4413.4062         4338.8682       
   928    73.9797    4423(67)          4414.3325         4337.7080       
   929    74.0547    4524(67)          4420.3394         4336.5474       
   930    74.1297    4519(67)          4432.1738         4335.3872       
   931    74.2047    4621(68)          4452.7979         4334.2266       
   932    74.2797    4608(68)          4488.8530         4333.0664       
   933    74.3547    4562(68)          4552.1143         4331.9058       
   934    74.4297    4560(68)          4658.7266         4330.7456       
   935    74.5047    4713(69)          4824.9829         4329.5850       
   936    74.5797    5118(72)          5058.1274         4328.4248       
   937    74.6547    5528(74)          5343.0137         4327.2642       
   938    74.7297    6164(79)          5625.4673         4326.1040       
   939    74.8047    6550(81)          5806.0596         4324.9438       
   940    74.8797    6638(81)          5794.0239         4323.7832       
   941    74.9547    6392(80)          5599.0361         4322.6230       
   942    75.0297    5830(76)          5315.0317         4321.4624       
   943    75.1047    5331(73)          5034.9648         4320.3022       
   944    75.1797    5053(71)          4808.9092         4319.1421       
   945    75.2547    4787(69)          4650.2788         4317.9814       
   946    75.3297    4618(68)          4550.7363         4316.8213       
   947    75.4047    4592(68)          4493.2607         4315.6606       
   948    75.4797    4546(67)          4460.6567         4314.5005       
   949    75.5547    4407(66)          4439.7900         4313.3398       
   950    75.6297    4475(67)          4423.4990         4312.1797       
   951    75.7047    4577(68)          4409.8711         4311.0190       
   952    75.7797    4408(66)          4399.4971         4309.8589       
   953    75.8547    4492(67)          4393.5166         4308.6987       
   954    75.9297    4454(67)          4391.8237         4307.5381       
   955    76.0047    4366(66)          4393.8750         4306.3779       
   956    76.0797    4351(66)          4398.1035         4305.2173       
   957    76.1547    4475(67)          4401.8550         4304.0571       
   958    76.2297    4348(66)          4402.5293         4302.8965       
   959    76.3047    4368(66)          4400.4839         4301.7363       
   960    76.3797    4315(66)          4399.2759         4300.5757       
   961    76.4547    4390(66)          4403.4878         4300.0049       
   962    76.5297    4396(66)          4415.8203         4299.4604       
   963    76.6047    4360(66)          4437.9541         4298.9165       
   964    76.6797    4372(66)          4469.5977         4298.3721       
   965    76.7547    4270(65)          4507.3799         4297.8281       
   966    76.8297    4296(66)          4544.2803         4297.2837       
   967    76.9047    4268(65)          4572.5781         4296.7397       
   968    76.9797    4432(67)          4592.9209         4296.1953       
   969    77.0547    4475(67)          4620.7769         4295.6514       
   970    77.1297    4408(66)          4680.7388         4295.1069       
   971    77.2047    4557(68)          4795.1895         4294.5630       
   972    77.2797    4827(69)          4976.1016         4294.0186       
   973    77.3547    4830(69)          5216.1182         4293.4746       
   974    77.4297    4974(71)          5476.2500         4292.9307       
   975    77.5047    5209(72)          5679.6626         4292.3862       
   976    77.5797    5340(73)          5739.9165         4291.8423       
   977    77.6547    5221(72)          5625.0605         4291.2979       
   978    77.7297    5206(72)          5387.4390         4290.7539       
   979    77.8047    4872(70)          5116.9668         4290.2095       
   980    77.8797    4775(69)          4878.8643         4289.6655       
   981    77.9547    4725(69)          4700.2959         4289.1211       
   982    78.0297    4647(68)          4582.1582         4288.5771       
   983    78.1047    4562(68)          4511.6997         4288.0327       
   984    78.1797    4453(67)          4471.4585         4287.4888       
   985    78.2547    4369(66)          4445.7339         4286.9443       
   986    78.3297    4397(66)          4425.2217         4286.4004       
   987    78.4047    4426(67)          4407.9141         4285.8560       
   988    78.4797    4305(66)          4395.4409         4285.3120       
   989    78.5547    4464(67)          4389.5659         4284.7681       
   990    78.6297    4409(66)          4391.0391         4284.2236       
   991    78.7047    4335(66)          4398.9814         4283.6797       
   992    78.7797    4298(66)          4410.4102         4283.1353       
   993    78.8547    4354(66)          4419.9424         4282.5913       
   994    78.9297    4364(66)          4420.6572         4282.0469       
   995    79.0047    4347(66)          4410.1753         4281.5029       
   996    79.0797    4385(66)          4392.8994         4280.9585       
   997    79.1547    4313(66)          4374.8467         4280.4146       
   998    79.2297    4267(65)          4359.8271         4279.8701       
   999    79.3047    4271(65)          4349.3462         4279.3262       
  1000    79.3797    4245(65)          4343.5117         4278.7817       
  1001    79.4547    4320(66)          4341.7632         4278.2378       
  1002    79.5297    4284(65)          4343.7705         4277.6934       
  1003    79.6047    4338(66)          4349.9561         4277.1494       
  1004    79.6797    4287(65)          4362.1274         4276.6055       
  1005    79.7547    4406(66)          4383.9707         4276.0610       
  1006    79.8297    4405(66)          4421.1426         4275.5171       
  1007    79.9047    4403(66)          4480.2573         4274.9727       
  1008    79.9797    4734(69)          4566.2622         4274.4287       
  1009    80.0547    4826(69)          4678.3989         4273.8843       
  1010    80.1297    5109(71)          4805.0273         4273.3403       
  1011    80.2047    5503(74)          4919.0820         4272.7959       
  1012    80.2797    5412(74)          4980.5615         4272.2520       
  1013    80.3547    5346(73)          4961.5381         4271.7075       
  1014    80.4297    5116(72)          4878.1865         4271.1636       
  1015    80.5047    4874(70)          4774.8262         4270.6191       
  1016    80.5797    4742(69)          4686.4448         4270.0752       
  1017    80.6547    4564(68)          4627.3784         4269.5308       
  1018    80.7297    4429(67)          4594.6641         4268.9868       
  1019    80.8047    4391(66)          4573.0205         4268.4429       
  1020    80.8797    4331(66)          4545.8950         4267.8984       
  1021    80.9547    4251(65)          4510.1265         4267.3545       
  1022    81.0297    4395(66)          4474.9497         4266.8101       
  1023    81.1047    4378(66)          4450.3325         4266.2661       
  1024    81.1797    4313(66)          4442.6318         4265.7217       
  1025    81.2547    4331(66)          4454.3896         4265.1777       
  1026    81.3297    4468(67)          4483.9775         4264.6333       
  1027    81.4047    4494(67)          4524.6436         4264.0894       
  1028    81.4797    4451(67)          4563.8389         4263.5449       
  1029    81.5547    4487(67)          4586.8027         4263.0010       
  1030    81.6297    4504(67)          4584.0400         4262.4565       
  1031    81.7047    4648(68)          4555.5840         4261.9126       
  1032    81.7797    4519(67)          4512.6260         4261.3682       
  1033    81.8547    4413(66)          4470.9204         4260.8242       
  1034    81.9297    4329(66)          4441.4126         4260.2803       
  1035    82.0047    4407(66)          4428.0991         4259.7358       
  1036    82.0797    4395(66)          4429.2339         4259.1919       
  1037    82.1547    4341(66)          4438.2920         4258.6475       
  1038    82.2297    4254(65)          4445.3613         4258.1035       
  1039    82.3047    4292(66)          4441.3198         4257.5591       
  1040    82.3797    4292(66)          4424.7144         4257.0151       
  1041    82.4547    4299(66)          4402.5229         4256.4707       
  1042    82.5297    4257(65)          4383.1323         4255.9268       
  1043    82.6047    4256(65)          4371.8779         4255.3823       
  1044    82.6797    4388(66)          4370.5439         4254.8384       
  1045    82.7547    4362(66)          4378.0977         4254.6211       
  1046    82.8297    4244(65)          4390.4116         4254.9624       
  1047    82.9047    4236(65)          4400.0576         4255.3032       
  1048    82.9797    4270(65)          4400.2754         4255.6445       
  1049    83.0547    4258(65)          4389.5972         4255.9858       
  1050    83.1297    4210(65)          4373.0996         4256.3267       
  1051    83.2047    4222(65)          4357.3110         4256.6680       
  1052    83.2797    4303(66)          4346.3945         4257.0093       
  1053    83.3547    4310(66)          4341.9526         4257.3501       
  1054    83.4297    4348(66)          4343.3594         4257.6914       
  1055    83.5047    4394(66)          4348.2261         4258.0327       
  1056    83.5797    4435(67)          4352.9395         4258.3735       
  1057    83.6547    4349(66)          4354.3765         4258.7148       
  1058    83.7297    4428(67)          4352.0347         4259.0562       
  1059    83.8047    4504(67)          4349.0142         4259.3970       
  1060    83.8797    4329(66)          4348.7202         4259.7383       
  1061    83.9547    4457(67)          4353.6655         4260.0796       
  1062    84.0297    4297(66)          4364.4058         4260.4204       
  1063    84.1047    4371(66)          4379.4043         4260.7617       
  1064    84.1797    4359(66)          4394.9995         4261.1030       
  1065    84.2547    4384(66)          4406.0713         4261.4438       
  1066    84.3297    4450(67)          4408.0137         4261.7852       
  1067    84.4047    4459(67)          4400.1553         4262.1265       
  1068    84.4797    4273(65)          4386.9673         4262.4673       
  1069    84.5547    4291(66)          4373.9512         4262.8086       
  1070    84.6297    4273(65)          4364.6831         4263.1499       
  1071    84.7047    4431(67)          4360.6348         4263.4907       
  1072    84.7797    4402(66)          4363.2812         4263.8320       
  1073    84.8547    4447(67)          4373.7871         4264.1733       
  1074    84.9297    4467(67)          4394.6313         4264.5142       
  1075    85.0047    4619(68)          4431.1328         4264.8555       
  1076    85.0797    4569(68)          4491.7539         4265.1968       
  1077    85.1547    4697(69)          4587.3335         4265.5376       
  1078    85.2297    4782(69)          4727.9976         4265.8789       
  1079    85.3047    4972(71)          4917.7217         4266.2202       
  1080    85.3797    5219(72)          5146.7988         4266.5610       
  1081    85.4547    5668(75)          5383.6108         4266.9023       
  1082    85.5297    5824(76)          5570.9902         4267.2437       
  1083    85.6047    5966(77)          5641.6953         4267.5845       
  1084    85.6797    5907(77)          5562.8906         4267.9258       
  1085    85.7547    5612(75)          5369.2734         4268.2671       
  1086    85.8297    5245(72)          5131.9814         4268.6079       
  1087    85.9047    5160(72)          4908.4272         4268.9492       
  1088    85.9797    4995(71)          4727.4678         4269.2905       
  1089    86.0547    4724(69)          4596.5483         4269.6313       
  1090    86.1297    4664(68)          4510.0649         4269.9727       
  1091    86.2047    4507(67)          4456.7266         4270.3140       
  1092    86.2797    4500(67)          4425.1558         4270.6548       
  1093    86.3547    4457(67)          4407.3164         4270.9961       
  1094    86.4297    4454(67)          4398.9565         4271.3374       
  1095    86.5047    4437(67)          4398.4160         4271.6782       
  1096    86.5797    4369(66)          4404.9082         4272.0195       
  1097    86.6547    4430(67)          4417.4355         4272.3608       
  1098    86.7297    4303(66)          4433.7759         4272.7017       
  1099    86.8047    4420(66)          4449.8091         4273.0430       
  1100    86.8797    4587(68)          4459.8550         4273.3843       
  1101    86.9547    4459(67)          4460.3682         4273.7251       
  1102    87.0297    4446(67)          4454.0493         4274.0664       
  1103    87.1047    4401(66)          4447.5244         4274.4077       
  1104    87.1797    4406(66)          4446.7573         4274.7485       
  1105    87.2547    4531(67)          4455.3853         4275.0898       
  1106    87.3297    4594(68)          4474.7637         4275.4312       
  1107    87.4047    4537(67)          4504.2466         4275.7720       
  1108    87.4797    4632(68)          4541.6636         4276.1133       
  1109    87.5547    4635(68)          4584.9360         4276.4546       
  1110    87.6297    4818(69)          4636.7871         4276.7954       
  1111    87.7047    4935(70)          4707.8813         4277.1367       
  1112    87.7797    4923(70)          4817.1973         4277.4780       
  1113    87.8547    5072(71)          4983.7852         4277.8188       
  1114    87.9297    5206(72)          5217.6230         4278.1602       
  1115    88.0047    5481(74)          5510.0518         4278.5015       
  1116    88.0797    5802(76)          5823.5776         4278.8423       
  1117    88.1547    6175(79)          6086.1709         4279.1836       
  1118    88.2297    6266(79)          6208.6895         4279.5249       
  1119    88.3047    6151(78)          6138.9307         4279.8657       
  1120    88.3797    6051(78)          5905.3423         4280.2070       
  1121    88.4547    5818(76)          5593.1108         4280.5483       
  1122    88.5297    5496(74)          5283.4453         4280.8892       
  1123    88.6047    5185(72)          5024.3936         4281.2305       
  1124    88.6797    4986(71)          4833.3564         4281.5718       
  1125    88.7547    4756(69)          4706.9922         4281.9126       
  1126    88.8297    4582(68)          4629.8975         4282.2539       
  1127    88.9047    4606(68)          4581.7368         4282.5952       
  1128    88.9797    4533(67)          4544.7764         4282.9360       
  1129    89.0547    4592(68)          4510.5200         4283.2773       
  1130    89.1297    4495(67)          4479.1255         4283.6187       
  1131    89.2047    4569(68)          4453.2832         4283.9595       
  1132    89.2797    4490(67)          4434.7026         4284.3008       
  1133    89.3547    4523(67)          4423.3433         4284.6421       
  1134    89.4297    4428(67)          4417.3296         4284.9829       
  1135    89.5047    4301(66)          4413.2061         4285.3242       
  1136    89.5797    4433(67)          4406.9819         4285.6655       
  1137    89.6547    4498(67)          4396.8628         4286.0063       
  1138    89.7297    4462(67)          4384.1694         4286.3477       
  1139    89.8047    4489(67)          4371.3652         4286.6890       
  1140    89.8797    4407(66)          4360.1929         4287.0298       
  1141    89.9547    4447(67)          4351.5249         4287.3711       
  1142    90.0297    4322(66)          4345.6211         4287.7124       
  1143    90.1047    4380(66)          4342.4497         4288.0532       
  1144    90.1797    4451(67)          4341.9658         4288.3945       
  1145    90.2547    4417(66)          4344.3535         4288.7358       
  1146    90.3297    4383(66)          4350.2510         4289.0767       
  1147    90.4047    4359(66)          4360.6191         4289.4180       
  1148    90.4797    4337(66)          4376.4653         4289.7593       
  1149    90.5547    4479(67)          4398.3862         4290.1001       
  1150    90.6297    4382(66)          4425.6807         4290.4414       
  1151    90.7047    4365(66)          4456.1060         4290.7827       
  1152    90.7797    4327(66)          4484.7012         4291.1235       
  1153    90.8547    4285(65)          4504.9858         4291.4648       
  1154    90.9297    4387(66)          4512.0620         4291.8062       
  1155    91.0047    4402(66)          4505.8735         4292.1470       
  1156    91.0797    4405(66)          4492.1875         4292.4883       
  1157    91.1547    4494(67)          4479.1377         4292.8296       
  1158    91.2297    4333(66)          4472.5093         4293.1704       
  1159    91.3047    4402(66)          4474.0464         4293.5117       
  1160    91.3797    4345(66)          4481.2783         4293.8530       
  1161    91.4547    4339(66)          4488.4282         4294.1938       
  1162    91.5297    4429(67)          4489.1084         4294.5352       
  1163    91.6047    4418(66)          4480.5649         4294.8765       
  1164    91.6797    4373(66)          4465.7007         4295.2173       
  1165    91.7547    4403(66)          4450.6260         4295.5586       
  1166    91.8297    4396(66)          4440.7979         4295.8999       
  1167    91.9047    4385(66)          4439.1279         4296.2407       
  1168    91.9797    4470(67)          4445.6821         4296.5820       
  1169    92.0547    4564(68)          4457.9185         4296.9233       
  1170    92.1297    4652(68)          4470.8970         4297.2642       
  1171    92.2047    4687(68)          4479.1987         4297.6055       
  1172    92.2797    4662(68)          4479.2993         4297.9468       
  1173    92.3547    4587(68)          4472.3457         4298.2876       
  1174    92.4297    4534(67)          4463.7891         4298.6289       
  1175    92.5047    4453(67)          4459.6152         4298.9702       
  1176    92.5797    4398(66)          4463.3647         4299.3110       
  1177    92.6547    4445(67)          4475.2271         4299.6523       
  1178    92.7297    4205(65)          4491.9546         4299.9937       
  1179    92.8047    4268(65)          4507.2090         4300.3345       
  1180    92.8797    4389(66)          4513.6650         4300.6758       
  1181    92.9547    4278(65)          4506.1885         4301.0171       
  1182    93.0297    4297(66)          4485.1562         4301.3579       
  1183    93.1047    4398(66)          4456.2236         4301.6992       
  1184    93.1797    4407(66)          4426.0444         4302.0405       
  1185    93.2547    4293(66)          4399.1504         4302.3813       
  1186    93.3297    4473(67)          4377.6445         4302.7227       
  1187    93.4047    4330(66)          4361.9399         4303.0640       
  1188    93.4797    4353(66)          4351.4146         4303.4048       
  1189    93.5547    4433(67)          4345.0176         4303.7461       
  1190    93.6297    4504(67)          4341.7295         4304.0874       
  1191    93.7047    4473(67)          4340.7949         4304.4282       
  1192    93.7797    4364(66)          4341.6899         4304.7710       
  1193    93.8547    4253(65)          4345.3076         4306.3032       
  1194    93.9297    4379(66)          4350.2212         4307.8354       
  1195    94.0047    4424(67)          4356.0854         4309.3682       
  1196    94.0797    4340(66)          4362.3281         4310.9004       
  1197    94.1547    4201(65)          4368.2603         4312.4326       
  1198    94.2297    4361(66)          4372.9824         4313.9648       
  1199    94.3047    4444(67)          4376.5195         4315.4971       
  1200    94.3797    4297(66)          4379.9258         4317.0298       
  1201    94.4547    4345(66)          4384.7095         4318.5620       
  1202    94.5297    4340(66)          4391.7856         4320.0942       
  1203    94.6047    4464(67)          4401.2007         4321.6265       
  1204    94.6797    4528(67)          4411.9673         4323.1592       
  1205    94.7547    4440(67)          4421.9844         4324.6914       
  1206    94.8297    4594(68)          4428.4146         4326.2236       
  1207    94.9047    4636(68)          4429.4521         4327.7559       
  1208    94.9797    4437(67)          4425.7173         4329.2881       
  1209    95.0547    4583(68)          4419.5986         4330.8208       
  1210    95.1297    4474(67)          4413.7046         4332.3530       
  1211    95.2047    4479(67)          4409.9077         4333.8853       
  1212    95.2797    4512(67)          4409.4990         4335.4175       
  1213    95.3547    4463(67)          4413.5894         4336.9502       
  1214    95.4297    4442(67)          4423.5435         4338.4824       
  1215    95.5047    4324(66)          4441.4375         4340.0146       
  1216    95.5797    4350(66)          4470.3013         4341.5469       
  1217    95.6547    4440(67)          4513.9839         4343.0796       
  1218    95.7297    4475(67)          4576.4106         4344.6118       
  1219    95.8047    4572(68)          4660.1641         4346.1440       
  1220    95.8797    4660(68)          4764.5952         4347.6763       
  1221    95.9547    4708(69)          4883.3838         4349.2085       
  1222    96.0297    4719(69)          5002.3042         4350.7412       
  1223    96.1047    4753(69)          5099.2510         4352.2734       
  1224    96.1797    4880(70)          5150.5400         4353.8057       
  1225    96.2547    4875(70)          5141.9312         4355.3379       
  1226    96.3297    4838(70)          5077.3306         4356.8701       
  1227    96.4047    4780(69)          4977.9492         4358.4028       
  1228    96.4797    4734(69)          4869.5361         4359.9351       
  1229    96.5547    4576(68)          4770.9766         4361.4673       
  1230    96.6297    4559(68)          4691.6362         4362.9995       
  1231    96.7047    4547(67)          4632.8154         4364.5317       
  1232    96.7797    4614(68)          4591.1436         4366.0645       
  1233    96.8547    4553(67)          4561.7900         4367.5967       
  1234    96.9297    4511(67)          4541.3091         4369.1289       
  1235    97.0047    4504(67)          4528.2754         4370.6611       
  1236    97.0797    4450(67)          4522.6094         4372.1938       
  1237    97.1547    4462(67)          4524.5952         4373.7261       
  1238    97.2297    4477(67)          4533.9150         4375.2583       
  1239    97.3047    4437(67)          4549.1816         4376.7905       
  1240    97.3797    4390(66)          4567.4229         4378.3232       
  1241    97.4547    4479(67)          4583.9985         4379.8555       
  1242    97.5297    4409(66)          4593.8608         4381.3877       
  1243    97.6047    4448(67)          4594.7275         4382.9199       
  1244    97.6797    4458(67)          4589.1514         4384.4521       
  1245    97.7547    4530(67)          4582.4331         4385.9849       
  1246    97.8297    4479(67)          4579.2246         4387.5171       
  1247    97.9047    4473(67)          4581.9521         4389.0493       
  1248    97.9797    4621(68)          4590.5439         4390.5815       
  1249    98.0547    4594(68)          4602.8525         4392.1138       
  1250    98.1297    4597(68)          4615.6289         4393.6465       
  1251    98.2047    4709(69)          4626.9639         4395.1787       
  1252    98.2797    4620(68)          4638.0830         4396.7109       
  1253    98.3547    4700(69)          4652.9570         4398.2432       
  1254    98.4297    4722(69)          4676.2896         4399.7754       
  1255    98.5047    4830(69)          4711.0527         4401.3081       
  1256    98.5797    4771(69)          4756.7480         4402.8403       
  1257    98.6547    4991(71)          4808.5039         4404.3726       
  1258    98.7297    4836(70)          4857.7529         4405.9048       
  1259    98.8047    4959(70)          4894.9355         4407.4370       
  1260    98.8797    5085(71)          4912.1235         4408.9697       
  1261    98.9547    5129(72)          4905.7729         4410.5020       
  1262    99.0297    5063(71)          4880.2720         4412.0342       
  1263    99.1047    4947(70)          4846.8325         4413.5664       
  1264    99.1797    4896(70)          4816.2856         4415.0991       
  1265    99.2547    4746(69)          4794.2490         4416.6313       
  1266    99.3297    4895(70)          4780.1816         4418.1636       
  1267    99.4047    4809(69)          4769.0063         4419.6958       
  1268    99.4797    4744(69)          4754.5127         4421.2285       
  1269    99.5547    4735(69)          4732.7627         4422.7607       
  1270    99.6297    4851(70)          4703.0415         4424.2930       
  1271    99.7047    4785(69)          4667.5654         4425.8252       
  1272    99.7797    4615(68)          4630.6079         4427.3579       
  1273    99.8547    4667(68)          4596.3823         4428.8901       
  1274    99.9297    4710(69)          4567.5845         4430.4224       
  1275   100.0048    4507(67)          4545.2373         4431.9565       
  1276   100.0798    4527(67)          4529.3774         4433.4888       
  1277   100.1548    4639(68)          4519.0967         4435.0215       
  1278   100.2298    4473(67)          4513.3896         4436.5537       
  1279   100.3048    4448(67)          4511.1836         4438.0859       
  1280   100.3798    4582(68)          4511.7261         4439.6182       
  1281   100.4548    4591(68)          4514.4956         4441.1504       
  1282   100.5298    4509(67)          4519.2900         4442.6831       
  1283   100.6048    4609(68)          4526.3628         4444.2153       
  1284   100.6798    4746(69)          4536.5088         4445.7476       
  1285   100.7548    4698(69)          4551.2100         4447.2798       
  1286   100.8298    4626(68)          4572.8716         4448.8125       
  1287   100.9048    4613(68)          4604.9272         4450.3447       
  1288   100.9798    4740(69)          4651.7690         4451.8770       
  1289   101.0548    4862(70)          4718.1763         4453.4092       
  1290   101.1298    4869(70)          4808.2529         4454.9414       
  1291   101.2048    4994(71)          4923.7959         4456.4741       
  1292   101.2798    5231(72)          5062.4453         4458.0063       
  1293   101.3548    5515(74)          5215.5889         4459.5386       
  1294   101.4298    5737(76)          5366.6191         4461.0713       
  1295   101.5048    5950(77)          5490.2246         4462.6035       
  1296   101.5798    5950(77)          5558.4307         4464.1357       
  1297   101.6548    5784(76)          5554.9648         4465.6680       
  1298   101.7298    5608(75)          5487.9414         4467.2002       
  1299   101.8048    5425(74)          5384.3525         4468.7329       
  1300   101.8798    5309(73)          5273.1450         4470.2651       
  1301   101.9548    5103(71)          5173.7104         4471.7974       
  1302   102.0298    5114(72)          5094.5078         4473.3296       
  1303   102.1048    4982(71)          5034.4238         4474.8618       
  1304   102.1798    4817(69)          4986.1909         4476.3945       
  1305   102.2548    4794(69)          4941.7881         4477.9268       
  1306   102.3298    4675(68)          4897.3643         4479.4590       
  1307   102.4048    4591(68)          4854.4932         4480.9912       
  1308   102.4798    4793(69)          4817.3911         4482.5234       
  1309   102.5548    4773(69)          4789.7393         4484.0562       
  1310   102.6298    4679(68)          4773.1191         4485.5884       
  1311   102.7048    4709(69)          4766.8887         4487.1206       
  1312   102.7798    4780(69)          4768.2490         4488.6528       
  1313   102.8548    4762(69)          4772.9082         4490.1851       
  1314   102.9298    4669(68)          4776.7534         4491.7178       
  1315   103.0048    4706(69)          4777.9541         4493.2500       
  1316   103.0798    4686(68)          4778.1235         4494.7822       
  1317   103.1548    4651(68)          4780.7598         4496.3145       
  1318   103.2298    4730(69)          4788.5649         4497.8472       
  1319   103.3048    4798(69)          4801.8096         4499.3794       
  1320   103.3798    4669(68)          4817.9155         4500.9116       
  1321   103.4548    4740(69)          4832.1445         4502.4438       
  1322   103.5298    4793(69)          4839.3369         4503.9766       
  1323   103.6048    4841(70)          4836.1562         4505.5088       
  1324   103.6798    4826(69)          4822.5298         4507.0410       
  1325   103.7548    4739(69)          4801.6924         4508.5732       
  1326   103.8298    4752(69)          4779.0527         4510.1055       
  1327   103.9048    4754(69)          4759.7124         4511.6382       
  1328   103.9798    4871(70)          4746.6123         4513.1704       
  1329   104.0548    4849(70)          4740.2207         4514.7026       
  1330   104.1298    4918(70)          4738.5142         4516.2349       
  1331   104.2048    4911(70)          4737.9199         4517.7671       
  1332   104.2798    4952(70)          4734.3628         4519.2998       
  1333   104.3548    4870(70)          4724.9766         4520.8320       
  1334   104.4298    4883(70)          4709.2153         4522.3643       
  1335   104.5048    4918(70)          4688.9404         4523.8965       
  1336   104.5798    4847(70)          4667.1416         4525.4287       
  1337   104.6548    4642(68)          4646.5181         4526.9614       
  1338   104.7298    4778(69)          4628.8013         4528.4937       
  1339   104.8048    4697(69)          4614.7949         4530.0259       
  1340   104.8798    4638(68)          4604.6270         4531.5581       
  1341   104.9548    4625(68)          4597.9131         4533.0903       
  1342   105.0298    4709(69)          4594.2505         4534.6230       
  1343   105.1048    4603(68)          4593.1963         4536.1553       
  1344   105.1798    4551(67)          4594.4771         4537.6875       
  1345   105.2548    4754(69)          4597.9141         4539.2197       
  1346   105.3298    4599(68)          4603.2529         4540.7524       
  1347   105.4048    4715(69)          4610.0596         4542.2847       
  1348   105.4798    4717(69)          4617.6182         4543.8169       
  1349   105.5548    4820(69)          4624.9170         4545.3491       
  1350   105.6298    4796(69)          4630.6777         4546.8818       
  1351   105.7048    4645(68)          4633.5278         4548.4141       
  1352   105.7798    4687(68)          4632.6943         4549.9463       
  1353   105.8548    4649(68)          4628.4951         4551.4785       
  1354   105.9298    4654(68)          4622.1626         4553.0112       
  1355   106.0048    4813(69)          4615.1055         4554.5435       
  1356   106.0798    4581(68)          4608.4004         4556.0757       
  1357   106.1548    4833(70)          4602.7095         4557.6079       
  1358   106.2298    4651(68)          4598.3433         4559.1401       
  1359   106.3048    4583(68)          4595.3662         4560.6729       
  1360   106.3798    4621(68)          4593.6685         4562.2051       
  1361   106.4548    4668(68)          4593.0522         4563.7373       
  1362   106.5298    4533(67)          4593.3149         4565.2695       
  1363   106.6048    4605(68)          4594.3096         4566.8018       
  1364   106.6798    4424(67)          4595.8716         4568.3345       
  1365   106.7548    4494(67)          4597.8613         4569.8667       
  1366   106.8298    4503(67)          4600.3828         4571.3989       
  1367   106.9048    4582(68)          4603.5503         4572.9312       
  1368   106.9798    4628(68)          4607.5693         4574.4634       
  1369   107.0548    4599(68)          4612.6338         4575.9961       
  1370   107.1298    4578(68)          4619.0112         4577.5283       
  1371   107.2048    4540(67)          4626.9448         4579.0605       
  1372   107.2798    4469(67)          4636.5293         4580.5928       
  1373   107.3548    4528(67)          4647.6548         4582.1250       
  1374   107.4298    4626(68)          4659.2695         4583.0010       
  1375   107.5048    4522(67)          4670.3042         4582.9849       
  1376   107.5798    4600(68)          4680.4819         4582.9692       
  1377   107.6548    4614(68)          4688.1816         4582.9531       
  1378   107.7298    4525(67)          4692.0347         4582.9370       
  1379   107.8048    4496(67)          4691.5986         4582.9209       
  1380   107.8798    4746(69)          4687.8306         4582.9053       
  1381   107.9548    4638(68)          4682.4468         4582.8892       
  1382   108.0298    4600(68)          4677.1387         4582.8730       
  1383   108.1048    4604(68)          4673.0732         4582.8569       
  1384   108.1798    4690(68)          4670.9712         4582.8413       
  1385   108.2548    4584(68)          4671.1719         4582.8252       
  1386   108.3298    4617(68)          4673.6519         4582.8091       
  1387   108.4048    4571(68)          4678.2651         4582.7930       
  1388   108.4798    4548(67)          4684.9648         4582.7773       
  1389   108.5548    4690(68)          4694.1362         4582.7612       
  1390   108.6298    4593(68)          4706.2485         4582.7451       
  1391   108.7048    4731(69)          4722.5991         4582.7290       
  1392   108.7798    4746(69)          4744.0850         4582.7134       
  1393   108.8548    4781(69)          4772.2031         4582.6973       
  1394   108.9298    4855(70)          4808.2510         4582.6812       
  1395   109.0048    4772(69)          4853.6445         4582.6650       
  1396   109.0798    4782(69)          4910.0103         4582.6494       
  1397   109.1548    4734(69)          4979.3018         4582.6333       
  1398   109.2298    4788(69)          5063.8677         4582.6172       
  1399   109.3048    4882(70)          5165.6318         4582.6011       
  1400   109.3798    5065(71)          5284.3262         4582.5854       
  1401   109.4548    5348(73)          5415.6118         4582.5693       
  1402   109.5298    5256(72)          5549.5674         4582.5532       
  1403   109.6048    5370(73)          5670.4419         4582.5371       
  1404   109.6798    5693(75)          5759.1289         4582.5215       
  1405   109.7548    5701(76)          5798.9053         4582.5054       
  1406   109.8298    5897(77)          5781.9556         4582.4893       
  1407   109.9048    5839(76)          5712.3579         4582.4731       
  1408   109.9798    5806(76)          5604.3047         4582.4575       
  1409   110.0548    5520(74)          5476.7686         4582.4414       
  1410   110.1298    5441(74)          5347.4814         4582.4253       
  1411   110.2048    5365(73)          5229.1123         4582.4092       
  1412   110.2798    5354(73)          5128.5459         4582.3936       
  1413   110.3548    5154(72)          5047.5674         4582.3774       
  1414   110.4298    5158(72)          4983.9082         4582.3613       
  1415   110.5048    5065(71)          4932.9658         4582.3452       
  1416   110.5798    5046(71)          4889.7295         4582.3296       
  1417   110.6548    4905(70)          4850.7544         4582.3135       
  1418   110.7298    4812(69)          4814.7656         4582.2974       
  1419   110.8048    4743(69)          4781.8950         4582.2812       
  1420   110.8798    4728(69)          4752.6577         4582.2656       
  1421   110.9548    4748(69)          4727.4097         4582.2495       
  1422   111.0298    4657(68)          4706.2046         4582.2334       
  1423   111.1048    4645(68)          4688.8857         4582.2173       
  1424   111.1798    4671(68)          4674.9980         4582.2017       
  1425   111.2548    4664(68)          4664.0137         4582.1855       
  1426   111.3298    4682(68)          4655.3945         4582.1694       
  1427   111.4048    4547(67)          4648.7280         4582.1533       
  1428   111.4798    4559(68)          4643.7378         4582.1377       
  1429   111.5548    4696(69)          4640.2705         4582.1216       
  1430   111.6298    4731(69)          4638.3018         4582.1055       
  1431   111.7048    4687(68)          4637.9058         4582.0894       
  1432   111.7798    4597(68)          4639.4072         4582.0737       
  1433   111.8548    4689(68)          4643.1289         4582.0576       
  1434   111.9298    4670(68)          4649.4678         4582.0415       
  1435   112.0048    4536(67)          4658.8872         4582.0254       
  1436   112.0798    4677(68)          4671.7720         4582.0098       
  1437   112.1548    4828(69)          4688.1553         4581.9937       
  1438   112.2298    4685(68)          4707.7471         4581.9775       
  1439   112.3048    4812(69)          4729.7290         4581.9614       
  1440   112.3798    4843(70)          4752.5884         4581.9458       
  1441   112.4548    4925(70)          4774.0742         4581.9297       
  1442   112.5298    4884(70)          4791.2251         4581.9136       
  1443   112.6048    4780(69)          4801.1138         4581.8975       
  1444   112.6798    4930(70)          4801.6670         4581.8818       
  1445   112.7548    4800(69)          4792.7930         4581.8657       
  1446   112.8298    4820(69)          4776.3535         4581.8496       
  1447   112.9048    4720(69)          4755.3794         4581.8335       
  1448   112.9798    4793(69)          4732.8857         4581.8179       
  1449   113.0548    4786(69)          4711.2915         4581.8018       
  1450   113.1298    4721(69)          4692.2695         4581.7856       
  1451   113.2048    4656(68)          4676.7778         4581.7695       
  1452   113.2798    4702(69)          4665.2554         4581.7539       
  1453   113.3548    4450(67)          4657.7148         4581.7378       
  1454   113.4298    4427(67)          4653.9121         4581.7217       
  1455   113.5048    4653(68)          4653.4648         4581.7056       
  1456   113.5798    4734(69)          4655.9326         4581.6899       
  1457   113.6548    4770(69)          4660.8403         4581.6738       
  1458   113.7298    4655(68)          4667.6060         4581.6577       
  1459   113.8048    4676(68)          4675.4927         4581.6416       
  1460   113.8798    4694(69)          4683.5269         4581.6260       
  1461   113.9548    4649(68)          4690.5200         4581.6099       
  1462   114.0298    4721(69)          4695.2622         4581.5938       
  1463   114.1048    4633(68)          4696.9385         4581.5776       
  1464   114.1798    4580(68)          4695.5474         4581.5620       
  1465   114.2548    4583(68)          4691.9043         4581.5459       
  1466   114.3298    4713(69)          4687.2134         4581.5298       
  1467   114.4048    4690(68)          4682.5840         4581.5137       
  1468   114.4798    4681(68)          4678.7520         4581.4980       
  1469   114.5548    4668(68)          4675.9868         4581.4819       
  1470   114.6298    4626(68)          4674.1240         4581.4658       
  1471   114.7048    4518(67)          4672.6245         4581.4497       
  1472   114.7798    4567(68)          4670.7695         4581.4341       
  1473   114.8548    4505(67)          4667.9365         4581.4180       
  1474   114.9298    4592(68)          4663.8540         4581.4019       
  1475   115.0048    4647(68)          4658.6924         4581.3857       
  1476   115.0798    4687(68)          4652.9570         4581.3701       
  1477   115.1548    4660(68)          4647.1855         4581.3540       
  1478   115.2298    4685(68)          4642.0532         4581.3379       
  1479   115.3048    4786(69)          4638.2842         4581.3218       
  1480   115.3798    4644(68)          4636.1172         4581.3062       
  1481   115.4548    4726(69)          4635.8511         4581.2900       
  1482   115.5298    4727(69)          4637.6812         4581.2739       
  1483   115.6048    4723(69)          4641.6992         4581.2578       
  1484   115.6798    4688(68)          4648.7427         4582.1035       
  1485   115.7548    4647(68)          4658.0435         4583.1992       
  1486   115.8298    4675(68)          4669.0532         4584.2949       
  1487   115.9048    4645(68)          4681.2734         4585.3911       
  1488   115.9798    4729(69)          4694.0645         4586.4868       
  1489   116.0548    4671(68)          4706.6206         4587.5825       
  1490   116.1298    4761(69)          4718.1055         4588.6782       
  1491   116.2048    4791(69)          4727.9395         4589.7739       
  1492   116.2798    4688(68)          4736.1245         4590.8701       
  1493   116.3548    4625(68)          4743.2603         4591.9658       
  1494   116.4298    4594(68)          4750.3320         4593.0615       
  1495   116.5048    4712(69)          4758.3477         4594.1577       
  1496   116.5798    4767(69)          4767.9731         4595.2534       
  1497   116.6548    4751(69)          4779.3057         4596.3491       
  1498   116.7298    4672(68)          4791.6987         4597.4448       
  1499   116.8048    4730(69)          4803.7754         4598.5410       
  1500   116.8798    4730(69)          4813.4668         4599.6367       
  1501   116.9548    4709(69)          4818.6279         4600.7324       
  1502   117.0298    4756(69)          4817.6343         4601.8286       
  1503   117.1048    4770(69)          4810.2271         4602.9243       
  1504   117.1798    4733(69)          4797.5786         4604.0200       
  1505   117.2548    4784(69)          4781.7158         4605.1157       
  1506   117.3298    4743(69)          4764.8291         4606.2119       
  1507   117.4048    4754(69)          4748.8135         4607.3076       
  1508   117.4798    4791(69)          4735.1484         4608.4033       
  1509   117.5548    4768(69)          4724.9902         4609.4995       
  1510   117.6298    4712(69)          4719.0703         4610.5952       
  1511   117.7048    4791(69)          4717.9155         4611.6909       
  1512   117.7798    4736(69)          4721.8379         4612.7866       
  1513   117.8548    4759(69)          4730.8872         4613.8828       
  1514   117.9298    4849(70)          4744.9331         4614.9785       
  1515   118.0048    4826(69)          4763.6211         4616.0742       
  1516   118.0798    4717(69)          4786.3340         4617.1699       
  1517   118.1548    4825(69)          4812.1318         4618.2661       
  1518   118.2298    4885(70)          4839.7344         4619.3618       
  1519   118.3048    4977(71)          4867.5278         4620.4575       
  1520   118.3798    4883(70)          4893.6631         4621.5537       
  1521   118.4548    5012(71)          4916.2646         4622.6494       
  1522   118.5298    4923(70)          4933.7427         4623.7451       
  1523   118.6048    5058(71)          4945.3774         4624.8408       
  1524   118.6798    4966(70)          4951.8647         4625.9370       
  1525   118.7548    4968(70)          4954.9414         4627.0327       
  1526   118.8298    5006(71)          4956.6636         4628.1284       
  1527   118.9048    5061(71)          4958.5376         4629.2246       
  1528   118.9798    5075(71)          4961.0669         4630.3203       
  1529   119.0548    4984(71)          4963.6816         4631.4160       
  1530   119.1298    5033(71)          4964.9365         4632.5117       
  1531   119.2048    4923(70)          4963.0688         4633.6079       
  1532   119.2798    4852(70)          4956.7637         4634.7036       
  1533   119.3548    4948(70)          4945.7920         4635.7993       
  1534   119.4298    4832(70)          4931.1050         4636.8955       
  1535   119.5048    4933(70)          4914.3818         4637.9912       
  1536   119.5798    4894(70)          4897.4014         4639.0869       
  1537   119.6548    4941(70)          4881.6108         4640.1826       
  1538   119.7298    4860(70)          4867.9731         4641.2788       
  1539   119.8048    4800(69)          4857.0322         4642.3745       
  1540   119.8798    4974(71)          4849.1035         4643.4702       
  1541   119.9548    4895(70)          4844.4385         4644.5659       
  1542   120.0298    4955(70)          4843.3145         4645.6621       
  1543   120.1048    4859(70)          4846.0400         4646.7578       
  1544   120.1798    4960(70)          4852.9321         4647.8535       
  1545   120.2548    4798(69)          4864.2285         4648.9497       
  1546   120.3298    4843(70)          4880.0088         4650.0454       
  1547   120.4048    4872(70)          4900.0806         4651.1411       
  1548   120.4798    4779(69)          4923.8862         4652.2368       
  1549   120.5548    4890(70)          4950.5498         4653.3330       
  1550   120.6298    4936(70)          4978.9272         4654.4287       
  1551   120.7048    4894(70)          5007.8027         4655.5244       
  1552   120.7798    5022(71)          5036.2217         4656.6201       
  1553   120.8548    4984(71)          5063.8042         4657.7163       
  1554   120.9298    4997(71)          5091.0083         4658.8120       
  1555   121.0048    5030(71)          5118.8979         4659.9077       
  1556   121.0798    4968(70)          5148.5776         4661.0034       
  1557   121.1548    4984(71)          5180.5259         4662.0996       
  1558   121.2298    5038(71)          5213.9902         4663.1953       
  1559   121.3048    5093(71)          5246.8945         4664.2910       
  1560   121.3798    5054(71)          5275.8530         4665.3872       
  1561   121.4548    5288(73)          5296.6992         4666.4829       
  1562   121.5298    5260(73)          5305.3047         4667.5786       
  1563   121.6048    5229(72)          5298.6470         4668.6743       
  1564   121.6798    5263(73)          5275.9072         4669.7705       
  1565   121.7548    5217(72)          5238.9067         4670.8662       
  1566   121.8298    5082(71)          5191.5630         4671.9619       
  1567   121.9048    5056(71)          5138.6025         4673.0581       
  1568   121.9798    5065(71)          5084.5063         4674.1538       
  1569   122.0548    5155(72)          5032.7925         4675.2495       
  1570   122.1298    5003(71)          4985.9854         4676.3452       
  1571   122.2048    5009(71)          4945.6445         4677.4414       
  1572   122.2798    5025(71)          4912.5020         4678.5371       
  1573   122.3548    5055(71)          4886.7090         4679.6328       
  1574   122.4298    5027(71)          4867.9360         4680.7290       
  1575   122.5048    5053(71)          4855.5933         4681.8247       
  1576   122.5798    5076(71)          4848.9062         4682.9204       
  1577   122.6548    4992(71)          4846.9419         4684.0161       
  1578   122.7298    4888(70)          4848.6621         4685.1123       
  1579   122.8048    4964(70)          4852.8789         4686.2080       
  1580   122.8798    5057(71)          4858.3765         4687.3037       
  1581   122.9548    5121(72)          4863.8569         4688.3994       
  1582   123.0298    5075(71)          4868.0913         4689.4956       
  1583   123.1048    5097(71)          4870.0562         4690.5913       
  1584   123.1798    5074(71)          4869.0854         4691.6870       
  1585   123.2548    5006(71)          4865.0249         4692.7832       
  1586   123.3298    5052(71)          4858.2871         4693.8789       
  1587   123.4048    5031(71)          4849.7422         4694.9746       
  1588   123.4798    4996(71)          4840.4956         4696.0703       
  1589   123.5548    4941(70)          4831.6650         4697.1665       
  1590   123.6298    4928(70)          4824.2627         4698.2622       
  1591   123.7048    4917(70)          4819.1304         4699.3579       
  1592   123.7798    4913(70)          4816.9805         4700.4541       
  1593   123.8548    4874(70)          4818.3525         4701.5498       
  1594   123.9298    4762(69)          4823.6416         4702.6455       
  1595   124.0048    4829(69)          4833.0840         4703.7412       
  1596   124.0798    4801(69)          4846.7300         4704.8374       
  1597   124.1548    4863(70)          4864.4263         4705.9331       
  1598   124.2298    4860(70)          4885.7710         4707.0288       
  1599   124.3048    4907(70)          4910.0894         4708.1250       
  1600   124.3798    4949(70)          4936.3833         4709.2207       
  1601   124.4548    5059(71)          4963.3330         4710.3164       
  1602   124.5298    4925(70)          4989.3247         4711.4121       
  1603   124.6048    4933(70)          5012.5054         4712.5083       
  1604   124.6798    4903(70)          5031.0723         4713.6040       
  1605   124.7548    4980(71)          5043.4146         4714.6997       
  1606   124.8298    4953(70)          5048.5278         4715.7954       
  1607   124.9048    4857(70)          5046.2617         4716.8916       
  1608   124.9798    4938(70)          5037.3755         4717.9873       
  1609   125.0548    5075(71)          5023.2764         4719.0830       
  1610   125.1298    4819(69)          5005.5981         4720.1787       
  1611   125.2048    4906(70)          4985.8101         4721.2749       
  1612   125.2798    4917(70)          4964.9531         4722.3706       
  1613   125.3548    5060(71)          4944.1855         4723.4663       
  1614   125.4298    4879(70)          4924.0605         4724.5625       
  1615   125.5048    4936(70)          4905.4775         4725.6582       
  1616   125.5798    4910(70)          4888.9092         4726.7539       
  1617   125.6548    4818(69)          4874.9512         4727.8496       
  1618   125.7298    4805(69)          4863.8130         4728.9458       
  1619   125.8048    4895(70)          4855.5908         4730.0415       
  1620   125.8798    4957(70)          4850.2217         4731.1372       
  1621   125.9548    4911(70)          4847.5107         4732.2329       
  1622   126.0298    4974(71)          4847.1587         4733.3291       
  1623   126.1048    4840(70)          4848.7739         4734.4248       
  1624   126.1798    4875(70)          4851.9033         4735.5205       
  1625   126.2548    4904(70)          4856.0625         4736.6167       
  1626   126.3298    4936(70)          4860.7788         4737.7124       
  1627   126.4048    4987(71)          4865.6626         4738.8081       
  1628   126.4798    4859(70)          4870.5229         4739.9038       
  1629   126.5548    4905(70)          4875.2373         4741.0000       
  1630   126.6298    4900(70)          4879.8232         4742.0957       
  1631   126.7048    4909(70)          4884.3428         4743.1914       
  1632   126.7798    4843(70)          4888.8135         4744.2876       
  1633   126.8548    4917(70)          4893.1411         4745.3833       
  1634   126.9298    4962(70)          4897.1133         4746.4790       
  1635   127.0048    4999(71)          4900.4385         4747.5747       
  1636   127.0798    4852(70)          4902.8359         4748.6709       
  1637   127.1548    4889(70)          4904.1313         4749.7666       
  1638   127.2298    4851(70)          4904.3296         4750.8623       
  1639   127.3048    4840(70)          4903.6191         4751.9585       
  1640   127.3798    4850(70)          4902.3203         4753.0542       
  1641   127.4548    4796(69)          4900.7925         4754.1499       
  1642   127.5298    4742(69)          4899.3516         4755.2456       
  1643   127.6048    4816(69)          4898.2075         4756.3418       
  1644   127.6798    4935(70)          4897.4434         4757.4375       
  1645   127.7548    4865(70)          4897.0366         4758.5332       
  1646   127.8298    4774(69)          4896.9141         4759.6289       
  1647   127.9048    4991(71)          4897.0146         4760.7251       
  1648   127.9798    4770(69)          4897.3301         4761.8208       
  1649   128.0548    4780(69)          4897.9253         4762.9165       
  1650   128.1298    4859(70)          4898.9185         4764.0127       
  1651   128.2048    4955(70)          4900.4575         4765.1084       
  1652   128.2798    4803(69)          4902.6826         4766.2041       
  1653   128.3548    4828(69)          4905.6680         4767.3003       
  1654   128.4298    4818(69)          4909.3887         4768.3960       
  1655   128.5048    4786(69)          4913.6733         4769.4917       
  1656   128.5798    4935(70)          4918.2080         4770.5874       
  1657   128.6548    4909(70)          4922.5415         4771.6831       
  1658   128.7298    4815(69)          4927.0918         4773.7524       
  1659   128.8048    4854(70)          4933.8965         4779.4067       
  1660   128.8798    4988(71)          4938.8750         4785.0615       
  1661   128.9548    5009(71)          4941.7275         4790.7163       
  1662   129.0298    5031(71)          4942.4209         4796.3711       
  1663   129.1048    5048(71)          4941.2456         4802.0269       
  1664   129.1798    4916(70)          4938.6362         4807.6812       
  1665   129.2548    4889(70)          4935.2217         4813.3359       
  1666   129.3298    4928(70)          4931.5474         4818.9907       
  1667   129.4048    4803(69)          4928.0874         4824.6455       
  1668   129.4798    4958(70)          4925.2368         4830.3013       
  1669   129.5548    4906(70)          4923.2935         4835.9556       
  1670   129.6298    4878(70)          4922.4863         4841.6104       
  1671   129.7048    4895(70)          4922.9795         4847.2651       
  1672   129.7798    5093(71)          4924.9004         4852.9199       
  1673   129.8548    4982(71)          4928.3691         4858.5757       
  1674   129.9298    4856(70)          4933.5024         4864.2300       
  1675   130.0048    4986(71)          4940.4492         4869.8848       
  1676   130.0798    4878(70)          4949.3916         4875.5396       
  1677   130.1548    4970(71)          4960.5620         4881.1943       
  1678   130.2298    4991(71)          4974.2427         4886.8501       
  1679   130.3048    5064(71)          4990.7520         4892.5044       
  1680   130.3798    4923(70)          5010.4346         4898.1592       
  1681   130.4548    4931(70)          5033.6294         4903.8140       
  1682   130.5298    4924(70)          5060.6357         4909.4688       
  1683   130.6048    5034(71)          5091.6748         4915.1245       
  1684   130.6798    5093(71)          5126.8125         4920.7788       
  1685   130.7548    5047(71)          5165.9434         4926.4336       
  1686   130.8298    5114(72)          5208.7178         4932.0884       
  1687   130.9048    5195(72)          5254.5010         4937.7432       
  1688   130.9798    5347(73)          5302.3242         4943.3989       
  1689   131.0548    5285(73)          5350.8379         4949.0532       
  1690   131.1298    5331(73)          5398.3301         4954.7080       
  1691   131.2048    5356(73)          5442.7520         4960.3628       
  1692   131.2798    5613(75)          5481.8589         4966.0176       
  1693   131.3548    5786(76)          5513.4404         4971.6733       
  1694   131.4298    5753(76)          5535.6196         4977.3276       
  1695   131.5048    5656(75)          5547.1924         4982.9824       
  1696   131.5798    5508(74)          5547.8311         4988.6372       
  1697   131.6548    5780(76)          5538.1328         4994.2915       
  1698   131.7298    5612(75)          5519.5151         4999.9478       
  1699   131.8048    5426(74)          5493.9829         5005.6021       
  1700   131.8798    5546(74)          5463.7773         5011.2568       
  1701   131.9548    5546(74)          5431.0620         5016.9116       
  1702   132.0298    5523(74)          5397.7378         5022.5659       
  1703   132.1048    5362(73)          5365.3101         5028.2222       
  1704   132.1798    5290(73)          5334.9307         5033.8765       
  1705   132.2548    5169(72)          5307.3843         5039.5312       
  1706   132.3298    5098(71)          5283.1514         5045.1860       
  1707   132.4048    5248(72)          5262.4741         5050.8403       
  1708   132.4798    5289(73)          5245.4121         5056.4966       
  1709   132.5548    5115(72)          5231.8813         5062.1509       
  1710   132.6298    5198(72)          5221.6831         5067.8057       
  1711   132.7048    5341(73)          5214.5278         5073.4604       
  1712   132.7798    5369(73)          5210.0659         5079.1147       
  1713   132.8548    5193(72)          5207.9087         5084.7705       
  1714   132.9298    5189(72)          5207.6436         5090.4253       
  1715   133.0048    5312(73)          5208.8613         5096.0801       
  1716   133.0798    5421(74)          5211.1758         5101.7349       
  1717   133.1548    5319(73)          5214.2485         5107.3892       
  1718   133.2298    5358(73)          5217.8071         5113.0449       
  1719   133.3048    5193(72)          5221.6543         5118.6997       
  1720   133.3798    5339(73)          5225.6880         5124.3545       
  1721   133.4548    5340(73)          5229.8984         5130.0093       
  1722   133.5298    5187(72)          5234.3516         5135.6636       
  1723   133.6048    5075(71)          5239.1689         5141.3193       
  1724   133.6798    5186(72)          5244.4814         5146.9741       
  1725   133.7548    5149(72)          5250.4170         5152.6289       
  1726   133.8298    5214(72)          5257.0571         5158.2837       
  1727   133.9048    5176(72)          5264.4897         5163.9380       
  1728   133.9798    5248(72)          5267.5479         5164.4214       
  1729   134.0548    5243(72)          5270.8965         5164.4214       
  1730   134.1298    5249(72)          5274.9722         5164.4214       
  1731   134.2048    5176(72)          5279.6909         5164.4214       
  1732   134.2798    5158(72)          5284.9751         5164.4214       
  1733   134.3548    5185(72)          5290.7549         5164.4214       
  1734   134.4298    5286(73)          5296.9658         5164.4214       
  1735   134.5048    5171(72)          5303.5435         5164.4214       
  1736   134.5798    5242(72)          5310.4004         5164.4214       
  1737   134.6548    5390(73)          5317.4155         5164.4214       
  1738   134.7298    5286(73)          5164.4404         5164.4404       
_pd_proc_number_of_points   1738
 
loop_                          
      _refln_index_h           
      _refln_index_k           
      _refln_index_l           
      _refln_mult              
      _pd_refln_phase_id       
      _refln_observed_status   
      _refln_F_squared_meas    
      _refln_F_squared_calc    
      _refln_phase_calc        
      _refln_d_spacing         
   0   1   1  4  1  o          5.7334        6.0934    0.00   6.82989
   1   0   1  4  1  o         17.5898       17.4466  180.00   5.91982
   0   2   0  2  1  o         51.4712       50.9290  180.00   5.91402
   1   1   1  8  1  o          2.2214        2.4716    0.00   5.29381
   2   0   0  2  1  o          2.3786        2.3310    0.00   4.18916
   1   2   1  8  1  o         79.3234       77.3359    0.00   4.18389
   0   0   2  2  1  o         52.6170       51.2441    0.00   4.18273
   2   1   0  4  1  o          1.4125        1.7062  180.00   3.94881
   2   0   1  4  1  o          4.4029        4.7699    0.00   3.74575
   1   0   2  4  1  o         27.0272       29.0120  180.00   3.74230
   2   1   1  8  1  o          7.8837        7.9559  180.00   3.57096
   1   1   2  8  1  o          0.0185        0.0187  180.00   3.56797
   0   3   1  4  1  o          1.0811        1.0920  180.00   3.56643
   2   2   0  4  1  o         21.0985       20.5157  180.00   3.41844
   0   2   2  4  1  o         68.1224       66.6780  180.00   3.41495
   1   3   1  8  1  o          8.1912        8.4129    0.00   3.28150
   2   2   1  8  1  o         14.8406       14.6739  180.00   3.16443
   1   2   2  8  1  o         35.2900       34.9754    0.00   3.16235
   2   0   2  4  1  o        332.0657      330.2101    0.00   2.95991
   0   4   0  2  1  o        205.1817      205.1842    0.00   2.95701
   2   1   2  8  1  o          3.2428        3.0264  180.00   2.87137
   2   3   0  4  1  o         10.9451       10.1976  180.00   2.87108
   2   3   1  8  1  o          4.9825        5.7018    0.00   2.71560
   1   3   2  8  1  o          0.6975        0.8053  180.00   2.71428
   0   1   3  4  1  o          0.4759        0.5501  180.00   2.71409
   3   0   1  4  1  o         56.5361       58.6248    0.00   2.64905
   2   2   2  8  1  o          0.4402        0.4566  180.00   2.64691
   1   0   3  4  1  o         13.5581       14.0710    0.00   2.64580
   1   4   1  8  1  o         16.2449       16.8636    0.00   2.64535
   3   1   1  8  1  o          0.0079        0.0098    0.00   2.58501
   1   1   3  8  1  o          1.0192        1.2467  180.00   2.58199
   3   2   1  8  1  o          0.6871        0.7093    0.00   2.41760
   2   4   0  4  1  o          3.0987        3.2027    0.00   2.41580
   1   2   3  8  1  o         16.7172       17.2817    0.00   2.41513
   0   4   2  4  1  o          7.6606        7.9199    0.00   2.41456
   2   3   2  8  1  o          0.6693        0.3171  180.00   2.36709
   3   0   2  4  1  o         27.3263       24.5260  180.00   2.32263
   2   0   3  4  1  o         79.3349       71.6465    0.00   2.32126
   2   4   1  8  1  o          1.4738        1.3323    0.00   2.32096
   1   4   2  8  1  o          0.0257        0.0233    0.00   2.32013
   3   1   2  8  1  o          4.3618        4.3753    0.00   2.27911
   2   1   3  8  1  o          0.3326        0.3330  180.00   2.27781
   0   3   3  4  1  o         21.5976       21.5548    0.00   2.27663
   0   5   1  4  1  o          6.5119        6.4923  180.00   2.27634
   3   3   1  8  1  o          2.7102        3.8420    0.00   2.19883
   1   3   3  8  1  o          3.2861        4.6075  180.00   2.19697
   1   5   1  8  1  o          1.1817        1.6532  180.00   2.19671
   3   2   2  8  1  o          1.7180        1.8177    0.00   2.16188
   2   2   3  8  1  o         18.1908       19.1685  180.00   2.16078
   4   0   0  2  1  o         65.0077       64.0594    0.00   2.09458
   2   4   2  8  1  o        109.3299      109.3231    0.00   2.09195
   0   0   4  2  1  o         38.9581       39.0758    0.00   2.09137
   4   1   0  4  1  o          0.1213        0.1487  180.00   2.06249
   2   5   0  4  1  o          0.0405        0.0534  180.00   2.05987
   4   0   1  4  1  o          7.0245        8.4641    0.00   2.03186
   1   0   4  4  1  o         15.8222       17.9342  180.00   2.02911
   4   1   1  8  1  o          0.3623        0.4162  180.00   2.00253
   3   3   2  8  1  o          0.2262        0.2578  180.00   2.00120
   2   3   3  8  1  o          1.6281        1.8405  180.00   2.00032
   2   5   1  8  1  o          7.3250        8.2638    0.00   2.00013
   1   1   4  8  1  o          1.3853        1.5586    0.00   1.99989
   1   5   2  8  1  o          0.2329        0.2611  180.00   1.99960
   4   2   0  4  1  o         27.1982       26.4124    0.00   1.97441
   3   0   3  4  1  o          0.3272        0.3186  180.00   1.97327
   3   4   1  8  1  o         70.9452       69.1258    0.00   1.97309
   1   4   3  8  1  o         54.0253       52.7643    0.00   1.97174
   0   2   4  4  1  o         14.4289       14.0927    0.00   1.97171
   0   6   0  2  1  o          4.9917        4.8775    0.00   1.97134
   3   1   3  8  1  o          0.3492        0.3490  180.00   1.94637
   4   2   1  8  1  o          3.0831        2.5352    0.00   1.92161
   1   2   4  8  1  o          0.9025        0.7763  180.00   1.91928
   4   0   2  4  1  o          1.5969        1.7026    0.00   1.87287
   3   2   3  8  1  o         17.3340       18.3474    0.00   1.87183
   2   0   4  4  1  o         50.5423       53.2906    0.00   1.87115
   1   6   1  8  1  o          0.2123        0.2230    0.00   1.87036
   4   1   2  8  1  o          0.9449        0.8353    0.00   1.84983
   4   3   0  4  1  o          0.0926        0.0818    0.00   1.84975
   2   1   4  8  1  o          0.5175        0.4572    0.00   1.84817
   2   5   2  8  1  o          4.6677        4.1249    0.00   1.84794
   3   4   2  8  1  o          9.4590        9.2056  180.00   1.82655
   2   4   3  8  1  o         12.5248       12.2438    0.00   1.82588
   4   3   1  8  1  o          3.6263        3.7554  180.00   1.80613
   1   3   4  8  1  o          3.5789        3.6731  180.00   1.80419
   0   5   3  4  1  o          0.8943        0.9163    0.00   1.80392
   4   2   2  8  1  o          0.2670        0.2303  180.00   1.78548
   2   2   4  8  1  o         21.7237       18.8927  180.00   1.78399
   2   6   0  4  1  o          0.2517        0.2192    0.00   1.78371
   0   6   2  4  1  o          0.1948        0.1700    0.00   1.78321
   3   3   3  8  1  o         12.4788       10.8018    0.00   1.76460
   3   5   1  8  1  o          3.2214        2.7894  180.00   1.76447
   1   5   3  8  1  o          0.2996        0.2601  180.00   1.76351
   2   6   1  8  1  o         13.2121       14.1398  180.00   1.74450
   1   6   2  8  1  o         14.2373       15.2331    0.00   1.74415
   4   4   0  4  1  o         68.3030       66.7507    0.00   1.70922
   0   4   4  4  1  o         62.3239       61.1607    0.00   1.70747
   4   3   2  8  1  o          6.0816        4.7805  180.00   1.69171
   2   3   4  8  1  o          0.1492        0.1172    0.00   1.69044
   4   0   3  4  1  o          0.0293        0.0279  180.00   1.67474
   4   4   1  8  1  o          1.0858        1.0351    0.00   1.67462
   3   0   4  4  1  o          7.6801        7.3837  180.00   1.67402
   1   4   4  8  1  o         18.9055       18.3679  180.00   1.67308
   4   1   3  8  1  o          7.2477        7.7481  180.00   1.65820
   3   1   4  8  1  o          0.8478        0.9147    0.00   1.65750
   3   5   2  8  1  o          0.4480        0.4843    0.00   1.65733
   2   5   3  8  1  o          3.9149        4.2532  180.00   1.65684
   0   1   5  4  1  o         11.0122       11.9870  180.00   1.65660
   0   7   1  4  1  o         12.0841       13.1849  180.00   1.65627
   5   0   1  4  1  o         48.2943       51.6787    0.00   1.64303
   3   4   3  8  1  o          3.9297        4.2246    0.00   1.64137
   2   6   2  8  1  o         25.6835       27.6335    0.00   1.64075
   1   0   5  4  1  o         43.0623       46.3335    0.00   1.64070
   5   1   1  8  1  o         16.1235       16.7914  180.00   1.62740
   1   1   5  8  1  o          0.0002        0.0002    0.00   1.62514
   1   7   1  8  1  o          1.0438        1.0718    0.00   1.62483
   4   2   3  8  1  o         10.2313       11.5415  180.00   1.61137
   3   2   4  8  1  o         38.6891       43.6095    0.00   1.61073
   5   2   1  8  1  o          0.5765        0.6733  180.00   1.58307
   4   4   2  8  1  o          9.0051       10.7518    0.00   1.58222
   3   6   1  8  1  o          3.6209        4.3931  180.00   1.58149
   2   4   4  8  1  o         17.8689       21.8140    0.00   1.58118
   1   2   5  8  1  o          0.5337        0.6537    0.00   1.58099
   1   6   3  8  1  o          3.5782        4.3973  180.00   1.58080
   4   5   0  4  1  o          1.8953        2.4507    0.00   1.56820
   2   7   0  4  1  o          0.5474        0.6751  180.00   1.56705
   5   0   2  4  1  o         11.8588        6.7441    0.00   1.55549
   2   0   5  4  1  o          0.0001        0.0000  180.00   1.55376
   5   1   2  8  1  o          1.3942        1.0466    0.00   1.54221
   4   3   3  8  1  o          0.5520        0.4182    0.00   1.54144
   4   5   1  8  1  o          8.5913        6.5133  180.00   1.54135
   3   3   4  8  1  o          2.2633        1.7190    0.00   1.54088
   2   1   5  8  1  o          3.6862        2.7987  180.00   1.54052
   2   7   1  8  1  o          3.9971        3.0310    0.00   1.54026
   0   3   5  4  1  o          0.4786        0.3627  180.00   1.54016
   1   5   4  8  1  o          0.6082        0.4608    0.00   1.54015
   1   7   2  8  1  o          0.8312        0.6292    0.00   1.54002
   5   3   1  8  1  o          4.0317        2.7231    0.00   1.51661
   3   5   3  8  1  o          2.5157        1.7986  180.00   1.51530
   1   3   5  8  1  o          0.3276        0.2392    0.00   1.51478
   5   2   2  8  1  o          1.9495        1.8353    0.00   1.50432
   3   6   2  8  1  o          0.0260        0.0249    0.00   1.50297
   2   2   5  8  1  o          5.1401        4.9434  180.00   1.50276
   2   6   3  8  1  o          1.4139        1.3616  180.00   1.50259
   4   0   4  4  1  o        215.0522      182.4943    0.00   1.47996
   0   8   0  2  1  o        173.1478      145.1208    0.00   1.47851
   4   1   4  8  1  o          0.1281        0.1074    0.00   1.46850
   4   5   2  8  1  o          0.9342        0.7833  180.00   1.46839
   2   5   4  8  1  o          0.8628        0.7205  180.00   1.46756
   2   7   2  8  1  o          0.7707        0.6432  180.00   1.46744
   4   4   3  8  1  o          2.3845        2.4829  180.00   1.45725
   3   4   4  8  1  o          0.7438        0.7900    0.00   1.45678
   5   3   2  8  1  o          2.1194        3.3608    0.00   1.44695
   2   3   5  8  1  o          6.0394        9.4959    0.00   1.44556
   0   7   3  4  1  o          2.0690        3.2164    0.00   1.44511
   5   0   3  4  1  o         45.0118       54.1102    0.00   1.43629
   5   4   1  8  1  o         16.4456       19.7437    0.00   1.43621
   4   2   4  8  1  o          0.0303        0.0360    0.00   1.43568
   4   6   0  4  1  o         28.7871       34.1419    0.00   1.43554
   3   0   5  4  1  o          5.0272        5.9307    0.00   1.43525
   1   4   5  8  1  o         22.5650       26.3344    0.00   1.43466
   0   6   4  4  1  o         41.9624       48.8339    0.00   1.43450
   1   8   1  8  1  o         12.1064       14.0727    0.00   1.43444
   5   1   3  8  1  o          0.7881        0.8391  180.00   1.42581
   3   1   5  8  1  o          2.3494        2.5245  180.00   1.42480
   3   7   1  8  1  o          0.7772        0.8366    0.00   1.42459
   1   7   3  8  1  o          0.1524        0.1648  180.00   1.42408
   4   6   1  8  1  o          5.5104        7.2805    0.00   1.41486
   1   6   4  8  1  o          0.9110        1.2414  180.00   1.41393
   6   0   0  2  1  o         13.8654       12.3367    0.00   1.39639
   5   2   3  8  1  o          0.0143        0.0127    0.00   1.39572
   3   2   5  8  1  o         21.2001       18.7883    0.00   1.39476
   3   6   3  8  1  o         10.2851        9.1251    0.00   1.39463
   0   0   6  2  1  o         27.1498       24.1940    0.00   1.39424
   2   8   0  4  1  o         25.2008       22.4653    0.00   1.39422
   0   8   2  4  1  o         36.8614       32.9815    0.00   1.39398
   6   1   0  4  1  o         28.4769       36.1585    0.00   1.38676
   4   3   4  8  1  o          0.0357        0.0476    0.00   1.38556
   6   0   1  4  1  o         20.3182       23.7047  180.00   1.37733
   5   4   2  8  1  o          0.8746        1.0092    0.00   1.37664
   2   4   5  8  1  o          0.0058        0.0066  180.00   1.37544
   1   0   6  4  1  o         21.5463       24.5448    0.00   1.37533
   2   8   1  8  1  o          1.2133        1.3817    0.00   1.37525
   1   8   2  8  1  o          2.6132        2.9741  180.00   1.37508
   6   1   1  8  1  o          0.9357        1.3361    0.00   1.36809
   4   5   3  8  1  o          4.5241        6.9086    0.00   1.36687
   3   5   4  8  1  o          1.5874        2.4686  180.00   1.36648
   3   7   2  8  1  o          0.1809        0.2825  180.00   1.36639
   1   1   6  8  1  o          1.5387        2.4274    0.00   1.36613
   2   7   3  8  1  o          0.1847        0.2917  180.00   1.36611
   0   5   5  4  1  o          0.4496        0.7131  180.00   1.36598
   6   2   0  4  1  o          0.8061        1.4040    0.00   1.35902
   4   6   2  8  1  o          2.4387        4.4943  180.00   1.35780
   2   6   4  8  1  o          3.0118        5.6286  180.00   1.35714
   0   2   6  4  1  o          0.3511        0.6565  180.00   1.35704
   5   3   3  8  1  o          1.1785        1.1130    0.00   1.34953
   5   5   1  8  1  o          0.0386        0.0363  180.00   1.34947
   3   3   5  8  1  o          1.8850        1.7135  180.00   1.34867
   1   5   5  8  1  o          3.0604        2.7391    0.00   1.34818
   6   2   1  8  1  o          2.1163        2.0981  180.00   1.34143
   1   2   6  8  1  o          8.5914        8.8049    0.00   1.33959
   6   0   2  4  1  o         42.9928       38.9363    0.00   1.32453
   4   4   4  8  1  o         67.8526       61.2544    0.00   1.32345
   2   0   6  4  1  o         45.8001       41.2297    0.00   1.32290
   2   8   2  8  1  o         52.5993       47.2868    0.00   1.32267
   6   1   2  8  1  o          0.0000        0.0000  180.00   1.31630
   6   3   0  4  1  o          1.2088        1.0495  180.00   1.31627
   4   7   0  4  1  o          2.4935        2.1868    0.00   1.31513
   2   1   6  8  1  o          0.1132        0.0999    0.00   1.31470
   5   0   4  4  1  o          9.6142        9.4380  180.00   1.30769
   4   0   5  4  1  o         14.0088       13.7195    0.00   1.30725
   6   3   1  8  1  o          0.6635        0.5979    0.00   1.30027
   5   1   4  8  1  o          2.0565        1.8501  180.00   1.29977
   5   5   2  8  1  o          3.3112        2.9785  180.00   1.29969
   4   1   5  8  1  o          2.7658        2.4874    0.00   1.29934
   4   7   1  8  1  o          0.0145        0.0131  180.00   1.29918
   2   5   5  8  1  o          0.5746        0.5175    0.00   1.29868
   1   3   6  8  1  o          0.2323        0.2093    0.00   1.29859
   1   7   4  8  1  o          0.8374        0.7551  180.00   1.29846
   0   9   1  4  1  o         13.0276       11.7581  180.00   1.29830
   6   2   2  8  1  o         20.9033       19.9942    0.00   1.29251
   5   4   3  8  1  o         86.5674       82.7707    0.00   1.29195
   3   4   5  8  1  o         41.6077       39.6858    0.00   1.29119
   3   8   1  8  1  o         48.8140       46.5254    0.00   1.29104
   2   2   6  8  1  o          2.5182        2.3997    0.00   1.29100
   1   8   3  8  1  o         30.7568       29.2563    0.00   1.29066
   3   7   3  8  1  o         14.6209       13.4992    0.00   1.28346
   1   9   1  8  1  o          0.0000        0.0000    0.00   1.28299
   5   2   4  8  1  o          0.0402        0.0346  180.00   1.27685
   4   2   5  8  1  o          5.7985        4.9348  180.00   1.27644
   4   6   3  8  1  o          2.0181        1.7129    0.00   1.27634
   3   6   4  8  1  o          0.0671        0.0564    0.00   1.27602
   6   4   0  4  1  o          9.0465       10.8641    0.00   1.26268
   5   6   1  8  1  o          3.3178        4.0832    0.00   1.26213
   0   4   6  4  1  o         20.4207       25.7919    0.00   1.26109
   1   6   5  8  1  o          0.0022        0.0027  180.00   1.26108
   6   3   2  8  1  o          6.3122        7.8524    0.00   1.25557
   4   5   4  8  1  o          3.1700        3.8347  180.00   1.25465
   4   7   2  8  1  o          3.2600        3.9331  180.00   1.25458
   2   3   6  8  1  o          1.8902        2.2441    0.00   1.25418
   2   7   4  8  1  o          0.1235        0.1459  180.00   1.25406
   2   9   0  4  1  o          0.0576        0.0677  180.00   1.25397
   6   0   3  4  1  o          5.0268        4.4171    0.00   1.24858
   6   4   1  8  1  o          2.9750        2.6113  180.00   1.24854
   3   0   6  4  1  o          8.1436        7.0958  180.00   1.24743
   3   8   2  8  1  o          2.8722        2.5086  180.00   1.24724
   1   4   6  8  1  o          5.0199        4.4002    0.00   1.24705
   2   8   3  8  1  o          2.3816        2.0882    0.00   1.24703
   6   1   3  8  1  o          3.5535        4.6283    0.00   1.24168
   5   3   4  8  1  o          1.1670        1.5494    0.00   1.24120
   4   3   5  8  1  o          2.3822        3.1783  180.00   1.24082
   3   1   6  8  1  o          0.0416        0.0554  180.00   1.24055
   2   9   1  8  1  o         10.4277       13.6981    0.00   1.24011
   1   9   2  8  1  o          0.3765        0.4917    0.00   1.23999
   5   5   3  8  1  o          0.8727        0.9084    0.00   1.22771
   3   5   5  8  1  o          2.4052        2.5430    0.00   1.22707
   6   2   3  8  1  o          0.5082        0.4031    0.00   1.22165
   5   6   2  8  1  o          8.6714        6.7496  180.00   1.22113
   3   2   6  8  1  o          0.3104        0.2385  180.00   1.22058
   2   6   5  8  1  o          2.0471        1.5662    0.00   1.22029
   6   4   2  8  1  o         33.1704       39.4746    0.00   1.20880
   4   8   0  4  1  o         10.4955       12.4817    0.00   1.20790
   2   4   6  8  1  o         39.9552       47.4783    0.00   1.20756
   0   8   4  4  1  o         23.2870       27.6463    0.00   1.20728
   6   5   0  4  1  o         12.5987       14.4874  180.00   1.20251
   2   9   2  8  1  o          2.0921        2.4432    0.00   1.20115
   5   4   4  8  1  o          2.7703        3.7601  180.00   1.19596
   4   4   5  8  1  o          9.1242       12.3216    0.00   1.19562
   4   8   1  8  1  o          1.1432        1.5396    0.00   1.19550
   1   8   4  8  1  o          1.9674        2.6039  180.00   1.19494
   6   3   3  8  1  o          5.3530        5.5206  180.00   1.19032
   6   5   1  8  1  o          5.1311        5.2826    0.00   1.19028
   4   7   3  8  1  o          0.2792        0.2789  180.00   1.18948
   3   3   6  8  1  o          1.5057        1.4962  180.00   1.18932
   3   7   4  8  1  o          3.3336        3.3018    0.00   1.18922
   0   1   7  4  1  o          0.0260        0.0255  180.00   1.18901
   1   5   6  8  1  o          1.3865        1.3636  180.00   1.18899
   0   7   5  4  1  o          0.6053        0.5937    0.00   1.18889
   0   9   3  4  1  o          2.1854        2.1385    0.00   1.18881
   7   0   1  4  1  o         42.2640       38.9053    0.00   1.18484
   5   0   5  4  1  o          0.8188        0.7493    0.00   1.18396
   4   6   4  8  1  o          0.9343        0.8532    0.00   1.18355
   3   8   3  8  1  o         21.7905       19.8768    0.00   1.18322
   1   0   7  4  1  o         46.6325       42.5228    0.00   1.18309
   0  10   0  2  1  o          8.7641        7.9880  180.00   1.18280
   7   1   1  8  1  o         16.9738       15.5472  180.00   1.17894
   5   1   5  8  1  o          4.3663        3.9768    0.00   1.17808
   5   7   1  8  1  o          3.6042        3.2792    0.00   1.17796
   3   9   1  8  1  o          3.0701        2.7753  180.00   1.17731
   1   1   7  8  1  o          2.0506        1.8520  180.00   1.17722
   1   7   5  8  1  o          6.3830        5.7576    0.00   1.17710
   1   9   3  8  1  o          3.1722        2.8590  180.00   1.17702
   7   2   1  8  1  o          1.7378        1.5391  180.00   1.16175
   6   0   4  4  1  o          5.5396        4.9423    0.00   1.16132
   5   2   5  8  1  o          0.8772        0.7884    0.00   1.16093
   5   6   3  8  1  o          1.3121        1.1810    0.00   1.16085
   4   0   6  4  1  o         75.9761       68.7034    0.00   1.16063
   4   8   2  8  1  o         29.4213       26.6949    0.00   1.16048
   3   6   5  8  1  o          8.2343        7.5014    0.00   1.16030
   1   2   7  8  1  o          1.0372        0.9495    0.00   1.16011
   2   8   4  8  1  o         63.1883       57.9023    0.00   1.16007
   1  10   1  8  1  o         23.1915       21.3554    0.00   1.15988
   6   1   4  8  1  o          7.0391        7.4486  180.00   1.15576
   6   5   2  8  1  o          7.7590        8.2253  180.00   1.15570
   4   1   6  8  1  o         16.1661       17.4455  180.00   1.15508
   2   5   6  8  1  o          9.2421       10.0755  180.00   1.15462
   7   0   2  4  1  o          1.0825        1.1813  180.00   1.15072
   6   4   3  8  1  o          4.8521        5.2932    0.00   1.15025
   3   4   6  8  1  o         15.2258       16.6275  180.00   1.14935
   2   0   7  4  1  o          5.4341        5.9353  180.00   1.14922
   7   1   2  8  1  o         13.8118       14.3793  180.00   1.14531
   5   5   4  8  1  o          8.1201        8.2155  180.00   1.14447
   5   7   2  8  1  o          1.5650        1.5802    0.00   1.14441
   4   5   5  8  1  o          1.9998        2.0002    0.00   1.14417
   2   1   7  8  1  o          0.9656        0.9524  180.00   1.14383
   3   9   2  8  1  o          2.6673        2.6287  180.00   1.14381
   2   7   5  8  1  o          0.0164        0.0161  180.00   1.14372
   0   3   7  4  1  o          0.9070        0.8888  180.00   1.14368
   2   9   3  8  1  o         12.2868       12.0225  180.00   1.14365
   6   2   4  8  1  o          2.2703        1.8177    0.00   1.13955
   6   6   0  4  1  o         14.8903       11.8902  180.00   1.13948
   4   2   6  8  1  o          4.5634        3.5753  180.00   1.13890
   0   6   6  4  1  o          1.4831        1.1444  180.00   1.13832
   2  10   0  4  1  o         13.5693       10.4667  180.00   1.13830
   0  10   2  4  1  o         21.0481       16.1904  180.00   1.13817
   7   3   1  8  1  o          0.1209        0.0911    0.00   1.13471
   5   3   5  8  1  o          0.4289        0.3227    0.00   1.13394
   1   3   7  8  1  o          1.1655        0.8736    0.00   1.13317
   7   2   2  8  1  o          1.1961        0.8519  180.00   1.12954
   6   6   1  8  1  o          0.2589        0.1840  180.00   1.12905
   2   2   7  8  1  o          0.0013        0.0009    0.00   1.12812
   1   6   6  8  1  o          0.8337        0.5937  180.00   1.12795
   2  10   1  8  1  o          6.4750        4.6117  180.00   1.12791
   1  10   2  8  1  o          5.3117        3.7847    0.00   1.12781
   6   3   4  8  1  o          0.1568        0.6380    0.00   1.11400
   4   3   6  8  1  o          2.9089        8.1503    0.00   1.11339
   4   7   4  8  1  o          1.3100        3.5428    0.00   1.11331
   4   9   0  4  1  o          0.1533        0.4037    0.00   1.11324
   4   8   3  8  1  o          1.2232        1.7770  180.00   1.10838
   3   8   4  8  1  o          1.1208        1.6054    0.00   1.10817
   7   3   2  8  1  o          0.5136        0.6121    0.00   1.10463
   6   5   3  8  1  o          1.9853        2.3555    0.00   1.10422
   4   9   1  8  1  o          8.1114        9.5713  180.00   1.10351
   3   5   6  8  1  o          2.8290        3.3356  180.00   1.10342
   2   3   7  8  1  o          0.0272        0.0320    0.00   1.10330
   1   9   4  8  1  o          0.3680        0.4322    0.00   1.10307
   7   0   3  4  1  o         34.9663       37.0708    0.00   1.09987
   7   4   1  8  1  o         58.9443       62.4077    0.00   1.09983
   6   6   2  8  1  o          3.4564        3.5968    0.00   1.09941
   5   4   5  8  1  o         21.6996       22.3277    0.00   1.09913
   5   8   1  8  1  o         44.1271       45.2322    0.00   1.09904
   3   0   7  4  1  o         13.0616       13.2184    0.00   1.09870
   2   6   6  8  1  o          3.3033        3.3166    0.00   1.09848
   1   4   7  8  1  o         25.9169       25.9783    0.00   1.09844
   2  10   2  8  1  o          1.2199        1.2193    0.00   1.09835
   1   8   5  8  1  o         19.2220       19.2028    0.00   1.09834
   7   1   3  8  1  o          1.3141        1.2339  180.00   1.09514
   5   7   3  8  1  o          5.7609        5.4363  180.00   1.09436
   3   1   7  8  1  o          8.0840        7.6704    0.00   1.09399
   3   7   5  8  1  o         11.2659       10.7082  180.00   1.09390
   3   9   3  8  1  o          1.9464        1.8523  180.00   1.09383
   5   6   4  8  1  o          0.5391        0.5581  180.00   1.08973
   4   6   5  8  1  o          0.8428        0.8710  180.00   1.08947
   7   2   3  8  1  o          1.7193        1.5636  180.00   1.08132
   6   4   4  8  1  o         10.1359        9.2670    0.00   1.08094
   4   4   6  8  1  o         21.2603       19.6661    0.00   1.08039
   3   2   7  8  1  o          0.3472        0.3226    0.00   1.08022
   3  10   1  8  1  o          0.3809        0.3559    0.00   1.08003
   1  10   3  8  1  o          5.4190        5.0990    0.00   1.07981
   6   7   0  4  1  o          0.1170        0.1313  180.00   1.07640
   4   9   2  8  1  o          0.1320        0.1500    0.00   1.07579
   2   9   4  8  1  o          0.8179        0.9282  180.00   1.07546
   7   4   2  8  1  o          0.0183        0.0202    0.00   1.07238
   6   0   5  4  1  o          3.1744        3.5489    0.00   1.07206
   5   0   6  4  1  o         11.4465       12.9166  180.00   1.07176
   5   8   2  8  1  o          4.4747        5.0697    0.00   1.07164
   2   4   7  8  1  o          1.6863        1.9429    0.00   1.07117
   2   8   5  8  1  o          0.1611        0.1863    0.00   1.07108
   6   1   5  8  1  o          0.0199        0.0239  180.00   1.06768
   6   7   1  8  1  o          1.1092        1.3283  180.00   1.06759
   5   1   6  8  1  o          3.7468        4.4174  180.00   1.06739
   0   5   7  4  1  o          4.4964        4.9254    0.00   1.06668
   1   7   6  8  1  o          0.7949        0.8689    0.00   1.06666
   0  11   1  4  1  o          1.8519        1.9856  180.00   1.06650
   7   3   3  8  1  o          2.9421        2.9538  180.00   1.05942
   7   5   1  8  1  o          7.6603        7.7049    0.00   1.05939
   5   5   5  8  1  o          2.2542        2.3545    0.00   1.05876
   3   3   7  8  1  o          4.1246        4.3994  180.00   1.05838
   1   5   7  8  1  o          0.0508        0.0548  180.00   1.05814
   1  11   1  8  1  o          0.0863        0.0938  180.00   1.05797
   6   2   5  8  1  o          3.6359        4.0014  180.00   1.05487
   6   6   3  8  1  o          3.2402        3.5594    0.00   1.05481
   5   2   6  8  1  o         20.7504       22.6169    0.00   1.05458
   3   6   6  8  1  o          0.0028        0.0030  180.00   1.05412
   3  10   2  8  1  o          2.4464        2.6043    0.00   1.05400
   2  10   3  8  1  o          1.7850        1.8894  180.00   1.05387
   8   0   0  2  1  o         29.3293       27.2934    0.00   1.04729
   4   8   4  8  1  o         37.8691       35.5247    0.00   1.04597
   0   0   8  2  1  o         18.0068       16.9259    0.00   1.04568
   8   1   0  4  1  o          2.8747        2.7720  180.00   1.04321
   6   5   4  8  1  o          9.7713        9.5040  180.00   1.04247
   6   7   2  8  1  o         17.4860       17.0144    0.00   1.04243
   4   5   6  8  1  o         12.6684       12.3701  180.00   1.04198
   2   7   6  8  1  o          2.5807        2.5234    0.00   1.04164
   2  11   0  4  1  o          5.3459        5.2283    0.00   1.04151
   8   0   1  4  1  o         15.1816       14.7131    0.00   1.03918
   7   0   4  4  1  o          0.4003        0.3881  180.00   1.03881
   4   0   7  4  1  o         11.1732       10.9200    0.00   1.03800
   1   0   8  4  1  o          0.6355        0.6254  180.00   1.03763
   8   1   1  8  1  o          3.4876        3.6678    0.00   1.03519
   7   1   4  8  1  o          0.1462        0.1550  180.00   1.03483
   7   5   2  8  1  o          4.2038        4.4584  180.00   1.03479
   6   3   5  8  1  o          2.5629        2.7317  180.00   1.03450
   5   3   6  8  1  o          4.6578        4.9834    0.00   1.03423
   5   7   4  8  1  o          5.8454        6.2593    0.00   1.03416
   4   1   7  8  1  o          0.2851        0.3057    0.00   1.03403
   4   7   5  8  1  o          5.8726        6.3034  180.00   1.03395
   4   9   3  8  1  o         10.1766       10.9286    0.00   1.03389
   3   9   4  8  1  o          0.4194        0.4510    0.00   1.03372
   2   5   7  8  1  o          0.7757        0.8343    0.00   1.03370
   1   1   8  8  1  o          0.2684        0.2887  180.00   1.03366
   2  11   1  8  1  o          0.6755        0.7273    0.00   1.03353
   0   9   5  4  1  o          7.5120        8.0886  180.00   1.03351
   1  11   2  8  1  o          0.4089        0.4404    0.00   1.03346
   8   2   0  4  1  o         13.0816       13.7323    0.00   1.03125
   7   4   3  8  1  o         18.4353       19.1318    0.00   1.03087
   5   8   3  8  1  o         28.5890       28.9677    0.00   1.03021
   4  10   0  4  1  o         22.9638       23.0010    0.00   1.02994
   3   4   7  8  1  o         31.0800       31.0921    0.00   1.02991
   3   8   5  8  1  o         17.3356       17.2814    0.00   1.02983
   0   2   8  4  1  o          5.3977        5.3526    0.00   1.02971
   0  10   4  4  1  o          2.6820        2.6398    0.00   1.02955
   5   9   1  8  1  o          4.5015        3.6795  180.00   1.02630
   1   9   5  8  1  o          0.6835        0.5437    0.00   1.02573
   8   2   1  8  1  o          3.2794        2.4547    0.00   1.02350
   7   2   4  8  1  o          6.3013        4.7039    0.00   1.02315
   4   2   7  8  1  o         15.1056       11.2963  180.00   1.02237
   4  10   1  8  1  o          0.0451        0.0338    0.00   1.02222
   1   2   8  8  1  o         12.1696        9.1419  180.00   1.02202
   1  10   4  8  1  o          0.4185        0.3153    0.00   1.02187
   8   0   2  4  1  o          7.7621        7.8551    0.00   1.01593
   7   6   1  8  1  o          3.1975        3.2777    0.00   1.01553
   6   8   0  4  1  o         24.0257       24.8457    0.00   1.01518
   5   6   5  8  1  o          0.7574        0.7865  180.00   1.01498
   2   0   8  4  1  o         21.5011       22.4552    0.00   1.01455
   3  10   3  8  1  o          2.2276        2.3272    0.00   1.01451
   1   6   7  8  1  o          4.9542        5.1788    0.00   1.01443
   0   8   6  4  1  o         44.0022       46.0114    0.00   1.01436
   8   1   2  8  1  o          3.0690        3.0860    0.00   1.01220
   8   3   0  4  1  o         19.6026       19.7029    0.00   1.01219
   2   1   8  8  1  o          0.7878        0.7529  180.00   1.01084
   2  11   2  8  1  o          0.2158        0.2048    0.00   1.01065
   6   4   5  8  1  o          2.0565        1.8652  180.00   1.00787
   6   8   1  8  1  o          4.3280        3.9286  180.00   1.00779
   5   4   6  8  1  o          0.0018        0.0017  180.00   1.00762
   1   8   6  8  1  o          8.1052        7.4697    0.00   1.00701
   8   3   1  8  1  o          3.1533        3.1816  180.00   1.00486
   7   3   4  8  1  o          3.1417        3.2310    0.00   1.00453
   6   7   3  8  1  o          8.3852        8.8053  180.00   1.00418
   5   9   2  8  1  o          0.6948        0.7426    0.00   1.00388
   4   3   7  8  1  o          0.8841        0.9500    0.00   1.00380
   3   7   6  8  1  o          0.4851        0.5279    0.00   1.00358
   1   3   8  8  1  o          1.8331        2.0083    0.00   1.00346
   2   9   5  8  1  o          0.7313        0.8032    0.00   1.00342
   0  11   3  4  1  o          1.3119        1.4528    0.00   1.00327
   8   2   2  8  1  o          5.6410        6.6874    0.00   1.00126
   6   6   4  8  1  o          3.7494        4.4663    0.00   1.00060
   4   6   6  8  1  o          0.3558        0.4233    0.00   1.00016
   4  10   2  8  1  o          0.1729        0.2056  180.00   1.00006
   2   2   8  8  1  o          0.4036        0.4793    0.00   0.99995
   2  10   4  8  1  o          2.9572        3.5056  180.00   0.99980
   7   5   3  8  1  o          5.0643        5.5353    0.00   0.99734
   3   5   7  8  1  o         18.8808       19.9601    0.00   0.99647
   3  11   1  8  1  o          0.3502        0.3686  180.00   0.99633
   1  11   3  8  1  o          0.6437        0.6741  180.00   0.99615
   7   6   2  8  1  o          0.1345        0.1364    0.00   0.99380
   2   6   7  8  1  o          0.4063        0.4134    0.00   0.99283
   8   4   0  4  1  o         12.5333       12.6231    0.00   0.98720
   6   0   6  4  1  o         83.2794       82.6442    0.00   0.98664
   6   8   2  8  1  o         18.3307       18.1547    0.00   0.98654
   2   8   6  8  1  o         31.9747       31.3419    0.00   0.98587
   0   4   8  4  1  o         25.6632       25.1516    0.00   0.98586
   0  12   0  2  1  o         89.0156       87.0942    0.00   0.98567
   8   3   2  8  1  o          2.2710        2.2032    0.00   0.98379
   6   1   6  8  1  o          1.6052        1.5444    0.00   0.98322
   4   9   4  8  1  o          4.5387        4.3123    0.00   0.98269
   2   3   8  8  1  o          0.1456        0.1378    0.00   0.98254
   8   0   3  4  1  o          2.3546        2.1481  180.00   0.98042
   8   4   1  8  1  o          1.2927        1.1797    0.00   0.98040
   7   4   4  8  1  o          0.1321        0.1214  180.00   0.98009
   5   8   4  8  1  o          1.2575        1.1833  180.00   0.97953
   4   4   7  8  1  o          3.6806        3.4872    0.00   0.97941
   4   8   5  8  1  o          0.1824        0.1735    0.00   0.97934
   3   0   8  4  1  o          3.6329        3.4688    0.00   0.97929
   1   4   8  8  1  o          2.1526        2.0827  180.00   0.97910
   8   1   3  8  1  o          0.0085        0.0099    0.00   0.97707
   6   5   5  8  1  o          0.5069        0.6148    0.00   0.97647
   5   5   6  8  1  o          0.0241        0.0297    0.00   0.97624
   3   1   8  8  1  o          2.4582        3.0593  180.00   0.97595
   3  11   2  8  1  o          2.6991        3.3792  180.00   0.97578
   0   7   7  4  1  o          0.2252        0.2826  180.00   0.97570
   2  11   3  8  1  o          0.0513        0.0644    0.00   0.97568
 
# The following lines are used to test the character set of files sent by     
# network email or other means. They are not part of the CIF data set.        
# abcdefghijklmnopqrstuvwxyzABCDEFGHIJKLMNOPQRSTUVWXYZ0123456789              
# !@#$%^&*()_+{}:"~<>?|\-=[];'`,./ 
