# Supplementary material for: The influence of deuteration on the crystal structure of hybrid halide perovskites: a temperature-dependent neutron diffraction study of FAPbBr3
Source: Acta Crystallogr B Struct Sci Cryst Eng Mater. 2020 Mar 20;76(Pt 2):267–74. doi: 10.1107/S2052520620002620 (PMC7137785; doi:10.1107/S2052520620002620)
Supplement: Supplementary file 8 [file b-76-00267-FAPbBr3_1H_240Ksup7.rtv]

#==============================================
# Powder diffraction pattern number   1
#==============================================
 
data_FAPbBr3_1H_240K
#data_FAPbBr3_240K_neu
 
_pd_block_id    FAPbBr3_240K_neu
#=====================================================             
                                                
     
_diffrn_radiation_probe                neutrons 
_diffrn_radiation_wavelength            1.7982
     
#  The following profile R-factors are NOT CORRECTED for background
#  The sum is extended to all non-excluded points.
#  These are the current CIF standard
 
_pd_proc_ls_prof_R_factor                1.0993
_pd_proc_ls_prof_wR_factor               1.5170
_pd_proc_ls_prof_wR_expected             0.6450
 
#  The following profile R-factors are CORRECTED for background
#  The sum is extended to all non-excluded points.
#  These items are not in the current CIF standard, but are defined above
 
_pd_proc_ls_prof_cR_factor               40.4559
_pd_proc_ls_prof_cwR_factor              21.2257
_pd_proc_ls_prof_cwR_expected             9.0255
 
#  The following items are not in the CIF standard, but are defined above
 
_pd_proc_ls_prof_chi2                 5.5307
_pd_proc_ls_prof_echi2                5.6411
  
_pd_proc_ls_background_function   
;   FullProf Background function number  
;                   
                    
_exptl_absorpt_process_details                                                 
;   FullProf Absorption/surface roughness correction    
 No correction is applied ?.                                                   
;                   
                    
_pd_proc_ls_profile_function                                                   
;                   
;                   
_pd_proc_ls_peak_cutoff 0.00500                                                
_pd_calc_method  "   Rietveld Refinement" 
                    
#---- raw/calc data loop -----   
_pd_meas_2theta_range_min       4.438380
_pd_meas_2theta_range_max     141.763000
_pd_meas_2theta_range_inc       0.075038
_pd_proc_2theta_range_min       4.317822
_pd_proc_2theta_range_max     141.642441
_pd_proc_2theta_range_inc       0.075038
 
loop_
_pd_proc_point_id
_pd_proc_2theta_corrected   
_pd_proc_intensity_total
_pd_calc_intensity_total
_pd_proc_intensity_bkg_calc
 
     1     4.3178    26776(164)         26778.1055        26778.1055     
     2     4.3928    27005(164)         26752.8008        26752.8008     
     3     4.4678    26762(164)         26727.4980        26727.4980     
     4     4.5428    26528(163)         26702.1934        26702.1934     
     5     4.6178    26658(163)         26676.8906        26676.8906     
     6     4.6928    26606(163)         26651.5859        26651.5859     
     7     4.7678    26783(164)         26626.2832        26626.2832     
     8     4.8428    26462(163)         26600.9785        26600.9785     
     9     4.9178    26633(163)         26575.6738        26575.6738     
    10     4.9928    26724(163)         26550.3711        26550.3711     
    11     5.0678    26634(163)         26525.0664        26525.0664     
    12     5.1428    26294(162)         26499.7637        26499.7637     
    13     5.2178    26396(162)         26474.4590        26474.4590     
    14     5.2928    26428(163)         26449.1562        26449.1562     
    15     5.3678    26285(162)         26423.8516        26423.8516     
    16     5.4428    26364(162)         26398.5488        26398.5488     
    17     5.5178    26378(162)         26373.2441        26373.2441     
    18     5.5928    25983(161)         26347.9395        26347.9395     
    19     5.6678    26341(162)         26322.6367        26322.6367     
    20     5.7428    26578(163)         26297.3320        26297.3320     
    21     5.8178    26505(163)         26272.0293        26272.0293     
    22     5.8928    25992(161)         26246.7246        26246.7246     
    23     5.9678    26105(162)         26221.4219        26221.4219     
    24     6.0428    26016(161)         26196.1172        26196.1172     
    25     6.1178    25838(161)         26170.8145        26170.8145     
    26     6.1928    26312(162)         26147.8145        26147.8145     
    27     6.2678    26054(161)         26124.8848        26124.8848     
    28     6.3428    26042(161)         26101.9570        26101.9570     
    29     6.4178    25928(161)         26079.0273        26079.0273     
    30     6.4928    26026(161)         26056.0996        26056.0996     
    31     6.5678    25928(161)         26033.1699        26033.1699     
    32     6.6428    25882(161)         26010.2402        26010.2402     
    33     6.7178    25703(160)         25987.3125        25987.3125     
    34     6.7928    25979(161)         25964.3828        25964.3828     
    35     6.8678    26118(162)         25941.4551        25941.4551     
    36     6.9428    26125(162)         25918.5254        25918.5254     
    37     7.0178    25911(161)         25895.5977        25895.5977     
    38     7.0928    25672(160)         25872.6680        25872.6680     
    39     7.1678    25730(160)         25849.7383        25849.7383     
    40     7.2428    25524(160)         25826.8105        25826.8105     
    41     7.3178    25839(161)         25803.8809        25803.8809     
    42     7.3928    25677(160)         25780.9531        25780.9531     
    43     7.4678    25611(160)         25758.0234        25758.0234     
    44     7.5428    25542(160)         25735.0957        25735.0957     
    45     7.6178    25680(160)         25712.5879        25712.1660     
    46     7.6928    25738(160)         25689.6641        25689.2363     
    47     7.7678    25578(160)         25666.7441        25666.3086     
    48     7.8428    25729(160)         25643.8203        25643.3789     
    49     7.9178    25706(160)         25620.9004        25620.4512     
    50     7.9928    25843(161)         25597.9785        25597.5215     
    51     8.0678    25837(161)         25575.0566        25574.5938     
    52     8.1428    25639(160)         25552.1348        25551.6641     
    53     8.2178    25799(161)         25529.2129        25528.7344     
    54     8.2928    25637(160)         25506.2930        25505.8066     
    55     8.3678    25352(159)         25483.3730        25482.8770     
    56     8.4428    25796(161)         25460.4531        25459.9492     
    57     8.5178    25584(160)         25437.5332        25437.0195     
    58     8.5928    25614(160)         25414.6133        25414.0918     
    59     8.6678    25319(159)         25391.6934        25391.1621     
    60     8.7428    25164(159)         25368.7734        25368.2324     
    61     8.8178    25383(159)         25345.8555        25345.3047     
    62     8.8928    25703(160)         25322.9355        25322.3750     
    63     8.9678    25445(160)         25300.0176        25299.4473     
    64     9.0428    25344(159)         25277.0977        25276.5176     
    65     9.1178    25548(160)         25254.1797        25253.5879     
    66     9.1928    25789(161)         25231.2617        25230.6602     
    67     9.2678    25440(159)         25208.3438        25207.7305     
    68     9.3428    25497(160)         25185.4277        25184.8027     
    69     9.4178    25151(159)         25162.5098        25161.8730     
    70     9.4928    25386(159)         25139.5957        25138.9453     
    71     9.5678    25450(160)         25116.6777        25116.0156     
    72     9.6428    25380(159)         25093.7617        25093.0859     
    73     9.7178    25102(158)         25070.8477        25070.1582     
    74     9.7928    24752(157)         25047.9316        25047.2285     
    75     9.8678    24796(157)         25025.0176        25024.3008     
    76     9.9428    25133(159)         25002.0977        25001.3652     
    77    10.0178    25008(158)         24979.1836        24978.4355     
    78    10.0928    25013(158)         24956.2715        24955.5078     
    79    10.1678    24800(157)         24933.3574        24932.5781     
    80    10.2428    24877(158)         24910.4473        24909.6504     
    81    10.3178    24810(158)         24887.5352        24886.7207     
    82    10.3928    24608(157)         24864.6250        24863.7930     
    83    10.4678    24951(158)         24841.7129        24840.8633     
    84    10.5428    24738(157)         24818.8027        24817.9336     
    85    10.6178    24599(157)         24795.8945        24795.0059     
    86    10.6928    24805(157)         24772.9863        24772.0762     
    87    10.7678    24618(157)         24750.0801        24749.1484     
    88    10.8428    24504(157)         24727.1719        24726.2188     
    89    10.9178    24670(157)         24704.2676        24703.2910     
    90    10.9928    24700(157)         24681.3613        24680.3613     
    91    11.0678    24671(157)         24658.4551        24657.4316     
    92    11.1428    24432(156)         24635.5527        24634.5039     
    93    11.2178    24950(158)         24612.6504        24611.5742     
    94    11.2928    24770(157)         24589.7500        24588.6465     
    95    11.3678    24763(157)         24566.8477        24565.7168     
    96    11.4428    24772(157)         24543.9492        24542.7891     
    97    11.5178    24632(157)         24521.0508        24519.8594     
    98    11.5928    24237(156)         24498.1523        24496.9297     
    99    11.6678    24191(156)         24475.2578        24474.0020     
   100    11.7428    24279(156)         24452.3633        24451.0723     
   101    11.8178    23990(155)         24429.4707        24428.1445     
   102    11.8928    24285(156)         24428.0918        24426.7285     
   103    11.9678    24369(156)         24432.7852        24431.3828     
   104    12.0428    24236(156)         24437.4785        24436.0352     
   105    12.1178    24332(156)         24442.1758        24440.6895     
   106    12.1928    24573(157)         24446.8730        24445.3418     
   107    12.2678    24303(156)         24451.5723        24449.9941     
   108    12.3428    24481(156)         24456.2754        24454.6484     
   109    12.4178    24545(157)         24460.9785        24459.3008     
   110    12.4928    24391(156)         24465.6855        24463.9551     
   111    12.5678    24431(156)         24470.3945        24468.6074     
   112    12.6428    24668(157)         24475.1074        24473.2617     
   113    12.7178    24391(156)         24479.8203        24477.9141     
   114    12.7928    24162(155)         24484.5391        24482.5664     
   115    12.8678    24622(157)         24489.2598        24487.2207     
   116    12.9428    24396(156)         24493.9844        24491.8730     
   117    13.0178    24530(157)         24498.7148        24496.5273     
   118    13.0928    24548(157)         24503.4473        24501.1797     
   119    13.1678    24632(157)         24508.1855        24505.8340     
   120    13.2428    24452(156)         24512.9258        24510.4863     
   121    13.3178    24447(156)         24517.6738        24515.1387     
   122    13.3928    24514(157)         24522.4277        24519.7930     
   123    13.4678    24524(157)         24527.1855        24524.4453     
   124    13.5428    24623(157)         24531.9512        24529.0996     
   125    13.6178    24579(157)         24536.7227        24533.7520     
   126    13.6928    24644(157)         24541.5039        24538.4062     
   127    13.7678    24771(157)         24546.2910        24543.0586     
   128    13.8428    24762(157)         24551.0879        24547.7109     
   129    13.9178    25003(158)         24555.8965        24552.3652     
   130    13.9928    25050(158)         24560.7129        24557.0176     
   131    14.0678    24800(157)         24568.2188        24564.3457     
   132    14.1428    24653(157)         24576.8379        24572.7754     
   133    14.2178    24589(157)         24585.4688        24581.2031     
   134    14.2928    24589(157)         24594.1172        24589.6328     
   135    14.3678    24250(156)         24602.7852        24598.0625     
   136    14.4428    24543(157)         24611.4707        24606.4922     
   137    14.5178    24650(157)         24620.1777        24614.9219     
   138    14.5928    24686(157)         24628.9082        24623.3516     
   139    14.6678    24558(157)         24637.6660        24631.7812     
   140    14.7428    24368(156)         24646.4512        24640.2090     
   141    14.8178    24741(157)         24655.2715        24648.6387     
   142    14.8928    24793(157)         24664.1289        24657.0684     
   143    14.9678    24593(157)         24673.0312        24665.4980     
   144    15.0428    24049(155)         24681.9824        24673.9277     
   145    15.1178    24422(156)         24690.9883        24682.3574     
   146    15.1928    24044(155)         24700.0586        24690.7871     
   147    15.2678    24314(156)         24712.8496        24699.2168     
   148    15.3428    24523(157)         24722.1367        24707.6445     
   149    15.4178    25037(158)         24731.5273        24716.0742     
   150    15.4928    24467(156)         24741.0371        24724.5039     
   151    15.5678    24548(157)         24750.6855        24732.9336     
   152    15.6428    24489(156)         24760.5020        24741.3633     
   153    15.7178    24477(156)         24770.5156        24749.7930     
   154    15.7928    25184(159)         24780.7676        24758.2227     
   155    15.8678    25031(158)         24791.3125        24766.6523     
   156    15.9428    25079(158)         24802.2148        24775.0801     
   157    16.0178    24797(157)         24813.5664        24783.5098     
   158    16.0928    24553(157)         24825.4902        24791.9395     
   159    16.1678    24808(158)         24838.1641        24800.3691     
   160    16.2428    24777(157)         24851.8848        24808.7988     
   161    16.3178    24831(158)         24867.2012        24817.2285     
   162    16.3928    25064(158)         24885.2246        24825.6582     
   163    16.4678    25274(159)         24908.1855        24834.0859     
   164    16.5428    25085(158)         24940.4199        24842.5156     
   165    16.6178    25188(159)         24989.6445        24850.9453     
   166    16.6928    25379(159)         25068.2305        24859.3750     
   167    16.7678    25496(160)         25193.3379        24867.8047     
   168    16.8428    25537(160)         25383.9336        24876.2344     
   169    16.9178    25583(160)         25652.6719        24884.6641     
   170    16.9928    25659(160)         25993.2363        24893.0918     
   171    17.0678    26253(162)         26368.3770        24901.5215     
   172    17.1428    26632(163)         26706.1016        24909.9512     
   173    17.2178    26379(162)         26910.5000        24918.3809     
   174    17.2928    26748(164)         26897.6680        24926.8105     
   175    17.3678    26692(163)         26660.0508        24935.2402     
   176    17.4428    26117(162)         26289.7891        24943.6699     
   177    17.5178    25926(161)         25905.0215        24952.0996     
   178    17.5928    25586(160)         25583.8770        24960.5273     
   179    17.6678    25404(159)         25355.5703        24968.9570     
   180    17.7428    25252(159)         25214.1641        24977.3867     
   181    17.8178    25075(158)         25136.7910        24985.8164     
   182    17.8928    25271(159)         25098.9297        24994.2461     
   183    17.9678    25135(159)         25082.3223        25002.6758     
   184    18.0428    25362(159)         25076.1602        25011.1055     
   185    18.1178    25268(159)         25075.0371        25019.5352     
   186    18.1928    25551(160)         25076.5391        25027.9629     
   187    18.2678    25525(160)         25079.6152        25036.3926     
   188    18.3428    25254(159)         25083.7734        25044.8223     
   189    18.4178    25252(159)         25088.8398        25053.2520     
   190    18.4928    25154(159)         25094.4258        25061.6816     
   191    18.5678    24913(158)         25100.5039        25070.1113     
   192    18.6428    25189(159)         25106.9805        25078.5410     
   193    18.7178    25148(159)         25113.7754        25086.9688     
   194    18.7928    24579(157)         25120.8418        25095.3984     
   195    18.8678    24944(158)         25128.1289        25103.8281     
   196    18.9428    24959(158)         25135.6035        25112.2578     
   197    19.0178    25291(159)         25143.2363        25120.6875     
   198    19.0928    24795(157)         25151.0078        25129.1172     
   199    19.1678    24850(158)         25158.8965        25137.5469     
   200    19.2428    25319(159)         25166.8906        25145.9766     
   201    19.3178    25119(158)         25174.9727        25154.4043     
   202    19.3928    25303(159)         25183.1406        25162.8340     
   203    19.4678    25876(161)         25191.3848        25171.2637     
   204    19.5428    25651(160)         25199.6934        25179.6934     
   205    19.6178    25313(159)         25208.0664        25188.1230     
   206    19.6928    25374(159)         25216.4980        25196.5527     
   207    19.7678    25618(160)         25224.9844        25204.9824     
   208    19.8428    25319(159)         25233.5195        25213.4102     
   209    19.9178    25022(158)         25242.1074        25221.8398     
   210    19.9928    24945(158)         25250.7441        25230.2695     
   211    20.0678    25044(158)         25259.4277        25238.6992     
   212    20.1428    24926(158)         25268.1582        25247.1289     
   213    20.2178    25107(158)         25276.9355        25255.5586     
   214    20.2928    25223(159)         25285.7617        25263.9883     
   215    20.3678    25316(159)         25294.6328        25272.4180     
   216    20.4428    25458(160)         25303.5527        25280.8457     
   217    20.5178    25520(160)         25312.5234        25289.2754     
   218    20.5928    25568(160)         25321.5488        25297.7051     
   219    20.6678    25405(159)         25330.6270        25306.1348     
   220    20.7428    25258(159)         25339.7617        25314.5645     
   221    20.8178    25366(159)         25348.9570        25322.9941     
   222    20.8928    25089(158)         25352.0176        25325.2246     
   223    20.9678    25251(159)         25348.4277        25320.7383     
   224    21.0428    25037(158)         25344.9141        25316.2539     
   225    21.1178    25190(159)         25341.4746        25311.7676     
   226    21.1928    25204(159)         25338.1230        25307.2832     
   227    21.2678    25188(159)         25338.4941        25302.7969     
   228    21.3428    25283(159)         25335.3926        25298.3125     
   229    21.4178    25121(158)         25332.3984        25293.8262     
   230    21.4928    25396(159)         25329.5234        25289.3418     
   231    21.5678    25599(160)         25326.7773        25284.8555     
   232    21.6428    25385(159)         25324.1758        25280.3711     
   233    21.7178    25128(159)         25321.7305        25275.8848     
   234    21.7928    25183(159)         25319.4609        25271.4004     
   235    21.8678    25193(159)         25317.3809        25266.9141     
   236    21.9428    25451(160)         25315.5195        25262.4297     
   237    22.0178    25234(159)         25313.8965        25257.9434     
   238    22.0928    25196(159)         25312.5430        25253.4590     
   239    22.1678    25284(159)         25311.4922        25248.9727     
   240    22.2428    25316(159)         25310.7832        25244.4883     
   241    22.3178    25071(158)         25310.4629        25240.0020     
   242    22.3928    25099(158)         25310.5859        25235.5176     
   243    22.4678    25357(159)         25311.2148        25231.0312     
   244    22.5428    25214(159)         25312.4277        25226.5449     
   245    22.6178    25010(158)         25314.3145        25222.0605     
   246    22.6928    25371(159)         25316.9863        25217.5742     
   247    22.7678    25397(159)         25320.5781        25213.0898     
   248    22.8428    25130(159)         25325.2480        25208.6035     
   249    22.9178    25226(159)         25331.2051        25204.1191     
   250    22.9928    25383(159)         25338.6914        25199.6328     
   251    23.0678    25420(159)         25348.0254        25195.1484     
   252    23.1428    25409(159)         25359.6035        25190.6621     
   253    23.2178    25372(159)         25373.9395        25186.1777     
   254    23.2928    25448(160)         25391.6934        25181.6914     
   255    23.3678    25648(160)         25413.7441        25177.2070     
   256    23.4428    26001(161)         25441.2734        25172.7207     
   257    23.5178    25684(160)         25475.9688        25168.2363     
   258    23.5928    25615(160)         25520.4355        25163.7500     
   259    23.6678    26019(161)         25579.3594        25159.2656     
   260    23.7428    26057(161)         25662.4551        25154.7793     
   261    23.8178    26196(162)         25791.3574        25150.2949     
   262    23.8928    26772(164)         26013.3477        25145.8086     
   263    23.9678    27485(166)         26420.7832        25141.3242     
   264    24.0428    27800(167)         27171.4766        25136.8379     
   265    24.1178    29068(170)         28481.6582        25132.3535     
   266    24.1928    31073(176)         30559.8301        25127.8672     
   267    24.2678    33339(183)         33460.9297        25123.3828     
   268    24.3428    36104(190)         36899.2383        25118.8965     
   269    24.4178    38739(197)         40141.6406        25114.4121     
   270    24.4928    40319(201)         42115.4062        25109.9258     
   271    24.5678    40256(201)         41885.0469        25105.4414     
   272    24.6428    38116(195)         39470.3203        25100.9551     
   273    24.7178    35393(188)         35945.4688        25096.4707     
   274    24.7928    32370(180)         32474.9883        25091.9844     
   275    24.8678    29954(173)         29721.8750        25087.5000     
   276    24.9428    28278(168)         27858.6133        25083.0137     
   277    25.0178    27055(164)         26748.4883        25078.5293     
   278    25.0928    26282(162)         26144.1074        25074.0430     
   279    25.1678    25942(161)         25824.8926        25069.5586     
   280    25.2428    25495(160)         25647.4004        25065.0723     
   281    25.3178    25406(159)         25536.3750        25060.5879     
   282    25.3928    25613(160)         25457.8125        25056.1016     
   283    25.4678    25580(160)         25397.4082        25051.6172     
   284    25.5428    25446(160)         25348.8242        25047.1309     
   285    25.6178    25226(159)         25308.7656        25042.6465     
   286    25.6928    25408(159)         25275.1797        25038.1602     
   287    25.7678    25224(159)         25246.6387        25033.6758     
   288    25.8428    25236(159)         25222.0977        25029.1895     
   289    25.9178    25261(159)         25200.7812        25024.7051     
   290    25.9928    25348(159)         25182.0938        25020.2188     
   291    26.0678    25235(159)         25165.5820        25015.7344     
   292    26.1428    25407(159)         25150.8945        25011.2480     
   293    26.2178    25425(159)         25137.7617        25006.7637     
   294    26.2928    25203(159)         25128.8613        25002.2773     
   295    26.3678    25033(158)         25120.8555        24997.7930     
   296    26.4428    25166(159)         25111.4316        24993.3066     
   297    26.5178    25297(159)         25103.0234        24988.8223     
   298    26.5928    25134(159)         25095.6113        24984.3359     
   299    26.6678    25123(159)         25089.2617        24979.8496     
   300    26.7428    25083(158)         25090.5527        24981.6895     
   301    26.8178    24990(158)         25102.9531        24992.6582     
   302    26.8928    25410(159)         25118.8887        25003.6250     
   303    26.9678    25307(159)         25141.5078        25014.5918     
   304    27.0428    25275(159)         25176.0664        25025.5586     
   305    27.1178    25492(160)         25229.0977        25036.5254     
   306    27.1928    25291(159)         25307.0859        25047.4922     
   307    27.2678    25252(159)         25408.8965        25058.4590     
   308    27.3428    25320(159)         25521.5000        25069.4258     
   309    27.4178    25389(159)         25617.5176        25080.3945     
   310    27.4928    25358(159)         25662.4727        25091.3613     
   311    27.5678    25322(159)         25637.0801        25102.3281     
   312    27.6428    25325(159)         25559.2695        25113.2949     
   313    27.7178    25299(159)         25467.0566        25124.2617     
   314    27.7928    25240(159)         25388.8652        25135.2285     
   315    27.8678    25324(159)         25336.4414        25146.1953     
   316    27.9428    25227(159)         25309.2148        25157.1621     
   317    28.0178    25333(159)         25300.5898        25168.1289     
   318    28.0928    25696(160)         25303.3242        25179.0977     
   319    28.1678    25425(159)         25312.2012        25190.0645     
   320    28.2428    25352(159)         25324.3398        25201.0312     
   321    28.3178    25489(160)         25338.4531        25211.9980     
   322    28.3928    25633(160)         25354.0664        25222.9648     
   323    28.4678    25609(160)         25371.0684        25233.9316     
   324    28.5428    25671(160)         25389.5078        25244.8984     
   325    28.6178    25855(161)         25409.5215        25255.8652     
   326    28.6928    25624(160)         25431.3281        25266.8340     
   327    28.7678    25633(160)         25455.2188        25277.8008     
   328    28.8428    25659(160)         25481.5977        25288.7676     
   329    28.9178    25554(160)         25510.9961        25299.7344     
   330    28.9928    25560(160)         25544.1211        25310.7012     
   331    29.0678    25455(160)         25581.9258        25321.6680     
   332    29.1428    25750(160)         25625.7051        25332.6348     
   333    29.2178    25727(160)         25677.3145        25343.6016     
   334    29.2928    25500(160)         25739.6035        25354.5703     
   335    29.3678    25508(160)         25817.7031        25365.5371     
   336    29.4428    25695(160)         25922.5352        25376.5039     
   337    29.5178    26024(161)         26079.5371        25387.4707     
   338    29.5928    26310(162)         26346.4902        25398.4375     
   339    29.6678    26900(164)         26839.9062        25409.4043     
   340    29.7428    27857(167)         27755.5156        25420.3711     
   341    29.8178    29149(171)         29344.4316        25431.3379     
   342    29.8928    31273(177)         31800.7500        25442.3047     
   343    29.9678    34124(185)         35057.3203        25453.2734     
   344    30.0428    36972(192)         38569.6328        25464.2402     
   345    30.1178    39939(200)         41266.4609        25475.2070     
   346    30.1928    40544(201)         41912.2266        25486.1738     
   347    30.2678    39442(199)         40085.0234        25497.1406     
   348    30.3428    36672(192)         36738.4766        25508.1074     
   349    30.4178    33307(183)         33217.7500        25519.0742     
   350    30.4928    30174(174)         30356.0762        25530.0410     
   351    30.5678    28117(168)         28410.8281        25541.0098     
   352    30.6428    26803(164)         27264.5117        25551.9766     
   353    30.7178    26190(162)         26656.0918        25562.9434     
   354    30.7928    25872(161)         26347.4453        25573.9102     
   355    30.8678    25867(161)         26185.4180        25584.8770     
   356    30.9428    25881(161)         26089.9727        25595.8438     
   357    31.0178    25666(160)         26027.1914        25606.8105     
   358    31.0928    25861(161)         25982.8496        25617.7773     
   359    31.1678    25792(161)         25950.6855        25628.7461     
   360    31.2428    25468(160)         25927.3691        25639.7129     
   361    31.3178    25484(160)         25910.8105        25650.6797     
   362    31.3928    25638(160)         25899.5703        25661.6465     
   363    31.4678    25874(161)         25878.2070        25658.2109     
   364    31.5428    25824(161)         25855.6680        25650.0605     
   365    31.6178    25748(160)         25836.1367        25641.9102     
   366    31.6928    25754(160)         25819.2520        25633.7578     
   367    31.7678    25692(160)         25804.8184        25625.6074     
   368    31.8428    25906(161)         25792.8145        25617.4570     
   369    31.9178    25885(161)         25783.5449        25609.3066     
   370    31.9928    25942(161)         25778.0371        25601.1543     
   371    32.0678    25973(161)         25779.0039        25593.0039     
   372    32.1428    25870(161)         25792.5078        25584.8535     
   373    32.2178    25782(161)         25829.7754        25576.7012     
   374    32.2928    26103(162)         25907.0352        25568.5508     
   375    32.3678    26159(162)         26039.9297        25560.4004     
   376    32.4428    26495(163)         26230.9414        25552.2500     
   377    32.5178    26708(163)         26453.4277        25544.0977     
   378    32.5928    27202(165)         26642.6250        25535.9473     
   379    32.6678    27160(165)         26711.5723        25527.7969     
   380    32.7428    27081(165)         26613.6953        25519.6445     
   381    32.8178    26824(164)         26399.6504        25511.4941     
   382    32.8928    26430(163)         26162.4316        25503.3438     
   383    32.9678    26469(163)         25964.6328        25495.1934     
   384    33.0428    26048(161)         25827.9824        25487.0410     
   385    33.1178    25891(161)         25746.7441        25478.8906     
   386    33.1928    26106(162)         25703.8848        25470.7402     
   387    33.2678    25866(161)         25683.2363        25462.5879     
   388    33.3428    25691(160)         25674.3242        25454.4375     
   389    33.4178    25728(160)         25671.9258        25446.2871     
   390    33.4928    25692(160)         25673.9980        25438.1367     
   391    33.5678    25654(160)         25680.0039        25429.9844     
   392    33.6428    25871(161)         25690.0938        25421.8340     
   393    33.7178    25815(161)         25704.7773        25413.6836     
   394    33.7928    25664(160)         25724.8789        25405.5332     
   395    33.8678    25905(161)         25751.5898        25397.3809     
   396    33.9428    25956(161)         25783.0684        25389.2305     
   397    34.0178    25948(161)         25828.7539        25381.0801     
   398    34.0928    25889(161)         25888.5527        25372.9277     
   399    34.1678    25905(161)         25968.1484        25364.7773     
   400    34.2428    26114(162)         26078.6016        25356.6270     
   401    34.3178    26393(162)         26245.2188        25348.4766     
   402    34.3928    26893(164)         26528.7363        25340.3242     
   403    34.4678    27292(165)         27064.2305        25332.1738     
   404    34.5428    28293(168)         28106.3105        25324.0234     
   405    34.6178    30353(174)         30031.3418        25315.8730     
   406    34.6928    33565(183)         33213.2969        25307.7207     
   407    34.7678    37707(194)         37728.8398        25299.5703     
   408    34.8428    43866(209)         42972.8516        25291.4199     
   409    34.9178    48900(221)         47421.7891        25283.2695     
   410    34.9928    51926(228)         49026.0234        25275.1172     
   411    35.0678    50943(226)         46766.7188        25266.9668     
   412    35.1428    44714(211)         41921.2891        25258.8164     
   413    35.2178    37905(195)         36643.8555        25250.6641     
   414    35.2928    32006(179)         32323.2715        25242.5137     
   415    35.3678    28794(170)         29394.7578        25234.3633     
   416    35.4428    26881(164)         27679.6094        25226.2129     
   417    35.5178    26404(162)         26770.1484        25218.0605     
   418    35.5928    25763(161)         26300.1602        25209.9102     
   419    35.6678    26094(162)         26039.6172        25201.7598     
   420    35.7428    25845(161)         25874.2656        25193.6074     
   421    35.8178    25583(160)         25755.4707        25185.4570     
   422    35.8928    25743(160)         25663.4258        25177.3066     
   423    35.9678    25500(160)         25589.2109        25169.1562     
   424    36.0428    25640(160)         25527.9297        25161.0039     
   425    36.1178    25514(160)         25476.4121        25152.8535     
   426    36.1928    25369(159)         25432.4316        25144.7031     
   427    36.2678    25476(160)         25394.3613        25136.5508     
   428    36.3428    25344(159)         25360.9961        25128.4004     
   429    36.4178    25103(158)         25331.4180        25120.2500     
   430    36.4928    25137(159)         25304.9219        25112.0996     
   431    36.5678    25256(159)         25280.9648        25103.9473     
   432    36.6428    25378(159)         25259.1191        25095.7969     
   433    36.7178    25075(158)         25238.9434        25087.6465     
   434    36.7928    25093(158)         25220.3730        25079.4961     
   435    36.8678    25154(159)         25203.0801        25071.3438     
   436    36.9428    24959(158)         25186.9414        25063.1934     
   437    37.0178    25034(158)         25172.1133        25055.0430     
   438    37.0928    25223(159)         25157.7363        25046.8906     
   439    37.1678    24932(158)         25144.1094        25038.7402     
   440    37.2428    25214(159)         25131.1484        25030.5898     
   441    37.3178    24866(158)         25118.7949        25022.4395     
   442    37.3928    25117(158)         25106.3359        25013.6250     
   443    37.4678    25285(159)         25091.3438        25001.7598     
   444    37.5428    24878(158)         25076.8477        24989.8965     
   445    37.6178    24986(158)         25062.8262        24978.0312     
   446    37.6928    25154(159)         25049.2773        24966.1660     
   447    37.7678    24969(158)         25036.2070        24954.3027     
   448    37.8428    25134(159)         25023.6328        24942.4375     
   449    37.9178    24838(158)         25011.5918        24930.5742     
   450    37.9928    24946(158)         25000.1309        24918.7090     
   451    38.0678    25121(158)         24989.3340        24906.8438     
   452    38.1428    24980(158)         24979.3047        24894.9785     
   453    38.2178    24956(158)         24970.1973        24883.1152     
   454    38.2928    25038(158)         24962.2246        24871.2500     
   455    38.3678    25092(158)         24955.6914        24859.3867     
   456    38.4428    24972(158)         24951.0469        24847.5215     
   457    38.5178    24876(158)         24949.0391        24835.6562     
   458    38.5928    24945(158)         24951.1523        24823.7930     
   459    38.6678    25094(158)         24960.8867        24811.9277     
   460    38.7428    24910(158)         24986.8516        24800.0645     
   461    38.8178    24762(157)         25048.2812        24788.1992     
   462    38.8928    25032(158)         25180.6777        24776.3340     
   463    38.9678    25496(160)         25433.3301        24764.4707     
   464    39.0428    25938(161)         25847.0605        24752.6055     
   465    39.1178    26380(162)         26409.9824        24740.7422     
   466    39.1928    26169(162)         27007.2402        24728.8770     
   467    39.2678    25944(161)         27401.1328        24717.0117     
   468    39.3428    25660(160)         27359.0215        24705.1484     
   469    39.4178    25322(159)         26890.4004        24693.2832     
   470    39.4928    25372(159)         26254.8945        24681.4199     
   471    39.5678    25076(158)         25680.7246        24669.5547     
   472    39.6428    24818(158)         25265.6406        24657.6895     
   473    39.7178    24602(157)         25009.7695        24645.8262     
   474    39.7928    24652(157)         24867.5098        24633.9609     
   475    39.8678    24744(157)         24789.7480        24622.0977     
   476    39.9428    24832(158)         24743.1543        24610.2324     
   477    40.0178    24972(158)         24710.5625        24598.3672     
   478    40.0928    24661(157)         24684.6035        24586.5039     
   479    40.1678    24661(157)         24662.3379        24574.6387     
   480    40.2428    24524(157)         24642.4980        24562.7754     
   481    40.3178    24791(157)         24624.4160        24550.9102     
   482    40.3928    24619(157)         24607.6680        24539.0449     
   483    40.4678    24440(156)         24591.9648        24527.1797     
   484    40.5428    24708(157)         24577.1035        24515.3164     
   485    40.6178    24632(157)         24562.9277        24503.4512     
   486    40.6928    24596(157)         24549.3359        24491.5879     
   487    40.7678    24618(157)         24536.5703        24479.7227     
   488    40.8428    24713(157)         24523.9316        24467.8574     
   489    40.9178    24561(157)         24511.7012        24455.9941     
   490    40.9928    24600(157)         24499.8496        24444.1289     
   491    41.0678    24494(157)         24488.3711        24432.2656     
   492    41.1428    24643(157)         24495.5312        24438.6758     
   493    41.2178    24601(157)         24511.6641        24453.6836     
   494    41.2928    24732(157)         24528.1895        24468.6914     
   495    41.3678    24709(157)         24545.1348        24483.6992     
   496    41.4428    24703(157)         24562.5430        24498.7070     
   497    41.5178    24565(157)         24580.4668        24513.7168     
   498    41.5928    24593(157)         24598.7461        24528.7246     
   499    41.6678    24347(156)         24617.9336        24543.7324     
   500    41.7428    24389(156)         24637.9121        24558.7402     
   501    41.8178    24401(156)         24658.8359        24573.7480     
   502    41.8928    24561(157)         24680.8965        24588.7578     
   503    41.9678    24566(157)         24704.3457        24603.7656     
   504    42.0428    24411(156)         24729.5176        24618.7734     
   505    42.1178    24788(157)         24756.8555        24633.7812     
   506    42.1928    24995(158)         24786.9648        24648.7891     
   507    42.2678    25309(159)         24820.6777        24663.7988     
   508    42.3428    25385(159)         24859.1758        24678.8066     
   509    42.4178    25362(159)         24904.2656        24693.8145     
   510    42.4928    25598(160)         24962.7988        24708.8223     
   511    42.5678    25336(159)         25035.3418        24723.8320     
   512    42.6428    25301(159)         25140.1406        24738.8398     
   513    42.7178    25536(160)         25319.1094        24753.8477     
   514    42.7928    25570(160)         25657.9609        24768.8555     
   515    42.8678    26677(163)         26297.6152        24783.8633     
   516    42.9428    28450(169)         27395.4609        24798.8730     
   517    43.0178    30629(175)         29007.8008        24813.8809     
   518    43.0928    32683(181)         30918.2305        24828.8887     
   519    43.1678    33904(184)         32502.0293        24843.8965     
   520    43.2428    33626(183)         32895.1133        24858.9043     
   521    43.3178    32303(180)         31816.0625        24873.9141     
   522    43.3928    29949(173)         29973.0586        24888.9219     
   523    43.4678    28056(167)         28190.6055        24903.9297     
   524    43.5428    26714(163)         26872.2344        24918.9375     
   525    43.6178    25917(161)         26066.1562        24933.9473     
   526    43.6928    25596(160)         25640.7598        24948.9551     
   527    43.7678    25462(160)         25430.2461        24963.9629     
   528    43.8428    25133(159)         25331.9004        24978.9707     
   529    43.9178    24949(158)         25281.2480        24993.9785     
   530    43.9928    25223(159)         25253.0430        25008.9883     
   531    44.0678    25434(159)         25237.4258        25023.9961     
   532    44.1428    25344(159)         25230.3008        25039.0039     
   533    44.2178    25586(160)         25229.6855        25054.0137     
   534    44.2928    25301(159)         25235.0566        25069.0195     
   535    44.3678    25279(159)         25245.0801        25084.0293     
   536    44.4428    25058(158)         25260.9121        25099.0371     
   537    44.5178    25123(159)         25285.3672        25114.0449     
   538    44.5928    25132(159)         25326.3203        25129.0547     
   539    44.6678    25170(159)         25401.4375        25144.0625     
   540    44.7428    25312(159)         25541.3203        25159.0703     
   541    44.8178    25665(160)         25782.3066        25174.0781     
   542    44.8928    26159(162)         26140.9902        25189.0859     
   543    44.9678    26271(162)         26574.4746        25204.0957     
   544    45.0428    26262(162)         26945.6016        25219.1035     
   545    45.1178    26016(161)         27053.8125        25234.1113     
   546    45.1928    26148(162)         26826.1738        25249.1191     
   547    45.2678    25675(160)         26424.0410        25264.1289     
   548    45.3428    25055(158)         26037.1250        25279.1367     
   549    45.4178    25107(158)         25756.2070        25294.1445     
   550    45.4928    25282(159)         25590.4531        25309.1523     
   551    45.5678    25586(160)         25508.9492        25324.1602     
   552    45.6428    25635(160)         25475.3691        25339.1699     
   553    45.7178    25887(161)         25464.7168        25354.1777     
   554    45.7928    25647(160)         25464.2500        25369.1855     
   555    45.8678    25428(159)         25468.6172        25384.1934     
   556    45.9428    25509(160)         25476.2363        25399.2012     
   557    46.0178    25794(161)         25485.9961        25414.2109     
   558    46.0928    25585(160)         25496.2637        25429.2188     
   559    46.1678    25309(159)         25507.5430        25444.2266     
   560    46.2428    25414(159)         25519.6133        25459.2344     
   561    46.3178    25229(159)         25532.3184        25474.2422     
   562    46.3928    25639(160)         25545.5488        25489.2520     
   563    46.4678    25709(160)         25559.2168        25504.2598     
   564    46.5428    25731(160)         25573.2617        25519.2676     
   565    46.6178    25849(161)         25587.6426        25534.2754     
   566    46.6928    25557(160)         25602.3262        25549.2852     
   567    46.7678    25593(160)         25617.2891        25564.2930     
   568    46.8428    25928(161)         25632.5137        25579.3008     
   569    46.9178    25794(161)         25645.7520        25592.0625     
   570    46.9928    25772(161)         25641.1914        25586.7676     
   571    47.0678    25798(161)         25636.8945        25581.4746     
   572    47.1428    25551(160)         25632.8711        25576.1797     
   573    47.2178    25798(161)         25629.1426        25570.8848     
   574    47.2928    25466(160)         25625.7402        25565.5918     
   575    47.3678    25695(160)         25622.6953        25560.2969     
   576    47.4428    25570(160)         25620.0645        25555.0039     
   577    47.5178    25598(160)         25617.9141        25549.7090     
   578    47.5928    25902(161)         25616.3359        25544.4141     
   579    47.6678    25908(161)         25615.5000        25539.1211     
   580    47.7428    25762(161)         25615.4883        25533.8262     
   581    47.8178    25629(160)         25615.9688        25528.5312     
   582    47.8928    25808(161)         25618.5664        25523.2383     
   583    47.9678    25683(160)         25623.3027        25517.9434     
   584    48.0428    25552(160)         25631.6230        25512.6484     
   585    48.1178    25531(160)         25647.1641        25507.3555     
   586    48.1928    25603(160)         25678.7090        25502.0605     
   587    48.2678    25767(161)         25743.9961        25496.7656     
   588    48.3428    25717(160)         25869.6328        25491.4727     
   589    48.4178    26067(161)         26079.1367        25486.1777     
   590    48.4928    26222(162)         26366.5605        25480.8848     
   591    48.5678    26429(163)         26663.7012        25475.5898     
   592    48.6428    26174(162)         26828.1445        25470.2949     
   593    48.7178    26173(162)         26742.0078        25465.0020     
   594    48.7928    25867(161)         26473.3203        25459.7070     
   595    48.8678    25859(161)         26179.2012        25454.4121     
   596    48.9428    26210(162)         25952.6660        25449.1191     
   597    49.0178    26154(162)         25815.1250        25443.8242     
   598    49.0928    26552(163)         25748.8965        25438.5293     
   599    49.1678    26403(162)         25726.9004        25433.2363     
   600    49.2428    26126(162)         25729.4336        25427.9414     
   601    49.3178    26037(161)         25746.5781        25422.6465     
   602    49.3928    26158(162)         25775.5391        25417.3535     
   603    49.4678    26185(162)         25817.1562        25412.0586     
   604    49.5428    25942(161)         25874.5098        25406.7656     
   605    49.6178    26038(161)         25953.3613        25401.4707     
   606    49.6928    26182(162)         26065.3203        25396.1758     
   607    49.7678    25990(161)         26238.3418        25390.8828     
   608    49.8428    26123(162)         26544.5723        25385.5879     
   609    49.9178    26710(163)         27152.8359        25380.2930     
   610    49.9928    28042(167)         28378.5000        25375.0000     
   611    50.0678    30049(173)         30635.3926        25369.7051     
   612    50.1428    33574(183)         34173.6992        25364.4102     
   613    50.2178    39015(198)         38618.3984        25359.1172     
   614    50.2928    43370(208)         42494.4766        25353.8223     
   615    50.3678    43818(209)         43475.6172        25348.5273     
   616    50.4428    40806(202)         40761.6328        25343.2344     
   617    50.5178    36308(191)         36306.4336        25337.9395     
   618    50.5928    32305(180)         32191.8262        25332.6445     
   619    50.6678    29464(172)         29291.9434        25327.3516     
   620    50.7428    27661(166)         27598.6113        25322.0566     
   621    50.8178    26465(163)         26727.9316        25316.7637     
   622    50.8928    25914(161)         26296.4824        25311.4688     
   623    50.9678    26041(161)         26064.1484        25306.1738     
   624    51.0428    26047(161)         25919.6816        25300.8809     
   625    51.1178    26040(161)         25818.8809        25295.5859     
   626    51.1928    26288(162)         25744.5703        25290.2910     
   627    51.2678    26075(161)         25689.0977        25284.9980     
   628    51.3428    25852(161)         25643.8066        25274.9121     
   629    51.4178    25717(160)         25601.7637        25254.3926     
   630    51.4928    25814(161)         25575.8594        25233.8730     
   631    51.5678    25640(160)         25574.3574        25213.3535     
   632    51.6428    25807(161)         25625.3301        25192.8320     
   633    51.7178    25624(160)         25767.2773        25172.3125     
   634    51.7928    26154(162)         26041.3574        25151.7930     
   635    51.8678    26579(163)         26448.2148        25131.2734     
   636    51.9428    26770(164)         26891.3652        25110.7539     
   637    52.0178    26610(163)         27142.9922        25090.2324     
   638    52.0928    26197(162)         26991.6445        25069.7129     
   639    52.1678    25941(161)         26537.2012        25049.1934     
   640    52.2428    25991(161)         26040.6270        25028.6738     
   641    52.3178    25669(160)         25652.9082        25008.1543     
   642    52.3928    25609(160)         25404.9668        24987.6328     
   643    52.4678    25506(160)         25265.1172        24967.1133     
   644    52.5428    25369(159)         25188.3691        24946.5938     
   645    52.6178    25191(159)         25142.4707        24926.0742     
   646    52.6928    25397(159)         25111.6250        24905.5547     
   647    52.7678    25090(158)         25089.7344        24885.0352     
   648    52.8428    24894(158)         25075.1875        24864.5137     
   649    52.9178    25108(158)         25068.4219        24843.9941     
   650    52.9928    25241(159)         25071.6973        24823.4746     
   651    53.0678    25326(159)         25091.2090        24802.9551     
   652    53.1428    25044(158)         25143.7676        24782.4355     
   653    53.2178    25382(159)         25270.8906        24761.9141     
   654    53.2928    25270(159)         25554.7109        24741.3965     
   655    53.3678    26263(162)         26113.0215        24720.8750     
   656    53.4428    27543(166)         27029.8027        24700.3555     
   657    53.5178    29495(172)         28225.0430        24679.8359     
   658    53.5928    30364(174)         29302.6953        24659.3145     
   659    53.6678    29871(173)         29587.4766        24638.7969     
   660    53.7428    28633(169)         28820.0625        24618.2754     
   661    53.8178    26686(163)         27565.2012        24597.7559     
   662    53.8928    25612(160)         26420.8281        24577.2363     
   663    53.9678    24896(158)         25623.5625        24556.7148     
   664    54.0428    24778(157)         25159.0488        24536.1973     
   665    54.1178    24486(156)         24913.6816        24515.6758     
   666    54.1928    24445(156)         24781.5996        24495.1562     
   667    54.2678    24413(156)         24699.9609        24474.6367     
   668    54.3428    24259(156)         24640.5488        24454.1172     
   669    54.4178    24185(156)         24592.4395        24433.5977     
   670    54.4928    24325(156)         24551.2988        24413.0781     
   671    54.5678    24398(156)         24515.0566        24392.5566     
   672    54.6428    24399(156)         24482.5879        24372.0371     
   673    54.7178    24699(157)         24453.4043        24351.5176     
   674    54.7928    24697(157)         24427.8633        24330.9980     
   675    54.8678    24372(156)         24407.6660        24310.4785     
   676    54.9428    24223(156)         24396.0645        24289.9570     
   677    55.0178    24405(156)         24396.5527        24269.4375     
   678    55.0928    24224(156)         24409.1367        24248.9180     
   679    55.1678    24143(155)         24425.0469        24228.3984     
   680    55.2428    24001(155)         24423.4473        24207.8789     
   681    55.3178    24271(156)         24386.5312        24187.3574     
   682    55.3928    24560(157)         24325.9219        24166.8379     
   683    55.4678    24567(157)         24264.4688        24146.3184     
   684    55.5428    24429(156)         24213.7129        24125.7988     
   685    55.6178    24340(156)         24176.4492        24105.2793     
   686    55.6928    24416(156)         24146.6074        24084.7578     
   687    55.7678    24318(156)         24121.7637        24064.2383     
   688    55.8428    24197(156)         24099.4902        24043.7188     
   689    55.9178    24220(156)         24078.7031        24023.1992     
   690    55.9928    24108(155)         24059.0898        24002.6797     
   691    56.0678    24257(156)         24040.7168        23982.1602     
   692    56.1428    24398(156)         24023.9531        23961.6387     
   693    56.2178    24103(155)         24009.8047        23941.1191     
   694    56.2928    24090(155)         24000.9824        23920.5996     
   695    56.3678    23929(155)         24004.1719        23900.0801     
   696    56.4428    23809(154)         24032.4746        23879.5605     
   697    56.5178    23804(154)         24103.7422        23859.0391     
   698    56.5928    24146(155)         24229.0059        23838.5195     
   699    56.6678    24891(158)         24390.4648        23818.0000     
   700    56.7428    24844(158)         24518.7754        23797.4805     
   701    56.8178    24493(157)         24511.6191        23776.9609     
   702    56.8928    24390(156)         24358.3203        23756.4414     
   703    56.9678    24252(156)         24156.1582        23735.9199     
   704    57.0428    24009(155)         23983.8535        23715.4004     
   705    57.1178    23659(154)         23865.9199        23694.8809     
   706    57.1928    23696(154)         23793.5059        23674.3613     
   707    57.2678    23871(155)         23749.2129        23653.8418     
   708    57.3428    23761(154)         23719.0859        23633.3203     
   709    57.4178    23546(153)         23695.8223        23612.8027     
   710    57.4928    23542(153)         23676.5898        23592.2812     
   711    57.5678    23384(153)         23660.6934        23571.7617     
   712    57.6428    23525(153)         23648.4395        23551.2422     
   713    57.7178    23834(154)         23641.1094        23530.7207     
   714    57.7928    23799(154)         23642.2070        23510.2031     
   715    57.8678    23461(153)         23661.2988        23489.6816     
   716    57.9428    23749(154)         23721.5352        23469.1621     
   717    58.0178    23849(154)         23866.2559        23448.6426     
   718    58.0928    24120(155)         24149.0859        23428.1211     
   719    58.1678    24851(158)         24590.9629        23407.6035     
   720    58.2428    24863(158)         25108.4238        23387.0820     
   721    58.3178    25029(158)         25440.5605        23366.5625     
   722    58.3928    24938(158)         25309.3242        23346.0430     
   723    58.4678    24331(156)         24808.9785        23325.5234     
   724    58.5428    23785(154)         24262.8926        23305.0039     
   725    58.6178    23590(154)         23849.2793        23284.4844     
   726    58.6928    23488(153)         23592.8887        23263.9629     
   727    58.7678    23584(154)         23451.8770        23243.4434     
   728    58.8428    23403(153)         23373.8145        23222.9238     
   729    58.9178    23538(153)         23324.4902        23202.4043     
   730    58.9928    23540(153)         23298.2656        23192.2129     
   731    59.0678    23669(154)         23297.2383        23200.4922     
   732    59.1428    23561(153)         23300.8594        23208.7695     
   733    59.2178    23284(153)         23308.6406        23217.0469     
   734    59.2928    23268(153)         23321.3711        23225.3262     
   735    59.3678    23429(153)         23342.3965        23233.6035     
   736    59.4428    23517(153)         23380.7461        23241.8809     
   737    59.5178    23631(154)         23454.6445        23250.1602     
   738    59.5928    23938(155)         23589.0527        23258.4375     
   739    59.6678    24481(156)         23798.6641        23266.7148     
   740    59.7428    24542(157)         24055.5117        23274.9941     
   741    59.8178    24314(156)         24253.6230        23283.2715     
   742    59.8928    24144(155)         24250.6250        23291.5508     
   743    59.9678    23562(153)         24055.5312        23299.8281     
   744    60.0428    23406(153)         23814.6875        23308.1055     
   745    60.1178    23391(153)         23627.7363        23316.3848     
   746    60.1928    23274(153)         23515.2617        23324.6621     
   747    60.2678    23445(153)         23460.8770        23332.9395     
   748    60.3428    23519(153)         23439.5508        23341.2188     
   749    60.4178    23497(153)         23433.8086        23349.4961     
   750    60.4928    23535(153)         23435.1738        23357.7734     
   751    60.5678    23418(153)         23440.4297        23366.0527     
   752    60.6428    23292(153)         23448.5801        23374.3301     
   753    60.7178    23739(154)         23459.6465        23382.6074     
   754    60.7928    23924(155)         23474.7812        23390.8867     
   755    60.8678    23823(154)         23497.6895        23399.1641     
   756    60.9428    23458(153)         23537.4453        23407.4414     
   757    61.0178    23550(153)         23610.3301        23415.7207     
   758    61.0928    23717(154)         23734.3555        23423.9980     
   759    61.1678    23928(155)         23911.3125        23432.2754     
   760    61.2428    24216(156)         24098.7754        23440.5547     
   761    61.3178    23997(155)         24191.3691        23448.8320     
   762    61.3928    24172(155)         24112.9297        23457.1113     
   763    61.4678    24021(155)         23945.5098        23465.3887     
   764    61.5428    23724(154)         23792.5527        23473.6660     
   765    61.6178    24106(155)         23693.3145        23481.9453     
   766    61.6928    23964(155)         23645.3789        23490.2227     
   767    61.7678    23668(154)         23630.7480        23498.5000     
   768    61.8428    23832(154)         23633.7246        23506.7793     
   769    61.9178    24121(155)         23646.0000        23515.0566     
   770    61.9928    23954(155)         23664.7188        23523.3340     
   771    62.0678    23941(155)         23689.8027        23531.6133     
   772    62.1428    23803(154)         23722.8105        23539.8906     
   773    62.2178    23532(153)         23767.5645        23548.1680     
   774    62.2928    23777(154)         23833.8164        23556.4473     
   775    62.3678    24271(156)         23947.9141        23564.7246     
   776    62.4428    24339(156)         24172.3828        23573.0020     
   777    62.5178    24634(157)         24618.9570        23581.2812     
   778    62.5928    25538(160)         25410.4551        23589.5586     
   779    62.6678    26176(162)         26554.7871        23597.8359     
   780    62.7428    26682(163)         27747.7266        23606.1152     
   781    62.8178    26763(164)         28248.9766        23614.3926     
   782    62.8928    26080(161)         27594.4980        23622.6719     
   783    62.9678    25237(159)         26384.4590        23630.9492     
   784    63.0428    25038(158)         25306.0977        23639.2266     
   785    63.1178    24765(157)         24595.7461        23647.5059     
   786    63.1928    24488(156)         24213.9102        23655.7832     
   787    63.2678    24322(156)         24033.0234        23664.0605     
   788    63.3428    24199(156)         23948.8320        23672.3398     
   789    63.4178    23982(155)         23906.4277        23680.6172     
   790    63.4928    23873(155)         23883.5840        23688.8945     
   791    63.5678    23994(155)         23872.2910        23697.1738     
   792    63.6428    24294(156)         23869.6543        23705.4512     
   793    63.7178    24192(156)         23875.3145        23713.7305     
   794    63.7928    24357(156)         23892.1934        23722.0078     
   795    63.8678    24286(156)         23930.0820        23730.2852     
   796    63.9428    24256(156)         24010.2188        23738.5645     
   797    64.0178    24319(156)         24162.7422        23746.8418     
   798    64.0928    24274(156)         24405.1953        23755.1191     
   799    64.1678    24697(157)         24700.6016        23763.3984     
   800    64.2428    24941(158)         24907.8145        23771.6758     
   801    64.3178    24944(158)         24853.7910        23779.9531     
   802    64.3928    24444(156)         24599.1562        23788.2305     
   803    64.4678    24425(156)         24332.5703        23796.5098     
   804    64.5428    24263(156)         24145.3281        23804.7871     
   805    64.6178    24150(155)         24044.2012        23813.0664     
   806    64.6928    24245(156)         24002.0293        23821.3438     
   807    64.7678    23938(155)         23991.1445        23829.6211     
   808    64.8428    23698(154)         23991.8750        23834.0879     
   809    64.9178    23955(155)         23991.1621        23827.9219     
   810    64.9928    23843(154)         23998.4004        23821.7559     
   811    65.0678    23587(154)         24014.9492        23815.5918     
   812    65.1428    24122(155)         24045.3672        23809.4258     
   813    65.2178    24024(155)         24102.3887        23803.2617     
   814    65.2928    23959(155)         24219.6152        23797.0957     
   815    65.3678    24627(157)         24470.2090        23790.9297     
   816    65.4428    25147(159)         24965.7812        23784.7656     
   817    65.5178    25936(161)         25791.7637        23778.5996     
   818    65.5928    26988(164)         26859.0293        23772.4336     
   819    65.6678    27308(165)         27707.8125        23766.2695     
   820    65.7428    26898(164)         27655.3613        23760.1035     
   821    65.8178    26271(162)         26741.8320        23753.9395     
   822    65.8928    25658(160)         25670.1504        23747.7734     
   823    65.9678    24843(158)         24864.0918        23741.6074     
   824    66.0428    24488(156)         24386.7969        23735.4434     
   825    66.1178    24442(156)         24144.0469        23729.2773     
   826    66.1928    24200(156)         24026.0742        23723.1113     
   827    66.2678    23911(155)         23964.1680        23716.9473     
   828    66.3428    23848(154)         23927.8672        23710.7812     
   829    66.4178    23792(154)         23906.2480        23704.6172     
   830    66.4928    23919(155)         23895.9902        23698.4512     
   831    66.5678    23975(155)         23897.5918        23692.2852     
   832    66.6428    24094(155)         23916.6562        23686.1211     
   833    66.7178    24417(156)         23970.8945        23679.9551     
   834    66.7928    24254(156)         24101.3574        23673.7891     
   835    66.8678    23960(155)         24374.1543        23667.6250     
   836    66.9428    24629(157)         24844.2305        23661.4590     
   837    67.0178    25114(158)         25466.9707        23655.2930     
   838    67.0928    25642(160)         25973.1406        23649.1289     
   839    67.1678    25553(160)         25929.3828        23642.9629     
   840    67.2428    25401(159)         25371.9453        23636.7969     
   841    67.3178    24740(157)         24739.9023        23630.6328     
   842    67.3928    24391(156)         24274.6816        23624.4668     
   843    67.4678    24141(155)         24002.9609        23618.3008     
   844    67.5428    23894(155)         23865.1465        23612.1367     
   845    67.6178    23983(155)         23796.5723        23605.9707     
   846    67.6928    24093(155)         23758.7832        23599.8066     
   847    67.7678    24001(155)         23735.4043        23593.6406     
   848    67.8428    24191(156)         23720.7520        23587.4746     
   849    67.9178    23893(155)         23713.4043        23581.3105     
   850    67.9928    23756(154)         23714.5840        23575.1445     
   851    68.0678    23970(155)         23730.1973        23568.9785     
   852    68.1428    23987(155)         23776.5762        23562.8145     
   853    68.2178    23950(155)         23886.1934        23556.6484     
   854    68.2928    23859(154)         24099.5000        23550.4844     
   855    68.3678    23950(155)         24427.9824        23544.3184     
   856    68.4428    24105(155)         24785.7988        23538.1523     
   857    68.5178    23876(155)         24933.0566        23531.9883     
   858    68.5928    23771(154)         24712.0742        23525.8223     
   859    68.6678    24000(155)         24328.6387        23519.6562     
   860    68.7428    24170(155)         24000.4355        23513.4922     
   861    68.8178    24295(156)         23789.8438        23507.3262     
   862    68.8928    24336(156)         23675.9648        23501.1621     
   863    68.9678    23877(155)         23617.5625        23494.9961     
   864    69.0428    23811(154)         23584.6758        23488.8301     
   865    69.1178    23953(155)         23562.7832        23482.6641     
   866    69.1928    23903(155)         23546.3340        23476.5000     
   867    69.2678    23965(155)         23533.2910        23470.3340     
   868    69.3428    23960(155)         23522.8945        23464.1699     
   869    69.4178    23869(154)         23515.1172        23458.0039     
   870    69.4928    24042(155)         23511.0664        23451.8379     
   871    69.5678    23997(155)         23514.1641        23445.6738     
   872    69.6428    24199(156)         23531.0293        23439.5078     
   873    69.7178    23768(154)         23569.2734        23433.3418     
   874    69.7928    23760(154)         23629.0801        23427.1777     
   875    69.8678    23616(154)         23688.8086        23421.0117     
   876    69.9428    23762(154)         23698.9062        23414.8477     
   877    70.0178    24205(156)         23640.5098        23408.6816     
   878    70.0928    24201(156)         23559.6328        23402.5156     
   879    70.1678    23886(155)         23495.9316        23396.3516     
   880    70.2428    23268(153)         23455.0273        23390.1855     
   881    70.3178    23224(152)         23431.0098        23384.0195     
   882    70.3928    23162(152)         23416.0625        23377.8555     
   883    70.4678    23306(153)         23405.1484        23371.6895     
   884    70.5428    23448(153)         23396.0176        23365.5254     
   885    70.6178    23625(154)         23387.8164        23359.3594     
   886    70.6928    23587(154)         23380.2090        23353.1934     
   887    70.7678    23520(153)         23373.0312        23347.0293     
   888    70.8428    23520(153)         23366.1797        23340.8633     
   889    70.9178    23216(152)         23358.8242        23333.9238     
   890    70.9928    23225(152)         23350.1660        23325.4512     
   891    71.0678    23656(154)         23341.7148        23316.9785     
   892    71.1428    23461(153)         23333.4648        23308.5078     
   893    71.2178    23344(153)         23325.4102        23300.0352     
   894    71.2928    23664(154)         23317.5605        23291.5625     
   895    71.3678    23865(154)         23310.0430        23283.0898     
   896    71.4428    23426(153)         23302.6777        23274.6191     
   897    71.5178    23621(154)         23295.2871        23266.1465     
   898    71.5928    23479(153)         23288.5820        23257.6738     
   899    71.6678    23473(153)         23282.3242        23249.2031     
   900    71.7428    23426(153)         23276.6289        23240.7305     
   901    71.8178    23430(153)         23271.6738        23232.2578     
   902    71.8928    23528(153)         23267.7227        23223.7871     
   903    71.9678    23162(152)         23265.1602        23215.3145     
   904    72.0428    23042(152)         23264.6445        23206.8418     
   905    72.1178    23311(153)         23267.4629        23198.3691     
   906    72.1928    23623(154)         23276.8125        23189.8984     
   907    72.2678    23195(152)         23301.2266        23181.4258     
   908    72.3428    23089(152)         23359.8496        23172.9531     
   909    72.4178    23412(153)         23482.7695        23164.4824     
   910    72.4928    23325(153)         23692.6543        23156.0098     
   911    72.5678    23141(152)         23960.1758        23147.5371     
   912    72.6428    23290(153)         24139.6641        23139.0664     
   913    72.7178    23323(153)         24049.0410        23130.5938     
   914    72.7928    23115(152)         23779.6973        23122.1211     
   915    72.8678    23002(152)         23524.1016        23113.6484     
   916    72.9428    23148(152)         23355.0469        23105.1777     
   917    73.0178    23198(152)         23263.1777        23096.7051     
   918    73.0928    23044(152)         23218.1953        23088.2324     
   919    73.1678    22712(151)         23196.1348        23079.7617     
   920    73.2428    22911(151)         23185.3633        23071.2891     
   921    73.3178    22866(151)         23182.0703        23062.8164     
   922    73.3928    23014(152)         23186.1387        23054.3457     
   923    73.4678    23186(152)         23200.2930        23045.8730     
   924    73.5428    23117(152)         23233.0312        23037.4004     
   925    73.6178    22961(152)         23306.6895        23028.9277     
   926    73.6928    23226(152)         23468.0684        23020.4570     
   927    73.7678    24010(155)         23783.8926        23011.9844     
   928    73.8428    25340(159)         24291.7344        23003.5117     
   929    73.9178    26061(161)         24889.0762        22995.0410     
   930    73.9928    25934(161)         25234.6836        22986.5684     
   931    74.0678    25109(158)         24998.8652        22978.0957     
   932    74.1428    23846(154)         24389.9141        22969.6250     
   933    74.2178    23390(153)         23821.9609        22961.1523     
   934    74.2928    23438(153)         23447.2891        22952.6797     
   935    74.3678    23086(152)         23242.7559        22944.2070     
   936    74.4428    22945(151)         23139.2402        22935.7363     
   937    74.5178    23004(152)         23083.0742        22927.2637     
   938    74.5928    23029(152)         23047.3496        22918.7930     
   939    74.6678    22956(152)         23021.4727        22910.3203     
   940    74.7428    22979(152)         23001.4570        22901.8477     
   941    74.8178    22989(152)         22985.5820        22893.3770     
   942    74.8928    22907(151)         22973.1504        22884.9043     
   943    74.9678    23077(152)         22964.4531        22876.4316     
   944    75.0428    23228(152)         22961.1367        22867.9609     
   945    75.1178    23212(152)         22966.0527        22859.4883     
   946    75.1928    23175(152)         22981.0508        22851.0156     
   947    75.2678    23054(152)         23002.0039        22842.5449     
   948    75.3428    22918(151)         23012.0938        22834.0723     
   949    75.4178    22846(151)         22995.3125        22825.5996     
   950    75.4928    22874(151)         22966.1934        22817.1270     
   951    75.5678    22796(151)         22942.5645        22808.6562     
   952    75.6428    22827(151)         22930.5371        22800.1836     
   953    75.7178    22935(151)         22928.5742        22791.7109     
   954    75.7928    22934(151)         22934.5293        22783.2402     
   955    75.8678    22562(150)         22947.6719        22774.7676     
   956    75.9428    22584(150)         22969.1621        22766.2949     
   957    76.0178    22506(150)         23002.0684        22757.8242     
   958    76.0928    22590(150)         23052.4629        22749.3516     
   959    76.1678    22404(150)         23134.2324        22740.8789     
   960    76.2428    22751(151)         23283.9297        22732.4062     
   961    76.3178    23415(153)         23590.8652        22723.9355     
   962    76.3928    24530(157)         24221.5820        22715.4629     
   963    76.4678    26313(162)         25364.1562        22706.9902     
   964    76.5428    28744(170)         27009.8730        22698.5195     
   965    76.6178    29970(173)         28544.7383        22690.0469     
   966    76.6928    28478(169)         28728.5332        22681.5742     
   967    76.7678    26122(162)         27354.1465        22673.1035     
   968    76.8428    24648(157)         25631.2715        22664.6309     
   969    76.9178    23618(154)         24353.1328        22656.1582     
   970    76.9928    23218(152)         23613.2793        22647.6855     
   971    77.0678    22861(151)         23239.4316        22639.2148     
   972    77.1428    22244(149)         23050.9414        22630.7422     
   973    77.2178    22392(150)         22943.2168        22622.2695     
   974    77.2928    22075(149)         22871.9160        22613.7988     
   975    77.3678    21755(147)         22820.3359        22605.3262     
   976    77.4428    21683(147)         22781.6504        22596.8535     
   977    77.5178    21801(148)         22752.7949        22588.3828     
   978    77.5928    21824(148)         22733.4961        22579.9102     
   979    77.6678    21785(148)         22727.2148        22571.4375     
   980    77.7428    22825(151)         22741.7012        22562.9648     
   981    77.8178    23186(152)         22784.7441        22554.4941     
   982    77.8928    23148(152)         22851.3047        22546.0215     
   983    77.9678    23093(152)         22901.4238        22537.5488     
   984    78.0428    22974(152)         22872.3418        22529.0781     
   985    78.1178    23199(152)         22781.5391        22520.6055     
   986    78.1928    23306(153)         22694.8672        22512.1328     
   987    78.2678    23061(152)         22635.4746        22503.6621     
   988    78.3428    22905(151)         22600.5781        22495.1895     
   989    78.4178    22647(150)         22580.7246        22486.7168     
   990    78.4928    23002(152)         22568.7324        22478.2441     
   991    78.5678    22965(152)         22561.3574        22469.7734     
   992    78.6428    22925(151)         22557.8184        22461.3008     
   993    78.7178    23023(152)         22558.6172        22452.8281     
   994    78.7928    22995(152)         22565.4668        22444.3574     
   995    78.8678    23062(152)         22582.7344        22435.8848     
   996    78.9428    22922(151)         22622.3262        22427.4141     
   997    79.0178    23100(152)         22713.0293        22418.9414     
   998    79.0928    23399(153)         22906.1426        22410.4688     
   999    79.1678    23708(154)         23252.8965        22401.9961     
  1000    79.2428    24087(155)         23730.2363        22393.5254     
  1001    79.3178    24198(156)         24107.9355        22385.0527     
  1002    79.3928    23935(155)         24013.4922        22376.5820     
  1003    79.4678    23517(153)         23541.7812        22368.1094     
  1004    79.5428    23154(152)         23074.0762        22359.6367     
  1005    79.6178    22444(150)         22760.7559        22351.1641     
  1006    79.6928    22405(150)         22588.2559        22342.6934     
  1007    79.7678    22738(151)         22499.7676        22334.2207     
  1008    79.8428    22721(151)         22450.4746        22325.7480     
  1009    79.9178    22508(150)         22418.0664        22317.2773     
  1010    79.9928    22167(149)         22393.8379        22308.8047     
  1011    80.0678    22280(149)         22374.4766        22300.3320     
  1012    80.1428    22180(149)         22358.5508        22291.8613     
  1013    80.2178    21822(148)         22345.5195        22283.3887     
  1014    80.2928    21839(148)         22335.8105        22274.9160     
  1015    80.3678    21859(148)         22331.3145        22266.4434     
  1016    80.4428    22077(149)         22335.3848        22257.9727     
  1017    80.5178    22026(148)         22350.5078        22249.5000     
  1018    80.5928    22169(149)         22373.5000        22241.0273     
  1019    80.6678    22086(149)         22382.5996        22232.5566     
  1020    80.7428    22061(149)         22357.4824        22224.0840     
  1021    80.8178    22046(148)         22315.9434        22215.6113     
  1022    80.8928    21814(148)         22279.6191        22207.1406     
  1023    80.9678    21555(147)         22254.7383        22198.6680     
  1024    81.0428    21621(147)         22238.2988        22190.1953     
  1025    81.1178    21896(148)         22226.6621        22181.7227     
  1026    81.1928    21918(148)         22217.5098        22173.2520     
  1027    81.2678    22559(150)         22209.9160        22164.7793     
  1028    81.3428    22691(151)         22203.7461        22156.3066     
  1029    81.4178    22838(151)         22199.3477        22147.8359     
  1030    81.4928    22749(151)         22197.8145        22139.3633     
  1031    81.5678    22617(150)         22202.2090        22130.8906     
  1032    81.6428    22753(151)         22219.9160        22122.4199     
  1033    81.7178    22766(151)         22263.9336        22113.9473     
  1034    81.7928    22774(151)         22346.7695        22105.4746     
  1035    81.8678    22297(149)         22461.0469        22097.0020     
  1036    81.9428    22490(150)         22543.7227        22088.5312     
  1037    82.0178    22551(150)         22504.0645        22080.0586     
  1038    82.0928    22649(150)         22378.8145        22071.5859     
  1039    82.1678    22534(150)         22260.9043        22063.1152     
  1040    82.2428    22737(151)         22182.4160        22054.6426     
  1041    82.3178    22604(150)         22137.8457        22046.1699     
  1042    82.3928    22673(151)         22113.0176        22037.6992     
  1043    82.4678    22576(150)         22097.5234        22029.2266     
  1044    82.5428    22385(150)         22086.4434        22020.7539     
  1045    82.6178    22393(150)         22077.9863        22012.2812     
  1046    82.6928    22203(149)         22071.6523        22003.8105     
  1047    82.7678    21944(148)         22067.5664        21995.3379     
  1048    82.8428    21841(148)         22066.6641        21986.8652     
  1049    82.9178    22260(149)         22071.7832        21978.3945     
  1050    82.9928    22287(149)         22089.5664        21969.9219     
  1051    83.0678    22337(149)         22130.7363        21961.4492     
  1052    83.1428    21891(148)         22203.4102        21952.9785     
  1053    83.2178    21941(148)         22295.3145        21944.5059     
  1054    83.2928    22410(150)         22344.0723        21936.0352     
  1055    83.3678    22874(151)         22291.5098        21927.5625     
  1056    83.4428    22286(149)         22196.6719        21919.0898     
  1057    83.5178    21981(148)         22124.0820        21910.6172     
  1058    83.5928    21796(148)         22084.9805        21902.1465     
  1059    83.6678    21590(147)         22072.1270        21893.6738     
  1060    83.7428    21380(146)         22076.1836        21885.2012     
  1061    83.8178    21282(146)         22092.5000        21876.7305     
  1062    83.8928    21822(148)         22121.1797        21868.2578     
  1063    83.9678    21897(148)         22166.0605        21859.7852     
  1064    84.0428    21680(147)         22235.9277        21851.3145     
  1065    84.1178    21746(147)         22352.0098        21842.8418     
  1066    84.1928    21891(148)         22569.3789        21834.3691     
  1067    84.2678    21932(148)         23013.1543        21825.8984     
  1068    84.3428    22628(150)         23889.6211        21817.4258     
  1069    84.4178    23659(154)         25372.1133        21808.9531     
  1070    84.4928    25501(160)         27259.8867        21800.4805     
  1071    84.5678    27752(167)         28471.1953        21792.0098     
  1072    84.6428    28233(168)         27757.9883        21783.5371     
  1073    84.7178    27132(165)         25869.7539        21775.0645     
  1074    84.7928    25431(159)         24194.3672        21766.5938     
  1075    84.8678    24178(155)         23137.9062        21758.1211     
  1076    84.9428    23512(153)         22579.7188        21749.6484     
  1077    85.0178    23031(152)         22300.2578        21741.1777     
  1078    85.0928    22696(151)         22147.5742        21732.7051     
  1079    85.1678    22551(150)         22050.8398        21724.2324     
  1080    85.2428    22602(150)         21982.4473        21715.7598     
  1081    85.3178    22500(150)         21931.1133        21707.2891     
  1082    85.3928    22137(149)         21891.1758        21698.8164     
  1083    85.4678    22256(149)         21859.2578        21690.3438     
  1084    85.5428    22521(150)         21833.2500        21681.8730     
  1085    85.6178    22298(149)         21811.7812        21673.4004     
  1086    85.6928    22259(149)         21793.9844        21664.9277     
  1087    85.7678    22561(150)         21779.2852        21656.4570     
  1088    85.8428    22351(150)         21767.1699        21647.9844     
  1089    85.9178    22511(150)         21756.9688        21639.5117     
  1090    85.9928    22651(151)         21748.2031        21631.0391     
  1091    86.0678    22429(150)         21741.2246        21622.5684     
  1092    86.1428    22421(150)         21737.4355        21614.0957     
  1093    86.2178    22213(149)         21736.8340        21605.6230     
  1094    86.2928    22119(149)         21740.0645        21597.1523     
  1095    86.3678    22126(149)         21748.1758        21588.6797     
  1096    86.4428    22402(150)         21762.8770        21580.2070     
  1097    86.5178    22520(150)         21786.9551        21571.7363     
  1098    86.5928    22192(149)         21825.4453        21563.2637     
  1099    86.6678    21936(148)         21889.1465        21554.7910     
  1100    86.7428    22146(149)         22005.5137        21546.3184     
  1101    86.8178    22510(150)         22241.0605        21537.8477     
  1102    86.8928    23169(152)         22719.7441        21529.3750     
  1103    86.9678    24362(156)         23583.7188        21520.9023     
  1104    87.0428    25490(160)         24821.4648        21512.4316     
  1105    87.1178    26649(163)         25899.3750        21503.9590     
  1106    87.1928    26309(162)         25837.6289        21495.4863     
  1107    87.2678    25113(158)         24714.8633        21487.0156     
  1108    87.3428    23554(153)         23481.5781        21478.5430     
  1109    87.4178    22872(151)         22624.0254        21470.0703     
  1110    87.4928    22347(149)         22142.4062        21461.5977     
  1111    87.5678    22199(149)         21895.4922        21453.1270     
  1112    87.6428    21729(147)         21763.2598        21444.6562     
  1113    87.7178    21680(147)         21681.9414        21436.1836     
  1114    87.7928    21650(147)         21625.2148        21427.7109     
  1115    87.8678    21200(146)         21582.5625        21419.2383     
  1116    87.9428    21236(146)         21549.1387        21410.7676     
  1117    88.0178    21210(146)         21522.3672        21402.2949     
  1118    88.0928    21331(146)         21501.0566        21393.8223     
  1119    88.1678    21282(146)         21485.7949        21385.3516     
  1120    88.2428    21404(146)         21478.6348        21376.8789     
  1121    88.3178    21387(146)         21479.5996        21368.4062     
  1122    88.3928    21482(147)         21488.1738        21359.9355     
  1123    88.4678    21543(147)         21491.8398        21351.4629     
  1124    88.5428    21388(146)         21472.3008        21342.9902     
  1125    88.6178    21048(145)         21436.8828        21334.5176     
  1126    88.6928    21342(146)         21404.1953        21326.0469     
  1127    88.7678    21282(146)         21379.7539        21317.5742     
  1128    88.8428    20919(145)         21362.2090        21309.1016     
  1129    88.9178    20707(144)         21348.8320        21300.6309     
  1130    88.9928    21172(146)         21337.7109        21292.1582     
  1131    89.0678    21410(146)         21328.0039        21283.6855     
  1132    89.1428    21221(146)         21319.5078        21275.2148     
  1133    89.2178    21173(146)         21312.3906        21266.7422     
  1134    89.2928    21225(146)         21307.3066        21258.2695     
  1135    89.3678    21353(146)         21306.0781        21249.7969     
  1136    89.4428    21390(146)         21313.3242        21241.3262     
  1137    89.5178    21163(145)         21337.1992        21232.8535     
  1138    89.5928    21244(146)         21387.1914        21224.3809     
  1139    89.6678    21315(146)         21462.0156        21215.9102     
  1140    89.7428    21255(146)         21523.7852        21207.4375     
  1141    89.8178    21174(146)         21501.5449        21198.9648     
  1142    89.8928    21340(146)         21411.3223        21190.4941     
  1143    89.9678    21440(146)         21323.6074        21182.0215     
  1144    90.0428    21130(145)         21263.2598        21173.5488     
  1145    90.1178    20890(145)         21226.8906        21165.0762     
  1146    90.1928    20444(143)         21204.7188        21156.6055     
  1147    90.2678    20799(144)         21189.3789        21148.1328     
  1148    90.3428    21096(145)         21177.2930        21139.6602     
  1149    90.4178    20860(144)         21167.1250        21131.1895     
  1150    90.4928    20665(144)         21158.4844        21122.7168     
  1151    90.5678    20912(145)         21151.4883        21114.2441     
  1152    90.6428    20913(145)         21147.1797        21105.7734     
  1153    90.7178    20968(145)         21147.8789        21097.3008     
  1154    90.7928    21208(146)         21158.1094        21088.8281     
  1155    90.8678    21458(146)         21186.0703        21080.3555     
  1156    90.9428    21567(147)         21236.6738        21071.8848     
  1157    91.0178    21484(147)         21297.1777        21063.4121     
  1158    91.0928    21337(146)         21316.6641        21054.9395     
  1159    91.1678    21249(146)         21260.8965        21046.4688     
  1160    91.2428    20981(145)         21179.9609        21037.9961     
  1161    91.3178    21131(145)         21117.8184        21029.5234     
  1162    91.3928    20412(143)         21077.8105        21021.0527     
  1163    91.4678    20420(143)         21053.1523        21012.5801     
  1164    91.5428    20332(143)         21036.4863        21004.1094     
  1165    91.6178    20780(144)         21023.4277        20995.6367     
  1166    91.6928    20749(144)         21012.0703        20987.1641     
  1167    91.7678    20688(144)         21001.6641        20978.6914     
  1168    91.8428    20745(144)         20991.8730        20970.2188     
  1169    91.9178    20779(144)         20982.5176        20961.7480     
  1170    91.9928    20466(143)         20973.4863        20953.2754     
  1171    92.0678    20576(143)         20968.2188        20948.3125     
  1172    92.1428    20524(143)         20965.6738        20945.8613     
  1173    92.2178    20829(144)         20963.3086        20943.4082     
  1174    92.2928    20737(144)         20961.1113        20940.9570     
  1175    92.3678    20642(144)         20959.0723        20938.5059     
  1176    92.4428    20741(144)         20957.1953        20936.0547     
  1177    92.5178    21001(145)         20955.4844        20933.6035     
  1178    92.5928    20994(145)         20953.9609        20931.1523     
  1179    92.6678    20689(144)         20952.6465        20928.7012     
  1180    92.7428    20786(144)         20951.5801        20926.2480     
  1181    92.8178    20851(144)         20950.8145        20923.7969     
  1182    92.8928    21011(145)         20950.4277        20921.3457     
  1183    92.9678    20571(143)         20950.5352        20918.8945     
  1184    93.0428    20715(144)         20951.3145        20916.4434     
  1185    93.1178    20991(145)         20953.3984        20913.9922     
  1186    93.1928    20952(145)         20957.3945        20911.5391     
  1187    93.2678    21086(145)         20963.7051        20909.0879     
  1188    93.3428    21362(146)         20976.3555        20906.6367     
  1189    93.4178    21334(146)         21001.7051        20904.1855     
  1190    93.4928    21397(146)         21047.6191        20901.7344     
  1191    93.5678    21384(146)         21115.7266        20899.2832     
  1192    93.6428    21177(146)         21183.0371        20896.8320     
  1193    93.7178    20959(145)         21191.2363        20894.3789     
  1194    93.7928    20985(145)         21133.5527        20891.9277     
  1195    93.8678    21274(146)         21067.9766        20889.4766     
  1196    93.9428    21326(146)         21024.2461        20887.0254     
  1197    94.0178    21425(146)         21003.6797        20884.5742     
  1198    94.0928    21330(146)         20999.4043        20882.1230     
  1199    94.1678    21263(146)         21005.5332        20879.6719     
  1200    94.2428    21563(147)         21019.6855        20877.2188     
  1201    94.3178    21412(146)         21042.4766        20874.7676     
  1202    94.3928    21451(146)         21076.9980        20872.3164     
  1203    94.4678    21481(147)         21130.5762        20869.8652     
  1204    94.5428    21650(147)         21221.5645        20867.4141     
  1205    94.6178    21458(146)         21393.4492        20864.9629     
  1206    94.6928    22175(149)         21729.0957        20862.5117     
  1207    94.7678    22796(151)         22334.2285        20860.0605     
  1208    94.8428    23528(153)         23240.0977        20857.6074     
  1209    94.9178    23753(154)         24172.1641        20855.1562     
  1210    94.9928    23954(155)         24401.1426        20852.7051     
  1211    95.0678    23478(153)         23658.6562        20850.2539     
  1212    95.1428    22508(150)         22667.1562        20847.8027     
  1213    95.2178    21807(148)         21924.9824        20845.3516     
  1214    95.2928    21271(146)         21485.9199        20842.8984     
  1215    95.3678    21293(146)         21255.4238        20840.4473     
  1216    95.4428    21192(146)         21135.0039        20837.9961     
  1217    95.5178    20675(144)         21065.5117        20835.5449     
  1218    95.5928    20982(145)         21020.7656        20833.0938     
  1219    95.6678    21229(146)         20989.8164        20830.6426     
  1220    95.7428    21629(147)         20968.3535        20828.1914     
  1221    95.8178    21494(147)         20954.5996        20825.7383     
  1222    95.8928    21420(146)         20949.0332        20823.2871     
  1223    95.9678    21478(147)         20955.3691        20820.8359     
  1224    96.0428    21081(145)         20980.8125        20818.3848     
  1225    96.1178    21147(145)         21032.5078        20815.9336     
  1226    96.1928    21381(146)         21106.2539        20813.4824     
  1227    96.2678    21448(146)         21162.3301        20811.0312     
  1228    96.3428    21092(145)         21137.9141        20808.5781     
  1229    96.4178    21308(146)         21056.6582        20806.1270     
  1230    96.4928    21158(145)         20981.2988        20803.6758     
  1231    96.5678    21158(145)         20932.0039        20801.2246     
  1232    96.6428    20905(145)         20905.6445        20798.7734     
  1233    96.7178    21050(145)         20893.9688        20796.3223     
  1234    96.7928    21282(146)         20890.6074        20793.8711     
  1235    96.8678    21248(146)         20892.9297        20791.4180     
  1236    96.9428    21155(145)         20900.6934        20788.9668     
  1237    97.0178    21105(145)         20915.5273        20786.5156     
  1238    97.0928    20888(145)         20942.0723        20784.0645     
  1239    97.1678    20973(145)         20991.6641        20781.6133     
  1240    97.2428    20818(144)         21088.3203        20779.1621     
  1241    97.3178    21286(146)         21270.7422        20776.7109     
  1242    97.3928    21533(147)         21576.0234        20774.2598     
  1243    97.4678    22018(148)         21983.8594        20771.8066     
  1244    97.5428    22348(149)         22327.9844        20769.3555     
  1245    97.6178    21939(148)         22350.8945        20766.9043     
  1246    97.6928    21963(148)         22010.6484        20764.4531     
  1247    97.7678    21945(148)         21582.5078        20762.0020     
  1248    97.8428    21242(146)         21260.2441        20759.5508     
  1249    97.9178    20981(145)         21065.5586        20757.0977     
  1250    97.9928    21187(146)         20959.9902        20754.6465     
  1251    98.0678    20980(145)         20902.8691        20752.1953     
  1252    98.1428    20843(144)         20868.8926        20749.7441     
  1253    98.2178    20792(144)         20846.1367        20747.2930     
  1254    98.2928    20725(144)         20829.6211        20744.8418     
  1255    98.3678    20720(144)         20817.0840        20742.3906     
  1256    98.4428    20595(144)         20807.3086        20739.9375     
  1257    98.5178    20526(143)         20798.4004        20736.3223     
  1258    98.5928    20858(144)         20787.8438        20729.5039     
  1259    98.6678    20762(144)         20778.5410        20722.6855     
  1260    98.7428    20351(143)         20770.2910        20715.8652     
  1261    98.8178    20209(142)         20762.9902        20709.0469     
  1262    98.8928    20546(143)         20756.5840        20702.2285     
  1263    98.9678    20407(143)         20751.0781        20695.4102     
  1264    99.0428    20268(142)         20746.6777        20688.5918     
  1265    99.1178    20697(144)         20743.2188        20681.7715     
  1266    99.1928    20894(145)         20741.0391        20674.9531     
  1267    99.2678    20991(145)         20740.4336        20668.1348     
  1268    99.3428    20727(144)         20741.8477        20661.3164     
  1269    99.4178    20724(144)         20745.9277        20654.4980     
  1270    99.4928    20844(144)         20753.6699        20647.6777     
  1271    99.5678    20617(144)         20766.6660        20640.8594     
  1272    99.6428    20887(145)         20787.7305        20634.0410     
  1273    99.7178    20754(144)         20822.8281        20627.2227     
  1274    99.7928    20622(144)         20885.8320        20620.4043     
  1275    99.8678    20875(144)         21007.1855        20613.5840     
  1276    99.9424    21094(145)         21238.2676        20606.8027     
  1277   100.0174    21592(147)         21642.2559        20599.9844     
  1278   100.0924    21966(148)         22229.0176        20593.1660     
  1279   100.1674    22199(149)         22827.8359        20586.3457     
  1280   100.2424    22660(151)         23007.6113        20579.5273     
  1281   100.3174    22718(151)         22569.2988        20572.7090     
  1282   100.3924    21750(147)         21916.7305        20565.8906     
  1283   100.4674    21344(146)         21391.0664        20559.0723     
  1284   100.5424    20825(144)         21058.0625        20552.2520     
  1285   100.6174    20482(143)         20871.6699        20545.4336     
  1286   100.6924    20055(142)         20769.9043        20538.6152     
  1287   100.7674    20360(143)         20709.9258        20531.7969     
  1288   100.8424    20746(144)         20670.2266        20524.9785     
  1289   100.9174    20766(144)         20641.7129        20518.1582     
  1290   100.9924    20660(144)         20620.6621        20511.3398     
  1291   101.0674    20520(143)         20605.7637        20504.5215     
  1292   101.1424    20449(143)         20597.6348        20497.7031     
  1293   101.2174    20688(144)         20599.4082        20490.8848     
  1294   101.2924    21101(145)         20616.8730        20484.0645     
  1295   101.3674    20879(144)         20655.8613        20477.2461     
  1296   101.4424    20488(143)         20714.5684        20470.4277     
  1297   101.5174    20600(144)         20766.9395        20463.6094     
  1298   101.5924    20665(144)         20760.1465        20456.7910     
  1299   101.6674    20436(143)         20691.3086        20449.9707     
  1300   101.7424    20564(143)         20612.5312        20443.1523     
  1301   101.8174    20516(143)         20551.5020        20436.3340     
  1302   101.8924    20328(143)         20512.6289        20429.5156     
  1303   101.9674    20494(143)         20488.7969        20422.6973     
  1304   102.0424    20024(142)         20473.6465        20415.8789     
  1305   102.1174    20195(142)         20463.2031        20409.0586     
  1306   102.1924    20168(142)         20455.7344        20402.2402     
  1307   102.2674    20006(141)         20450.8535        20395.4219     
  1308   102.3424    20159(142)         20449.1230        20388.6035     
  1309   102.4174    20109(142)         20452.4961        20381.7852     
  1310   102.4924    20108(142)         20465.6230        20374.9648     
  1311   102.5674    20313(143)         20497.5625        20368.1465     
  1312   102.6424    21130(145)         20558.9766        20361.3281     
  1313   102.7174    21234(146)         20657.0352        20354.5098     
  1314   102.7924    21348(146)         20776.3633        20347.6914     
  1315   102.8674    21242(146)         20853.9023        20340.8730     
  1316   102.9424    21176(146)         20810.7656        20334.0527     
  1317   103.0174    21177(146)         20682.0117        20327.2344     
  1318   103.0924    20650(144)         20554.9395        20320.4160     
  1319   103.1674    20799(144)         20463.4023        20313.5977     
  1320   103.2424    21081(145)         20406.5117        20306.7793     
  1321   103.3174    21133(145)         20372.8242        20299.9590     
  1322   103.3924    20780(144)         20351.8516        20293.1406     
  1323   103.4674    20766(144)         20337.3223        20286.3223     
  1324   103.5424    20802(144)         20326.3750        20279.5039     
  1325   103.6174    20661(144)         20317.9961        20272.6855     
  1326   103.6924    20636(144)         20312.3496        20265.8652     
  1327   103.7674    20641(144)         20310.1836        20259.0469     
  1328   103.8424    20438(143)         20314.2910        20252.2285     
  1329   103.9174    20561(143)         20329.3027        20245.4102     
  1330   103.9924    20520(143)         20360.4844        20238.5918     
  1331   104.0674    20595(144)         20409.0566        20231.7715     
  1332   104.1424    20542(143)         20462.9980        20224.9531     
  1333   104.2174    20561(143)         20487.2559        20218.1348     
  1334   104.2924    20170(142)         20450.9062        20211.3164     
  1335   104.3674    20226(142)         20380.8789        20204.4980     
  1336   104.4424    20194(142)         20315.9648        20197.6777     
  1337   104.5174    20251(142)         20268.8711        20190.8594     
  1338   104.5924    20056(142)         20237.8848        20184.0410     
  1339   104.6674    19928(141)         20218.0195        20177.2227     
  1340   104.7424    20015(141)         20203.9668        20170.4043     
  1341   104.8174    20167(142)         20192.7949        20163.5840     
  1342   104.8924    19993(141)         20183.1172        20156.7656     
  1343   104.9674    20107(142)         20174.3242        20149.9473     
  1344   105.0424    20218(142)         20166.1270        20143.1289     
  1345   105.1174    20022(142)         20158.3652        20136.3105     
  1346   105.1924    20127(142)         20150.9414        20129.4902     
  1347   105.2674    20155(142)         20143.7930        20122.6719     
  1348   105.3424    19848(141)         20136.8828        20115.8535     
  1349   105.4174    19499(140)         20130.1816        20109.0352     
  1350   105.4924    19699(140)         20125.9121        20104.4453     
  1351   105.5674    19744(141)         20134.1562        20112.1699     
  1352   105.6424    19729(140)         20142.6113        20119.8945     
  1353   105.7174    19844(141)         20151.2930        20127.6172     
  1354   105.7924    19696(140)         20160.2422        20135.3418     
  1355   105.8674    19777(141)         20169.5195        20143.0664     
  1356   105.9424    19991(141)         20179.2324        20150.7910     
  1357   106.0174    20002(141)         20189.3574        20158.5137     
  1358   106.0924    20428(143)         20200.1191        20166.2383     
  1359   106.1674    20479(143)         20211.7598        20173.9629     
  1360   106.2424    20595(144)         20224.7109        20181.6855     
  1361   106.3174    20402(143)         20239.8906        20189.4102     
  1362   106.3924    20493(143)         20259.3086        20197.1348     
  1363   106.4674    20881(145)         20286.9980        20204.8574     
  1364   106.5424    20659(144)         20329.4531        20212.5820     
  1365   106.6174    20416(143)         20393.7559        20220.3066     
  1366   106.6924    20598(144)         20482.0625        20228.0312     
  1367   106.7674    20832(144)         20579.5820        20235.7539     
  1368   106.8424    20563(143)         20638.8789        20243.4785     
  1369   106.9174    20676(144)         20615.9336        20251.2031     
  1370   106.9924    20586(143)         20543.4121        20258.9258     
  1371   107.0674    20712(144)         20474.5215        20266.6504     
  1372   107.1424    20406(143)         20428.9785        20274.3750     
  1373   107.2174    20410(143)         20407.4238        20282.0977     
  1374   107.2924    20533(143)         20403.4863        20289.8223     
  1375   107.3674    20492(143)         20410.2891        20297.5469     
  1376   107.4424    20650(144)         20425.8984        20305.2715     
  1377   107.5174    20362(143)         20448.4922        20312.9941     
  1378   107.5924    20640(144)         20479.5488        20320.7188     
  1379   107.6674    20861(144)         20523.7969        20328.4434     
  1380   107.7424    20652(144)         20592.1328        20336.1660     
  1381   107.8174    20460(143)         20706.4238        20343.8906     
  1382   107.8924    20746(144)         20902.1387        20351.6152     
  1383   107.9674    21358(146)         21220.7441        20359.3379     
  1384   108.0424    21895(148)         21682.6270        20367.0625     
  1385   108.1174    22128(149)         22228.1699        20374.7871     
  1386   108.1924    22635(150)         22645.6582        20382.5117     
  1387   108.2674    22932(151)         22660.5684        20390.2344     
  1388   108.3424    22069(149)         22261.5391        20397.9590     
  1389   108.4174    21440(146)         21726.6738        20405.6836     
  1390   108.4924    21298(146)         21276.6973        20413.4062     
  1391   108.5674    20934(145)         20970.9453        20421.1309     
  1392   108.6424    20587(143)         20788.9629        20428.8555     
  1393   108.7174    20629(144)         20688.7832        20436.5781     
  1394   108.7924    20632(144)         20634.3594        20444.3027     
  1395   108.8674    20297(142)         20603.7598        20452.0273     
  1396   108.9424    20292(142)         20585.6543        20459.7520     
  1397   109.0174    20190(142)         20574.9023        20467.4746     
  1398   109.0924    20212(142)         20569.1094        20475.1992     
  1399   109.1674    20362(143)         20567.2109        20482.9238     
  1400   109.2424    20190(142)         20568.7695        20490.6465     
  1401   109.3174    20189(142)         20573.6738        20498.3711     
  1402   109.3924    20134(142)         20581.9102        20506.0957     
  1403   109.4674    20132(142)         20593.2715        20513.8184     
  1404   109.5424    20216(142)         20605.8418        20521.5430     
  1405   109.6174    21076(145)         20615.1660        20529.2676     
  1406   109.6924    21241(146)         20618.0508        20536.9922     
  1407   109.7674    21391(146)         20617.5625        20544.7148     
  1408   109.8424    21034(145)         20618.0273        20552.4395     
  1409   109.9174    21018(145)         20621.2207        20560.1641     
  1410   109.9924    20882(145)         20627.3262        20567.8867     
  1411   110.0674    20643(144)         20635.9844        20575.6113     
  1412   110.1424    20761(144)         20646.8359        20583.3359     
  1413   110.2174    20901(145)         20659.8301        20591.0586     
  1414   110.2924    21221(146)         20675.2246        20598.7832     
  1415   110.3674    21139(145)         20694.4258        20606.5078     
  1416   110.4424    21094(145)         20719.3145        20614.2324     
  1417   110.5174    21383(146)         20754.8105        20621.9551     
  1418   110.5924    21189(146)         20810.2988        20629.6797     
  1419   110.6674    21095(145)         20900.9414        20637.4043     
  1420   110.7424    21220(146)         21044.9570        20645.1270     
  1421   110.8174    21393(146)         21253.9980        20652.8516     
  1422   110.8924    21811(148)         21513.4629        20660.5762     
  1423   110.9674    21792(148)         21751.6855        20668.2988     
  1424   111.0424    21720(147)         21832.9082        20676.0234     
  1425   111.1174    21411(146)         21694.6992        20683.7480     
  1426   111.1924    21406(146)         21448.9355        20691.4727     
  1427   111.2674    20933(145)         21218.3652        20699.1953     
  1428   111.3424    20910(145)         21049.7402        20706.9199     
  1429   111.4174    20888(145)         20944.4238        20714.6445     
  1430   111.4924    20622(144)         20886.0859        20722.3672     
  1431   111.5674    20482(143)         20856.8828        20730.0918     
  1432   111.6424    20333(143)         20844.0117        20737.8164     
  1433   111.7174    20643(144)         20840.4004        20745.5391     
  1434   111.7924    20845(144)         20843.0996        20753.2637     
  1435   111.8674    20810(144)         20852.1973        20760.9883     
  1436   111.9424    20746(144)         20869.7871        20768.7129     
  1437   112.0174    20811(144)         20900.1602        20776.4355     
  1438   112.0924    20915(145)         20948.6934        20784.1602     
  1439   112.1674    20738(144)         21018.9004        20791.8848     
  1440   112.2424    20691(144)         21106.6562        20799.6074     
  1441   112.3174    20876(144)         21190.7637        20807.3320     
  1442   112.3924    20710(144)         21231.5566        20815.0566     
  1443   112.4674    20879(144)         21205.9453        20822.7812     
  1444   112.5424    20677(144)         21135.7324        20830.5039     
  1445   112.6174    20720(144)         21059.3379        20838.2285     
  1446   112.6924    20720(144)         20998.9258        20845.9531     
  1447   112.7674    20408(143)         20959.4375        20853.6758     
  1448   112.8424    20433(143)         20937.5176        20861.4004     
  1449   112.9174    20406(143)         20927.5176        20869.1250     
  1450   112.9924    20410(143)         20924.5469        20876.8477     
  1451   113.0674    20825(144)         20923.2930        20882.4531     
  1452   113.1424    21106(145)         20920.9824        20884.8945     
  1453   113.2174    21072(145)         20919.9219        20887.3359     
  1454   113.2924    21195(146)         20919.6914        20889.7773     
  1455   113.3674    20831(144)         20920.0586        20892.2188     
  1456   113.4424    20840(144)         20920.8867        20894.6621     
  1457   113.5174    21057(145)         20922.0762        20897.1035     
  1458   113.5924    20864(144)         20923.5645        20899.5449     
  1459   113.6674    21032(145)         20925.3047        20901.9863     
  1460   113.7424    21506(147)         20927.2695        20904.4277     
  1461   113.8174    21168(145)         20929.4355        20906.8691     
  1462   113.8924    21194(146)         20931.7969        20909.3105     
  1463   113.9674    21189(146)         20934.3516        20911.7539     
  1464   114.0424    21142(145)         20937.1035        20914.1953     
  1465   114.1174    21163(145)         20940.0703        20916.6367     
  1466   114.1924    21370(146)         20943.2832        20919.0781     
  1467   114.2674    21314(146)         20946.7832        20921.5195     
  1468   114.3424    21227(146)         20950.6387        20923.9609     
  1469   114.4174    21222(146)         20954.9609        20926.4043     
  1470   114.4924    20876(144)         20959.9414        20928.8457     
  1471   114.5674    20860(144)         20965.9648        20931.2871     
  1472   114.6424    20931(145)         20973.7773        20933.7285     
  1473   114.7174    21189(146)         20984.6367        20936.1699     
  1474   114.7924    21026(145)         21001.0840        20938.6113     
  1475   114.8674    21011(145)         21025.8809        20941.0547     
  1476   114.9424    20929(145)         21061.6328        20943.4961     
  1477   115.0174    21249(146)         21108.6152        20945.9375     
  1478   115.0924    20781(144)         21161.3555        20948.3789     
  1479   115.1674    20814(144)         21205.0723        20950.8203     
  1480   115.2424    21288(146)         21219.4688        20953.2617     
  1481   115.3174    21383(146)         21197.3672        20955.7051     
  1482   115.3924    21289(146)         21154.6465        20958.1465     
  1483   115.4674    21294(146)         21111.5918        20960.5879     
  1484   115.5424    21577(147)         21078.8125        20963.0293     
  1485   115.6174    21494(147)         21057.9258        20965.4707     
  1486   115.6924    21472(147)         21047.5645        20967.9121     
  1487   115.7674    21315(146)         21045.1309        20970.3535     
  1488   115.8424    21113(145)         21048.3887        20972.7969     
  1489   115.9174    21297(146)         21056.2500        20975.2383     
  1490   115.9924    20890(145)         21069.1152        20977.6797     
  1491   116.0674    21105(145)         21089.3105        20980.1211     
  1492   116.1424    20824(144)         21121.7988        20982.5625     
  1493   116.2174    21236(146)         21174.6289        20985.0039     
  1494   116.2924    21119(145)         21258.6113        20987.4473     
  1495   116.3674    21038(145)         21384.0273        20989.8887     
  1496   116.4424    21408(146)         21553.9414        20992.3301     
  1497   116.5174    21628(147)         21752.1797        20994.7715     
  1498   116.5924    22274(149)         21928.9688        20997.2129     
  1499   116.6674    22246(149)         22004.8379        20999.6543     
  1500   116.7424    22364(150)         21937.6465        21002.0957     
  1501   116.8174    22076(149)         21770.2598        21004.5391     
  1502   116.8924    22008(148)         21578.4238        21006.9805     
  1503   116.9674    21867(148)         21412.2793        21009.4219     
  1504   117.0424    21705(147)         21289.2578        21011.8633     
  1505   117.1174    21245(146)         21207.6172        21014.3047     
  1506   117.1924    21345(146)         21157.5938        21016.7461     
  1507   117.2674    21588(147)         21128.4180        21019.1895     
  1508   117.3424    21561(147)         21111.6602        21021.6309     
  1509   117.4174    21201(146)         21102.0762        21024.0723     
  1510   117.4924    21438(146)         21096.7148        21026.5137     
  1511   117.5674    21396(146)         21094.2793        21028.9551     
  1512   117.6424    21335(146)         21094.4180        21031.3965     
  1513   117.7174    21441(146)         21097.3398        21033.8379     
  1514   117.7924    21430(146)         21103.6387        21036.2812     
  1515   117.8674    21326(146)         21113.9668        21038.7227     
  1516   117.9424    21549(147)         21128.6270        21041.1641     
  1517   118.0174    21410(146)         21146.7422        21043.6055     
  1518   118.0924    21510(147)         21165.2012        21046.0469     
  1519   118.1674    21327(146)         21177.8984        21048.4883     
  1520   118.2424    21296(146)         21179.2422        21050.9316     
  1521   118.3174    21171(146)         21168.6094        21051.2012     
  1522   118.3924    21027(145)         21147.3750        21044.0117     
  1523   118.4674    20819(144)         21128.1641        21036.8223     
  1524   118.5424    21016(145)         21113.2305        21029.6309     
  1525   118.6174    20867(144)         21103.0840        21022.4414     
  1526   118.6924    20968(145)         21097.4746        21015.2500     
  1527   118.7674    21134(145)         21096.1562        21008.0605     
  1528   118.8424    21021(145)         21099.5156        21000.8711     
  1529   118.9174    20825(144)         21109.2402        20993.6816     
  1530   118.9924    20953(145)         21129.0879        20986.4902     
  1531   119.0674    21044(145)         21165.6777        20979.3008     
  1532   119.1424    21141(145)         21228.6094        20972.1113     
  1533   119.2174    20956(145)         21329.0781        20964.9199     
  1534   119.2924    21104(145)         21475.4570        20957.7305     
  1535   119.3674    21432(146)         21667.3789        20950.5410     
  1536   119.4424    21323(146)         21885.0156        20943.3496     
  1537   119.5174    21443(146)         22076.7070        20936.1602     
  1538   119.5924    21758(148)         22167.8027        20928.9707     
  1539   119.6674    21839(148)         22109.9082        20921.7793     
  1540   119.7424    21678(147)         21929.6562        20914.5898     
  1541   119.8174    21596(147)         21700.3535        20907.4004     
  1542   119.8924    21064(145)         21483.5215        20900.2090     
  1543   119.9674    20766(144)         21308.2656        20893.0195     
  1544   120.0424    20784(144)         21180.3105        20885.8301     
  1545   120.1174    20819(144)         21093.2832        20878.6387     
  1546   120.1924    20844(144)         21036.4414        20871.4492     
  1547   120.2674    20958(145)         20999.6191        20864.2598     
  1548   120.3424    20752(144)         20975.3828        20857.0703     
  1549   120.4174    20863(144)         20959.4219        20849.8789     
  1550   120.4924    21054(145)         20950.0430        20842.6895     
  1551   120.5674    20882(145)         20947.5156        20835.4980     
  1552   120.6424    20763(144)         20953.5820        20828.3086     
  1553   120.7174    21070(145)         20970.8594        20821.1191     
  1554   120.7924    21064(145)         21001.8496        20813.9277     
  1555   120.8674    21359(146)         21047.3281        20806.7383     
  1556   120.9424    21180(146)         21104.0000        20799.5488     
  1557   121.0174    21128(145)         21161.7988        20792.3574     
  1558   121.0924    21336(146)         21203.3828        20785.1680     
  1559   121.1674    21359(146)         21209.5879        20777.9785     
  1560   121.2424    21195(146)         21172.3008        20770.7871     
  1561   121.3174    21074(145)         21104.8008        20763.5977     
  1562   121.3924    20966(145)         21029.2617        20756.4082     
  1563   121.4674    21286(146)         20961.0762        20749.2188     
  1564   121.5424    20899(145)         20906.7598        20742.0273     
  1565   121.6174    20849(144)         20867.2305        20734.8379     
  1566   121.6924    20918(145)         20840.7305        20727.6465     
  1567   121.7674    20955(145)         20824.0898        20720.4570     
  1568   121.8424    20691(144)         20815.2090        20713.2676     
  1569   121.9174    21040(145)         20813.3320        20706.0762     
  1570   121.9924    20926(145)         20819.4805        20698.8867     
  1571   122.0674    21051(145)         20836.7578        20691.6973     
  1572   122.1424    20747(144)         20870.2344        20684.5059     
  1573   122.2174    20971(145)         20926.2207        20677.3164     
  1574   122.2924    21077(145)         21010.3652        20670.1270     
  1575   122.3674    21162(145)         21124.5664        20662.9375     
  1576   122.4424    21114(145)         21262.7988        20655.7461     
  1577   122.5174    21357(146)         21405.0664        20648.5566     
  1578   122.5924    21132(145)         21513.4434        20641.3672     
  1579   122.6674    21508(147)         21543.2754        20634.1758     
  1580   122.7424    21252(146)         21476.8574        20626.9863     
  1581   122.8174    20701(144)         21341.0215        20619.7949     
  1582   122.8924    20800(144)         21181.2949        20612.6055     
  1583   122.9674    20728(144)         21031.5723        20605.4160     
  1584   123.0424    20395(143)         20908.0352        20598.2246     
  1585   123.1174    20458(143)         20814.4824        20591.0352     
  1586   123.1924    20734(144)         20747.6973        20583.8457     
  1587   123.2674    20631(144)         20701.6094        20576.6543     
  1588   123.3424    20701(144)         20669.9062        20569.4648     
  1589   123.4174    20815(144)         20647.6113        20562.2754     
  1590   123.4924    20538(143)         20631.5195        20555.0859     
  1591   123.5674    20759(144)         20620.0059        20547.8945     
  1592   123.6424    20767(144)         20612.6152        20540.7051     
  1593   123.7174    20699(144)         20609.5762        20533.5156     
  1594   123.7924    20614(144)         20611.3105        20526.3242     
  1595   123.8674    20765(144)         20617.9453        20519.1348     
  1596   123.9424    20534(143)         20628.7246        20511.9434     
  1597   124.0174    20615(144)         20641.2930        20504.7539     
  1598   124.0924    20486(143)         20650.9258        20497.5645     
  1599   124.1674    20508(143)         20651.0469        20490.3730     
  1600   124.2424    20779(144)         20637.4590        20483.1836     
  1601   124.3174    20520(143)         20612.4707        20475.9941     
  1602   124.3924    20518(143)         20582.4121        20468.8047     
  1603   124.4674    20506(143)         20552.6328        20461.6133     
  1604   124.5424    20400(143)         20526.0352        20454.4238     
  1605   124.6174    20560(143)         20503.7383        20447.2344     
  1606   124.6924    20520(143)         20485.5684        20440.0430     
  1607   124.7674    20467(143)         20470.8105        20432.8535     
  1608   124.8424    20489(143)         20458.5566        20425.6641     
  1609   124.9174    20601(144)         20447.9922        20418.4727     
  1610   124.9924    20681(144)         20438.5137        20411.2832     
  1611   125.0674    20348(143)         20429.7227        20404.0918     
  1612   125.1424    20319(143)         20421.3965        20396.9023     
  1613   125.2174    20605(144)         20413.4199        20389.7129     
  1614   125.2924    20478(143)         20405.7402        20382.5215     
  1615   125.3674    20419(143)         20398.3359        20375.3320     
  1616   125.4424    20259(142)         20391.1895        20368.1426     
  1617   125.5174    20298(142)         20384.2676        20360.9531     
  1618   125.5924    20600(144)         20377.5000        20353.7617     
  1619   125.6674    20420(143)         20370.7715        20346.5723     
  1620   125.7424    20345(143)         20363.9160        20339.3828     
  1621   125.8174    20198(142)         20356.7891        20332.1914     
  1622   125.8924    20315(143)         20349.3633        20325.0020     
  1623   125.9674    20324(143)         20341.7441        20317.8125     
  1624   126.0424    20345(143)         20334.0938        20310.6211     
  1625   126.1174    20443(143)         20326.5508        20303.4316     
  1626   126.1924    20543(143)         20319.1816        20296.2402     
  1627   126.2674    20573(143)         20311.7520        20289.0508     
  1628   126.3424    20453(143)         20304.7969        20281.8613     
  1629   126.4174    20159(142)         20297.9336        20274.6719     
  1630   126.4924    20215(142)         20291.3594        20267.4805     
  1631   126.5674    20172(142)         20284.9785        20260.2910     
  1632   126.6424    20325(143)         20278.8105        20253.1016     
  1633   126.7174    20520(143)         20272.9023        20245.9102     
  1634   126.7924    20508(143)         20267.3340        20238.7207     
  1635   126.8674    20456(143)         20262.2031        20231.5312     
  1636   126.9424    20373(143)         20257.6152        20224.3398     
  1637   127.0174    20210(142)         20253.6602        20217.1504     
  1638   127.0924    20487(143)         20250.3691        20209.9609     
  1639   127.1674    20495(143)         20247.6660        20202.7695     
  1640   127.2424    20325(143)         20245.3184        20195.5801     
  1641   127.3174    20346(143)         20242.8633        20188.3887     
  1642   127.3924    20253(142)         20239.6719        20181.1992     
  1643   127.4674    20436(143)         20235.2910        20174.0098     
  1644   127.5424    20175(142)         20229.8809        20166.8203     
  1645   127.6174    20165(142)         20224.1230        20159.6289     
  1646   127.6924    20348(143)         20218.7812        20152.4395     
  1647   127.7674    20313(143)         20224.1113        20154.9199     
  1648   127.8424    20364(143)         20235.7930        20162.3223     
  1649   127.9174    20213(142)         20249.3008        20169.7266     
  1650   127.9924    20137(142)         20265.1270        20177.1309     
  1651   128.0674    20136(142)         20284.0645        20184.5332     
  1652   128.1424    20572(143)         20307.4844        20191.9355     
  1653   128.2174    20640(144)         20337.6406        20199.3398     
  1654   128.2924    20298(142)         20378.1250        20206.7422     
  1655   128.3674    20154(142)         20433.9258        20214.1465     
  1656   128.4424    20346(143)         20511.3438        20221.5508     
  1657   128.5174    20474(143)         20617.3086        20228.9531     
  1658   128.5924    20445(143)         20757.8223        20236.3574     
  1659   128.6674    20529(143)         20935.6055        20243.7598     
  1660   128.7424    20809(144)         21147.2695        20251.1641     
  1661   128.8174    21263(146)         21379.6094        20258.5664     
  1662   128.8924    21460(146)         21606.3809        20265.9707     
  1663   128.9674    22166(149)         21787.5215        20273.3730     
  1664   129.0424    22491(150)         21878.6113        20280.7773     
  1665   129.1174    22369(150)         21853.3477        20288.1816     
  1666   129.1924    22360(150)         21722.0059        20295.5840     
  1667   129.2674    21715(147)         21524.2324        20302.9863     
  1668   129.3424    21436(146)         21304.8906        20310.3906     
  1669   129.4174    21387(146)         21097.2090        20317.7930     
  1670   129.4924    21112(145)         20919.5801        20325.1973     
  1671   129.5674    20847(144)         20779.0703        20332.6016     
  1672   129.6424    20723(144)         20675.0547        20340.0039     
  1673   129.7174    20472(143)         20602.6426        20347.4082     
  1674   129.7924    20595(144)         20555.1836        20354.8105     
  1675   129.8674    20831(144)         20526.1035        20362.2148     
  1676   129.9424    20613(144)         20509.9492        20369.6172     
  1677   130.0174    20527(143)         20502.9570        20377.0215     
  1678   130.0924    20467(143)         20503.0293        20384.4238     
  1679   130.1674    20440(143)         20509.3047        20391.8281     
  1680   130.2424    20518(143)         20521.4102        20399.2324     
  1681   130.3174    20796(144)         20539.4785        20406.6348     
  1682   130.3924    20412(143)         20563.5469        20414.0391     
  1683   130.4674    20530(143)         20593.1465        20421.4414     
  1684   130.5424    20679(144)         20626.8789        20428.8438     
  1685   130.6174    20868(144)         20661.9082        20436.2480     
  1686   130.6924    20848(144)         20693.5898        20443.6523     
  1687   130.7674    20736(144)         20715.8906        20451.0547     
  1688   130.8424    20644(144)         20723.7773        20458.4590     
  1689   130.9174    20598(144)         20716.4785        20465.8613     
  1690   130.9924    20633(144)         20698.0938        20473.2656     
  1691   131.0674    20788(144)         20674.6445        20480.6699     
  1692   131.1424    20575(143)         20651.2168        20488.0723     
  1693   131.2174    20494(143)         20631.0469        20495.4746     
  1694   131.2924    20114(142)         20615.8340        20502.8789     
  1695   131.3674    20336(143)         20606.2500        20510.2832     
  1696   131.4424    19994(141)         20602.3066        20517.6855     
  1697   131.5174    20252(142)         20603.7598        20525.0898     
  1698   131.5924    20190(142)         20610.3594        20532.4922     
  1699   131.6674    20335(143)         20622.0664        20539.8945     
  1700   131.7424    20591(143)         20639.0996        20547.3008     
  1701   131.8174    20424(143)         20661.7617        20554.7031     
  1702   131.8924    20150(142)         20690.4043        20562.1055     
  1703   131.9674    20452(143)         20724.8867        20569.5098     
  1704   132.0424    20410(143)         20764.2285        20576.9121     
  1705   132.1174    20332(143)         20806.6504        20584.3164     
  1706   132.1924    20544(143)         20848.3711        20591.7207     
  1707   132.2674    20664(144)         20884.1914        20599.1230     
  1708   132.3424    20618(144)         20908.6289        20606.5254     
  1709   132.4174    20872(144)         20918.4219        20613.9297     
  1710   132.4924    21370(146)         20913.7910        20621.3340     
  1711   132.5674    21614(147)         20897.4668        20628.7363     
  1712   132.6424    21198(146)         20873.3164        20636.1406     
  1713   132.7174    21240(146)         20845.6484        20643.5430     
  1714   132.7924    21022(145)         20818.4141        20650.9453     
  1715   132.8674    20969(145)         20794.4082        20658.3516     
  1716   132.9424    21051(145)         20775.1504        20665.7539     
  1717   133.0174    21114(145)         20761.0527        20673.1562     
  1718   133.0924    20817(144)         20751.8555        20680.5605     
  1719   133.1674    21064(145)         20746.8926        20687.9629     
  1720   133.2424    21023(145)         20745.3457        20695.3672     
  1721   133.3174    20597(144)         20746.4160        20702.7715     
  1722   133.3924    20723(144)         20749.4082        20710.1738     
  1723   133.4674    20628(144)         20753.7812        20717.5762     
  1724   133.5424    20615(144)         20759.1523        20724.9805     
  1725   133.6174    20667(144)         20765.2539        20732.3848     
  1726   133.6924    21022(145)         20771.9180        20739.7871     
  1727   133.7674    20824(144)         20779.0410        20747.1914     
  1728   133.8424    20686(144)         20786.5312        20754.5938     
  1729   133.9174    20739(144)         20794.1426        20761.9961     
  1730   133.9924    20792(144)         20802.1523        20769.4023     
  1731   134.0674    20931(145)         20810.3984        20776.8047     
  1732   134.1424    21052(145)         20818.6973        20784.2070     
  1733   134.2174    21016(145)         20826.9434        20791.6113     
  1734   134.2924    21065(145)         20835.0645        20799.0137     
  1735   134.3674    20815(144)         20843.0566        20806.4180     
  1736   134.4424    20953(145)         20850.9922        20813.8223     
  1737   134.5174    20857(144)         20858.9922        20821.2246     
  1738   134.5924    20824(144)         20867.2090        20828.6270     
  1739   134.6674    20833(144)         20875.7949        20836.0312     
  1740   134.7424    20766(144)         20884.8926        20843.4355     
  1741   134.8174    20956(145)         20894.6699        20850.8379     
  1742   134.8924    20773(144)         20905.3496        20858.2422     
  1743   134.9674    20744(144)         20917.2520        20865.6445     
  1744   135.0424    20526(143)         20930.8496        20873.0488     
  1745   135.1174    20722(144)         20946.8281        20880.4531     
  1746   135.1924    20721(144)         20966.1230        20887.8555     
  1747   135.2674    20769(144)         20989.9609        20895.2578     
  1748   135.3424    20647(144)         21019.8223        20902.6621     
  1749   135.4174    20757(144)         21057.3262        20910.0645     
  1750   135.4924    20776(144)         21104.0410        20917.4688     
  1751   135.5674    20625(144)         21161.1445        20924.8730     
  1752   135.6424    20812(144)         21229.0742        20932.2754     
  1753   135.7174    21415(146)         21307.0820        20939.6797     
  1754   135.7924    21611(147)         21392.7207        20947.0820     
  1755   135.8674    21449(146)         21481.3770        20954.4863     
  1756   135.9424    22191(149)         21565.9297        20961.8887     
  1757   136.0174    22209(149)         21637.2539        20969.2930     
  1758   136.0924    22460(150)         21685.3008        20976.6953     
  1759   136.1674    22280(149)         21702.0996        20984.0996     
  1760   136.2424    22163(149)         21685.2012        20991.5039     
  1761   136.3174    21636(147)         21639.3105        20998.9062     
  1762   136.3924    21866(148)         21574.1035        21006.3086     
  1763   136.4674    21921(148)         21500.1777        21013.7129     
  1764   136.5424    21186(146)         21426.1992        21021.1152     
  1765   136.6174    21257(146)         21358.0898        21028.5195     
  1766   136.6924    21060(145)         21299.2949        21035.9238     
  1767   136.7674    21106(145)         21251.2930        21043.3262     
  1768   136.8424    20889(145)         21214.1367        21050.7305     
  1769   136.9174    21032(145)         21186.9180        21058.1328     
  1770   136.9924    21020(145)         21168.1953        21065.5371     
  1771   137.0674    20938(145)         21156.3223        21072.9414     
  1772   137.1424    20942(145)         21149.6973        21080.3438     
  1773   137.2174    21286(146)         21146.9316        21087.7461     
  1774   137.2924    21355(146)         21146.9258        21095.1504     
  1775   137.3674    20991(145)         21148.8516        21102.5547     
  1776   137.4424    20992(145)         21152.1230        21109.9570     
  1777   137.5174    21226(146)         21156.3438        21117.3613     
  1778   137.5924    21568(147)         21161.2305        21124.7637     
  1779   137.6674    21322(146)         21166.5957        21132.1660     
  1780   137.7424    21172(146)         21172.2949        21139.5703     
  1781   137.8174    21211(146)         21178.2090        21146.9746     
  1782   137.8924    21354(146)         21184.2344        21154.3770     
  1783   137.9674    21365(146)         21190.3027        21161.7812     
  1784   138.0424    21678(147)         21196.3672        21169.1836     
  1785   138.1174    21511(147)         21202.4277        21176.5879     
  1786   138.1924    21243(146)         21208.5059        21183.9922     
  1787   138.2674    21261(146)         21214.6348        21191.3945     
  1788   138.3424    20982(145)         21220.8438        21198.7969     
  1789   138.4174    21190(146)         21227.1602        21206.2012     
  1790   138.4924    21130(145)         21233.5898        21213.6055     
  1791   138.5674    21357(146)         21240.1367        21221.0078     
  1792   138.6424    21220(146)         21246.7988        21228.4121     
  1793   138.7174    21408(146)         21253.5664        21235.8145     
  1794   138.7924    20996(145)         21260.4316        21243.2168     
  1795   138.8674    21195(146)         21267.3828        21250.6211     
  1796   138.9424    21340(146)         21275.8203        21259.4355     
  1797   139.0174    21074(145)         21320.5957        21304.5254     
  1798   139.0924    21044(145)         21365.4258        21349.6152     
  1799   139.1674    21120(145)         21410.3047        21394.7051     
  1800   139.2424    21045(145)         21455.2324        21439.8027     
  1801   139.3174    21407(146)         21500.1895        21484.8926     
  1802   139.3924    21675(147)         21545.1816        21529.9824     
  1803   139.4674    21542(147)         21590.2031        21575.0703     
  1804   139.5424    21870(148)         21635.2559        21620.1602     
  1805   139.6174    21843(148)         21680.3496        21665.2598     
  1806   139.6924    21596(147)         21725.4590        21710.3477     
  1807   139.7674    22375(150)         21770.5977        21755.4375     
  1808   139.8424    22277(149)         21815.7656        21800.5273     
  1809   139.9174    22181(149)         21860.9609        21845.6172     
  1810   139.9924    21809(148)         21906.1953        21890.7148     
  1811   140.0674    21685(147)         21951.4492        21935.8047     
  1812   140.1424    22089(149)         21996.7363        21980.8945     
  1813   140.2174    21868(148)         22042.0547        22025.9824     
  1814   140.2924    22234(149)         22087.4043        22071.0723     
  1815   140.3674    22376(150)         22132.8086        22116.1719     
  1816   140.4424    22251(149)         22178.2480        22161.2598     
  1817   140.5174    22042(148)         22223.7422        22206.3496     
  1818   140.5924    22334(149)         22269.2988        22251.4395     
  1819   140.6674    22239(149)         22314.9355        22296.5293     
  1820   140.7424    21753(147)         22360.6777        22341.6270     
  1821   140.8174    22032(148)         22406.5352        22386.7168     
  1822   140.8924    21977(148)         22452.5527        22431.8066     
  1823   140.9674    22254(149)         22498.7676        22476.8965     
  1824   141.0424    22729(151)         22545.2266        22521.9844     
  1825   141.1174    22635(150)         22591.9961        22567.0840     
  1826   141.1924    22768(151)         22606.8750        22579.9453     
  1827   141.2674    22795(151)         22609.2891        22579.9453     
  1828   141.3424    23085(152)         22612.1367        22579.9453     
  1829   141.4174    22934(151)         22615.4336        22579.9453     
  1830   141.4924    23029(152)         22619.1641        22579.9453     
  1831   141.5674    22969(152)         22623.2793        22579.9453     
  1832   141.6424    22323(149)         22579.9590        22579.9590     
_pd_proc_number_of_points   1832
 
loop_                          
      _refln_index_h           
      _refln_index_k           
      _refln_index_l           
      _refln_mult              
      _pd_refln_phase_id       
      _refln_observed_status   
      _refln_F_squared_meas    
      _refln_F_squared_calc    
      _refln_phase_calc        
      _refln_d_spacing         
   0   0   1  2  1  o          2.1034        1.9566    0.00   5.97950
   1   1   0  4  1  o         31.1007       28.9460    0.00   5.97423
   1   1   1  8  1  o        170.8871      171.3913    0.00   4.22628
   2   0   0  4  1  o        127.6866      128.1447    0.00   4.22442
   2   1   0  8  1  o          7.0469        8.1141    0.00   3.77844
   2   0   1  8  1  o        308.8264      320.1286  180.00   3.45024
   2   1   1 16  1  o         13.9497       11.7040    0.00   3.19417
   0   0   2  2  1  o       1308.1527     1262.1288    0.00   2.98975
   2   2   0  4  1  o        569.8176      549.9947    0.00   2.98712
   1   1   2  8  1  o          0.0531        0.0670  180.00   2.67364
   2   2   1  8  1  o         21.2246       27.2136    0.00   2.67223
   3   1   0  8  1  o         41.2552       53.1794    0.00   2.67176
   2   0   2  8  1  o        148.9060      137.7161    0.00   2.44040
   3   1   1 16  1  o         75.5664       70.2883    0.00   2.43933
   2   1   2 16  1  o          2.7530        3.4787  180.00   2.34456
   3   2   0  8  1  o         45.4373       58.3565    0.00   2.34329
   3   2   1 16  1  o         23.8758       25.5584  180.00   2.18174
   2   2   2  8  1  o        615.8664      606.8123    0.00   2.11314
   4   0   0  4  1  o        360.4661      354.8496    0.00   2.11221
   4   1   0  8  1  o         83.3707       86.4930  180.00   2.04914
   0   0   3  2  1  o         24.6788       24.3997    0.00   1.99317
   3   1   2 16  1  o         41.7073       41.8177    0.00   1.99219
   4   0   1  8  1  o         62.1786       62.9501    0.00   1.99161
   3   3   0  4  1  o        155.6295      158.1078    0.00   1.99141
   4   1   1 16  1  o          3.6732        3.8992    0.00   1.93848
   1   1   3  8  1  o         28.4022       26.6573    0.00   1.89072
   3   3   1  8  1  o          4.9553        4.6760    0.00   1.88938
   4   2   0  8  1  o          5.3376        5.0430    0.00   1.88922
   3   2   2 16  1  o         51.5739       54.1027    0.00   1.84431
   2   0   3  8  1  o         22.0721       19.9439  180.00   1.80260
   4   2   1 16  1  o         16.9611       16.1719  180.00   1.80144
   2   1   3 16  1  o         21.4274       19.1717    0.00   1.76292
   4   0   2  8  1  o        253.3526      263.1537    0.00   1.72512
   4   1   2 16  1  o         30.6029       28.3377  180.00   1.69024
   4   3   0  8  1  o          6.8622        6.3779  180.00   1.68977
   2   2   3  8  1  o         60.4635       60.7348    0.00   1.65797
   3   3   2  8  1  o         19.4178       19.5348    0.00   1.65740
   5   1   0  8  1  o        162.4450      163.5195    0.00   1.65695
   4   3   1 16  1  o         74.2341       72.0677    0.00   1.62609
   3   1   3 16  1  o          3.8057        3.7141    0.00   1.59759
   4   2   2 16  1  o         40.8877       39.4030    0.00   1.59708
   5   1   1 16  1  o          0.0095        0.0090  180.00   1.59678
   5   2   0  8  1  o         27.7753       16.8196    0.00   1.56891
   3   2   3 16  1  o          0.0336        0.0518  180.00   1.51823
   5   2   1 16  1  o         20.0575       32.6892  180.00   1.51754
   0   0   4  2  1  o        156.9290      148.3177    0.00   1.49488
   4   4   0  4  1  o        244.8430      239.1098    0.00   1.49356
   4   3   2 16  1  o          3.3091        3.3492  180.00   1.47107
   1   1   4  8  1  o        129.9112      140.1572    0.00   1.45017
   4   0   3  8  1  o         86.0478       95.0051    0.00   1.44964
   5   1   2 16  1  o         67.5661       76.1356    0.00   1.44926
   4   4   1  8  1  o         14.2416       16.2663    0.00   1.44904
   5   3   0  8  1  o         38.0179       43.6287    0.00   1.44896
   4   1   3 16  1  o         13.7058       10.4966  180.00   1.42876
   2   0   4  8  1  o          0.9569        0.8231  180.00   1.40924
   3   3   3  8  1  o         31.9198       28.3145    0.00   1.40876
   5   3   1 16  1  o         52.1484       47.7961    0.00   1.40821
   6   0   0  4  1  o          7.1716        6.5987  180.00   1.40814
   2   1   4 16  1  o          0.1463        0.1463    0.00   1.39004
   5   2   2 16  1  o          0.2821        0.2821    0.00   1.38925
   6   1   0  8  1  o          7.5761        7.5761    0.00   1.38898
   4   2   3 16  1  o         14.0261        9.2738  180.00   1.37116
   6   0   1  8  1  o         21.6361       14.3054    0.00   1.37065
   6   1   1 16  1  o         13.0008       12.5904    0.00   1.35296
   2   2   4  8  1  o        104.6508      108.3307    0.00   1.33682
   4   4   2  8  1  o        276.6015      268.0050    0.00   1.33611
   6   2   0  8  1  o        166.8465      158.3366    0.00   1.33588
   5   4   0  8  1  o          0.4101        0.1683  180.00   1.31949
   3   1   4 16  1  o        136.7003      122.7051    0.00   1.30456
   5   3   2 16  1  o         35.8146       32.7503    0.00   1.30390
   6   2   1 16  1  o         35.6090       32.6982    0.00   1.30374
   4   3   3 16  1  o          1.2533        1.2533    0.00   1.28891
   5   4   1 16  1  o          2.1986        2.1986    0.00   1.28849
   5   1   3 16  1  o          7.9168        7.9168    0.00   1.27417
   6   0   2  8  1  o          9.4293        9.4293    0.00   1.27391
   3   2   4 16  1  o          0.2846        0.2846  180.00   1.26027
   6   1   2 16  1  o          9.7632        9.7632    0.00   1.25968
   6   3   0  8  1  o          0.8230        0.8230  180.00   1.25948
   5   2   3 16  1  o          3.4546        2.8391    0.00   1.23281
   6   3   1 16  1  o         10.1031        8.4959  180.00   1.23244
   4   0   4  8  1  o         84.5703       79.8398    0.00   1.22020
   6   2   2 16  1  o        128.0137      123.1923    0.00   1.21966
   4   1   4 16  1  o          0.0511        0.0368    0.00   1.20767
   5   4   2 16  1  o         18.1103       13.2839    0.00   1.20715
   0   0   5  2  1  o         74.3483       75.3143    0.00   1.19590
   3   3   4  8  1  o         35.1814       35.7785    0.00   1.19552
   4   4   3  8  1  o          8.7546        8.9249    0.00   1.19523
   5   5   0  4  1  o          0.0975        0.0995    0.00   1.19485
   7   1   0  8  1  o         91.3812       93.3213    0.00   1.19485
   1   1   5  8  1  o          0.3900        0.4608    0.00   1.17264
   4   2   4 16  1  o         11.1315       13.1010    0.00   1.17228
   5   3   3 16  1  o         22.7368       26.7178    0.00   1.17200
   5   5   1  8  1  o         38.6646       45.4523    0.00   1.17168
   7   1   1 16  1  o          1.6245        1.9097    0.00   1.17168
   6   4   0  8  1  o         93.7842      110.2779    0.00   1.17164
   6   3   2 16  1  o          4.7130        6.3584  180.00   1.16069
   7   2   0  8  1  o         10.0166       14.2663  180.00   1.16054
   2   0   5  8  1  o          2.6787        2.0338    0.00   1.15068
   6   0   3  8  1  o          5.2746        3.7287  180.00   1.15008
   6   4   1 16  1  o         32.9645       22.5985  180.00   1.14978
   2   1   5 16  1  o          0.9584        0.7382    0.00   1.14016
   6   1   3 16  1  o          0.5870        0.5468    0.00   1.13957
   7   2   1 16  1  o         11.3282       11.9392    0.00   1.13928
   4   3   4 16  1  o         22.8231       19.4120    0.00   1.11963
   2   2   5  8  1  o         50.4770       52.2707    0.00   1.11023
   5   1   4 16  1  o         33.1318       34.6276    0.00   1.10993
   6   2   3 16  1  o         19.8353       20.9091    0.00   1.10969
   5   5   2  8  1  o          4.6913        4.9800    0.00   1.10952
   7   1   2 16  1  o         44.2661       46.9901    0.00   1.10952
   7   3   0  8  1  o          2.0764        2.2178    0.00   1.10939
   5   4   3 16  1  o          3.1472        1.9539    0.00   1.10024
   3   1   5 16  1  o          2.7005        2.2596    0.00   1.09154
   6   4   2 16  1  o         44.5642       41.2529    0.00   1.09087
   7   3   1 16  1  o         25.0307       23.5088    0.00   1.09077
   5   2   4 16  1  o         14.6891       14.6891  180.00   1.08226
   7   2   2 16  1  o          0.2052        0.2052  180.00   1.08189
   6   5   0  8  1  o         18.1610       18.1610    0.00   1.08176
   3   2   5 16  1  o          4.2367        3.3682    0.00   1.06520
   6   3   3 16  1  o         14.3035       10.6913  180.00   1.06472
   6   5   1 16  1  o          2.0791        1.4919    0.00   1.06448
   4   4   4  8  1  o        114.7880       93.2822    0.00   1.05657
   8   0   0  4  1  o         95.9654       74.4502    0.00   1.05611
   7   4   0  8  1  o         13.7499        9.4351  180.00   1.04795
   8   1   0  8  1  o          2.8564        1.9600    0.00   1.04795
   4   0   5  8  1  o         27.6841       36.6461    0.00   1.04068
   5   3   4 16  1  o         27.5497       36.2791    0.00   1.04042
   7   3   2 16  1  o         16.3596       21.6259    0.00   1.04009
   8   0   1  8  1  o         13.9294       18.4735    0.00   1.04001
   4   1   5 16  1  o          6.1722        5.6263  180.00   1.03287
   7   4   1 16  1  o          0.0088        0.0080  180.00   1.03222
   8   1   1 16  1  o         24.8859       22.6268  180.00   1.03222
   3   3   5  8  1  o          6.5332        7.0280    0.00   1.02524
   6   0   4  8  1  o         31.2170       34.5072    0.00   1.02500
   5   5   3  8  1  o          9.5010       10.7384    0.00   1.02481
   7   1   3 16  1  o         20.5038       23.1742    0.00   1.02481
   8   2   0  8  1  o         27.3450       31.8445    0.00   1.02457
   6   1   4 16  1  o          9.8198        9.8589    0.00   1.01754
   6   5   2 16  1  o          0.0573        0.0577  180.00   1.01722
   4   2   5 16  1  o          0.1190        0.0926    0.00   1.01047
   6   4   3 16  1  o          0.1980        0.1498    0.00   1.01006
   8   2   1 16  1  o          0.1346        0.0985    0.00   1.00986
   7   2   3 16  1  o          2.3327        1.4520    0.00   1.00292
   0   0   6  2  1  o         65.5410       63.6889    0.00   0.99658
   6   2   4 16  1  o         74.2414       69.9705    0.00   0.99610
   8   0   2  8  1  o         65.0664       60.4801    0.00   0.99580
   6   6   0  4  1  o        101.4363       93.9390    0.00   0.99571
   5   4   4 16  1  o          0.5067        0.5724  180.00   0.98924
   7   4   2 16  1  o          0.0977        0.1201  180.00   0.98896
   8   1   2 16  1  o          1.6724        2.0553  180.00   0.98896
   8   3   0  8  1  o         25.2838       32.2572    0.00   0.98886
   1   1   6  8  1  o         30.0196       35.8069    0.00   0.98300
   6   6   1  8  1  o          4.3539        3.5397    0.00   0.98218
   7   5   0  8  1  o         15.6264       12.6207    0.00   0.98216
   4   3   5 16  1  o          0.4152        0.2766  180.00   0.97616
   8   3   1 16  1  o          0.4684        0.3324  180.00   0.97561
   2   0   6  8  1  o          4.7726        5.1234    0.00   0.96996
   5   1   5 16  1  o          8.8055        8.9662    0.00   0.96971
   7   3   3 16  1  o          4.0480        3.9611    0.00   0.96935
   8   2   2 16  1  o         17.2059       16.7513    0.00   0.96924
   7   5   1 16  1  o         35.1597       34.1770    0.00   0.96917
   2   1   6 16  1  o          0.1906        0.0992    0.00   0.96363
   6   3   4 16  1  o          0.5254        0.2776    0.00   0.96319
 
# The following lines are used to test the character set of files sent by     
# network email or other means. They are not part of the CIF data set.        
# abcdefghijklmnopqrstuvwxyzABCDEFGHIJKLMNOPQRSTUVWXYZ0123456789              
# !@#$%^&*()_+{}:"~<>?|\-=[];'`,./ 
