# Supplementary material for: The influence of deuteration on the crystal structure of hybrid halide perovskites: a temperature-dependent neutron diffraction study of FAPbBr3
Source: Acta Crystallogr B Struct Sci Cryst Eng Mater. 2020 Mar 20;76(Pt 2):267–74. doi: 10.1107/S2052520620002620 (PMC7137785; doi:10.1107/S2052520620002620)
Supplement: Supplementary file 9 [file b-76-00267-FAPbBr3_D4_240Ksup8.rtv]

#==============================================
# Powder diffraction pattern number   1
#==============================================
data_FAPbBr3_D4_240K
#data_FAPbBr_d4_240K_0corrected
 
_pd_block_id    FAPbBr_d4_240K_0corrected
#==================================================================             

_diffrn_radiation_probe                neutrons 
_diffrn_radiation_wavelength            1.7982
     
#  The following profile R-factors are NOT CORRECTED for background
#  The sum is extended to all non-excluded points.
#  These are the current CIF standard
 
_pd_proc_ls_prof_R_factor                1.5133
_pd_proc_ls_prof_wR_factor               2.1122
_pd_proc_ls_prof_wR_expected             1.1583
 
#  The following profile R-factors are CORRECTED for background
#  The sum is extended to all non-excluded points.
#  These items are not in the current CIF standard, but are defined above
 
_pd_proc_ls_prof_cR_factor               37.1068
_pd_proc_ls_prof_cwR_factor              21.4231
_pd_proc_ls_prof_cwR_expected            11.7478
 
#  The following items are not in the CIF standard, but are defined above
 
_pd_proc_ls_prof_chi2                 3.3255
_pd_proc_ls_prof_echi2                3.3767
  
_pd_proc_ls_background_function   
;   FullProf Background function number  
;                   
                    
_exptl_absorpt_process_details                                                 
;   FullProf Absorption/surface roughness correction    
 No correction is applied ?.                                                   
;                   
                    
_pd_proc_ls_profile_function                                                   
;                   
;                   
_pd_proc_ls_peak_cutoff 0.00500                                                
_pd_calc_method  "   Rietveld Refinement" 
                    
#---- raw/calc data loop -----   
_pd_meas_2theta_range_min       4.477600
_pd_meas_2theta_range_max     134.453003
_pd_meas_2theta_range_inc       0.075041
_pd_proc_2theta_range_min       4.415279
_pd_proc_2theta_range_max     134.390686
_pd_proc_2theta_range_inc       0.075041
 
loop_
_pd_proc_point_id
_pd_proc_2theta_corrected   
_pd_proc_intensity_total
_pd_calc_intensity_total
_pd_proc_intensity_bkg_calc
 
     1     4.4153    8007(89)          8058.6504         8058.6504       
     2     4.4903    8161(90)          8058.6504         8058.6504       
     3     4.5653    8200(91)          8058.6504         8058.6504       
     4     4.6403    8057(90)          8058.6504         8058.6504       
     5     4.7153    7990(89)          8087.3560         8087.3560       
     6     4.7903    7990(89)          8057.4541         8057.4541       
     7     4.8653    7900(89)          8027.5527         8027.5527       
     8     4.9403    8099(90)          7997.6514         7997.6514       
     9     5.0153    7914(89)          7967.7500         7967.7500       
    10     5.0903    8036(90)          7937.8486         7937.8486       
    11     5.1653    7868(89)          7907.9468         7907.9468       
    12     5.2403    7831(88)          7878.0454         7878.0454       
    13     5.3153    7977(89)          7848.1440         7848.1440       
    14     5.3903    7864(89)          7818.2427         7818.2427       
    15     5.4653    7820(88)          7788.3413         7788.3413       
    16     5.5403    7611(87)          7758.4399         7758.4399       
    17     5.6153    7590(87)          7728.5386         7728.5386       
    18     5.6903    7634(87)          7698.6367         7698.6367       
    19     5.7653    7641(87)          7668.7354         7668.7354       
    20     5.8403    7838(89)          7638.8340         7638.8340       
    21     5.9153    7658(88)          7608.9326         7608.9326       
    22     5.9903    7487(87)          7585.7056         7585.7056       
    23     6.0653    7655(87)          7582.4312         7582.4312       
    24     6.1403    7757(88)          7579.1567         7579.1567       
    25     6.2153    7637(87)          7575.8823         7575.8823       
    26     6.2903    7539(87)          7572.6079         7572.6079       
    27     6.3653    7562(87)          7569.3340         7569.3340       
    28     6.4403    7470(86)          7566.0596         7566.0596       
    29     6.5153    7461(86)          7562.7852         7562.7852       
    30     6.5903    7520(87)          7559.5107         7559.5107       
    31     6.6653    7461(86)          7556.2363         7556.2363       
    32     6.7403    7510(87)          7552.9619         7552.9619       
    33     6.8153    7643(87)          7549.6875         7549.6875       
    34     6.8903    7546(87)          7546.4131         7546.4131       
    35     6.9653    7477(86)          7543.1387         7543.1387       
    36     7.0403    7568(87)          7539.8643         7539.8643       
    37     7.1153    7598(87)          7536.5903         7536.5903       
    38     7.1903    7700(88)          7533.3159         7533.3159       
    39     7.2653    7552(87)          7530.0415         7530.0415       
    40     7.3403    7848(89)          7527.4644         7526.7671       
    41     7.4153    7265(85)          7517.7393         7517.0312       
    42     7.4903    7447(86)          7500.2231         7499.5044       
    43     7.5653    7436(86)          7482.7075         7481.9775       
    44     7.6403    7264(85)          7465.1919         7464.4502       
    45     7.7153    7465(86)          7447.6768         7446.9233       
    46     7.7903    7557(87)          7430.1616         7429.3960       
    47     7.8653    7619(87)          7412.6470         7411.8691       
    48     7.9403    7316(86)          7395.1328         7394.3423       
    49     8.0153    7414(86)          7377.6182         7376.8149       
    50     8.0903    7140(84)          7360.1045         7359.2881       
    51     8.1653    7365(86)          7342.5908         7341.7607       
    52     8.2403    7434(86)          7325.0781         7324.2339       
    53     8.3153    7109(84)          7307.5654         7306.7070       
    54     8.3903    7294(85)          7290.0527         7289.1797       
    55     8.4653    7410(86)          7272.5410         7271.6528       
    56     8.5403    7519(87)          7275.9023         7274.9985       
    57     8.6153    7339(86)          7308.5659         7307.6465       
    58     8.6903    7409(86)          7341.2295         7340.2939       
    59     8.7653    7173(85)          7373.8940         7372.9414       
    60     8.8403    7512(87)          7406.5596         7405.5898       
    61     8.9153    7374(86)          7439.2246         7438.2373       
    62     8.9903    7177(85)          7471.8901         7470.8848       
    63     9.0653    7214(85)          7504.5566         7503.5327       
    64     9.1403    7753(88)          7537.2231         7536.1802       
    65     9.2153    7667(88)          7569.8906         7568.8281       
    66     9.2903    7622(87)          7602.5591         7601.4761       
    67     9.3653    7501(87)          7630.9331         7629.8296       
    68     9.4403    7599(87)          7632.3350         7631.2100       
    69     9.5153    7805(88)          7633.7373         7632.5903       
    70     9.5903    7735(88)          7635.1406         7633.9707       
    71     9.6653    7841(89)          7636.5444         7635.3511       
    72     9.7403    7685(88)          7637.9487         7636.7314       
    73     9.8153    7678(88)          7639.3540         7638.1118       
    74     9.8903    7731(88)          7640.7598         7639.4922       
    75     9.9653    7618(87)          7642.1665         7640.8726       
    76    10.0403    7602(87)          7643.5742         7642.2529       
    77    10.1153    7654(87)          7644.9829         7643.6333       
    78    10.1903    7688(88)          7646.3921         7645.0137       
    79    10.2653    7524(87)          7647.8022         7646.3940       
    80    10.3403    7584(87)          7649.2139         7647.7744       
    81    10.4153    7460(86)          7650.6260         7649.1548       
    82    10.4903    7572(87)          7652.0396         7650.5352       
    83    10.5653    7482(86)          7653.4541         7651.9155       
    84    10.6403    7732(88)          7654.8696         7653.2959       
    85    10.7153    7649(87)          7656.2866         7654.6763       
    86    10.7903    7708(88)          7657.7046         7656.0566       
    87    10.8653    7665(88)          7659.1245         7657.4370       
    88    10.9403    7669(88)          7660.4590         7658.7310       
    89    11.0153    7502(87)          7660.8691         7659.0991       
    90    11.0903    7623(87)          7661.2803         7659.4668       
    91    11.1653    7749(88)          7661.6938         7659.8350       
    92    11.2403    7605(87)          7662.1089         7660.2031       
    93    11.3153    7454(86)          7662.5254         7660.5708       
    94    11.3903    7559(87)          7662.9443         7660.9390       
    95    11.4653    7657(88)          7663.3647         7661.3066       
    96    11.5403    7773(88)          7663.7876         7661.6748       
    97    11.6153    7662(88)          7664.2124         7662.0425       
    98    11.6903    7470(86)          7664.6401         7662.4106       
    99    11.7653    7679(88)          7665.0693         7662.7783       
   100    11.8403    7888(89)          7665.5020         7663.1465       
   101    11.9153    7643(87)          7665.9375         7663.5146       
   102    11.9903    7645(87)          7666.3755         7663.8823       
   103    12.0653    7653(87)          7666.8164         7664.2505       
   104    12.1403    7771(88)          7667.2607         7664.6182       
   105    12.2153    7813(88)          7667.7090         7664.9863       
   106    12.2903    8053(90)          7668.1602         7665.3540       
   107    12.3653    7748(88)          7668.6157         7665.7222       
   108    12.4403    7640(87)          7669.0757         7666.0903       
   109    12.5153    7689(88)          7669.5396         7666.4580       
   110    12.5903    7674(88)          7670.0083         7666.8262       
   111    12.6653    7692(88)          7670.4819         7667.1938       
   112    12.7403    7753(88)          7670.9614         7667.5620       
   113    12.8153    7776(88)          7671.4458         7667.9297       
   114    12.8903    7650(87)          7671.9370         7668.2979       
   115    12.9653    7680(88)          7672.4346         7668.6655       
   116    13.0403    7669(88)          7672.9395         7669.0337       
   117    13.1153    7822(88)          7673.4517         7669.4019       
   118    13.1903    7692(88)          7673.9722         7669.7695       
   119    13.2653    7751(88)          7674.5015         7670.1377       
   120    13.3403    7619(87)          7675.0396         7670.5054       
   121    13.4153    7633(87)          7675.5884         7670.8735       
   122    13.4903    7583(87)          7676.1479         7671.2412       
   123    13.5653    7590(87)          7676.7202         7671.6094       
   124    13.6403    7749(88)          7677.3047         7671.9771       
   125    13.7153    7692(88)          7677.9033         7672.3452       
   126    13.7903    7685(88)          7678.5176         7672.7134       
   127    13.8653    7846(89)          7679.1484         7673.0811       
   128    13.9403    7761(88)          7679.7974         7673.4492       
   129    14.0153    7670(88)          7680.4663         7673.8169       
   130    14.0903    7747(88)          7681.1572         7674.1851       
   131    14.1653    7688(88)          7681.8721         7674.5527       
   132    14.2403    7750(88)          7682.6138         7674.9209       
   133    14.3153    7846(89)          7683.3848         7675.2891       
   134    14.3903    7852(89)          7684.1880         7675.6567       
   135    14.4653    7801(88)          7684.6890         7675.6865       
   136    14.5403    7823(88)          7684.8457         7675.3315       
   137    14.6153    7803(88)          7685.0474         7674.9771       
   138    14.6903    7738(88)          7685.2988         7674.6221       
   139    14.7653    7798(88)          7685.6069         7674.2676       
   140    14.8403    7908(89)          7685.9780         7673.9126       
   141    14.9153    7889(89)          7686.4219         7673.5581       
   142    14.9903    7930(89)          7686.9468         7673.2031       
   143    15.0653    7657(88)          7689.3604         7672.8486       
   144    15.1403    7556(87)          7690.1143         7672.4937       
   145    15.2153    7689(88)          7690.9917         7672.1387       
   146    15.2903    7671(88)          7692.0132         7671.7842       
   147    15.3653    7655(87)          7693.2002         7671.4292       
   148    15.4403    7733(88)          7694.5830         7671.0747       
   149    15.5153    7757(88)          7696.1938         7670.7197       
   150    15.5903    7828(88)          7698.0776         7670.3652       
   151    15.6653    7792(88)          7700.2852         7670.0103       
   152    15.7403    7831(88)          7702.8848         7669.6558       
   153    15.8153    7746(88)          7705.9590         7669.3008       
   154    15.8903    7797(88)          7709.6167         7668.9458       
   155    15.9653    7687(88)          7714.0029         7668.5913       
   156    16.0403    7566(87)          7719.3164         7668.2363       
   157    16.1153    7702(88)          7725.8657         7667.8818       
   158    16.1903    7674(88)          7734.1895         7667.5269       
   159    16.2653    7731(88)          7745.3594         7667.1724       
   160    16.3403    7908(89)          7761.6401         7666.8174       
   161    16.4153    7786(88)          7787.7568         7666.4624       
   162    16.4903    7822(88)          7833.0112         7666.1079       
   163    16.5653    7907(89)          7914.1709         7665.7529       
   164    16.6403    8022(90)          8058.3154         7665.3984       
   165    16.7153    8238(91)          8303.4111         7665.0435       
   166    16.7903    8568(93)          8692.5215         7664.6890       
   167    16.8653    8907(94)          9257.3857         7664.3340       
   168    16.9403    9346(97)          9991.4805         7663.9795       
   169    17.0153    9807(99)         10822.8623         7663.6245       
   170    17.0903    10551(103)         11604.2539         7663.2695     
   171    17.1653    11169(106)         12135.3320         7662.9150     
   172    17.2403    11681(108)         12228.4561         7662.5601     
   173    17.3153    11581(108)         11819.5391         7662.2056     
   174    17.3903    10735(104)         11042.8184         7661.8506     
   175    17.4653    10028(100)         10141.3535         7661.4961     
   176    17.5403    9084(95)          9320.6826         7661.1411       
   177    17.6153    8629(93)          8689.6768         7660.7866       
   178    17.6903    8260(91)          8267.4082         7660.4316       
   179    17.7653    7922(89)          8016.3467         7660.0767       
   180    17.8403    7935(89)          7880.1763         7659.7222       
   181    17.9153    7891(89)          7809.7852         7659.3672       
   182    17.9903    7819(88)          7772.6245         7659.0127       
   183    18.0653    7790(88)          7750.9771         7658.6577       
   184    18.1403    7800(88)          7736.7295         7658.3032       
   185    18.2153    7671(88)          7725.9902         7657.9482       
   186    18.2903    7674(88)          7717.4702         7657.5938       
   187    18.3653    7701(88)          7710.4863         7657.2388       
   188    18.4403    7624(87)          7704.6577         7656.8838       
   189    18.5153    7613(87)          7699.7329         7656.5293       
   190    18.5903    7621(87)          7695.5278         7656.1743       
   191    18.6653    7695(88)          7691.9067         7655.8198       
   192    18.7403    7709(88)          7688.7612         7655.4648       
   193    18.8153    7743(88)          7686.0098         7655.1104       
   194    18.8903    7783(88)          7683.5864         7654.7554       
   195    18.9653    7704(88)          7681.4399         7654.4009       
   196    19.0403    7700(88)          7679.5264         7654.0459       
   197    19.1153    7648(87)          7677.8135         7653.6909       
   198    19.1903    7796(88)          7676.2725         7653.3364       
   199    19.2653    7761(88)          7674.8809         7652.9814       
   200    19.3403    7684(88)          7673.6201         7652.6270       
   201    19.4153    7650(87)          7672.4736         7652.2720       
   202    19.4903    7673(88)          7671.4292         7651.9175       
   203    19.5653    7708(88)          7670.4746         7651.5625       
   204    19.6403    7557(87)          7669.6021         7651.2080       
   205    19.7153    7735(88)          7668.8022         7650.8530       
   206    19.7903    7624(87)          7668.0693         7650.4980       
   207    19.8653    7632(87)          7667.3984         7650.1436       
   208    19.9403    7765(88)          7666.7837         7649.7886       
   209    20.0153    7729(88)          7666.3301         7649.5415       
   210    20.0903    7728(88)          7669.1797         7652.5483       
   211    20.1653    7806(88)          7672.0767         7655.5557       
   212    20.2403    7609(87)          7675.0181         7658.5625       
   213    20.3153    7662(88)          7678.0029         7661.5693       
   214    20.3903    7639(87)          7681.0303         7664.5767       
   215    20.4653    7621(87)          7684.0977         7667.5835       
   216    20.5403    7676(88)          7687.2061         7670.5903       
   217    20.6153    7737(88)          7690.3550         7673.5972       
   218    20.6903    7575(87)          7693.5454         7676.6045       
   219    20.7653    7636(87)          7696.7759         7679.6113       
   220    20.8403    7673(88)          7700.0488         7682.6182       
   221    20.9153    7718(88)          7703.3652         7685.6250       
   222    20.9903    7696(88)          7707.6440         7688.6323       
   223    21.0653    7678(88)          7711.0674         7691.6392       
   224    21.1403    7767(88)          7714.5405         7694.6460       
   225    21.2153    7704(88)          7718.0664         7697.6528       
   226    21.2903    7688(88)          7721.6484         7700.6602       
   227    21.3653    7875(89)          7725.2900         7703.6670       
   228    21.4403    7815(88)          7728.9956         7706.6738       
   229    21.5153    7877(89)          7732.7710         7709.6812       
   230    21.5903    7801(88)          7736.6216         7712.6880       
   231    21.6653    7773(88)          7740.5542         7715.6948       
   232    21.7403    7786(88)          7744.5771         7718.7017       
   233    21.8153    7841(89)          7748.6997         7721.7090       
   234    21.8903    7735(88)          7752.9312         7724.7158       
   235    21.9653    7678(88)          7757.2847         7727.7227       
   236    22.0403    7731(88)          7761.7734         7730.7295       
   237    22.1153    7730(88)          7766.4155         7733.7368       
   238    22.1903    7699(88)          7771.2275         7736.7437       
   239    22.2653    7684(88)          7776.2329         7739.7505       
   240    22.3403    7588(87)          7781.4585         7742.7573       
   241    22.4153    7806(88)          7786.9346         7745.7646       
   242    22.4903    7814(88)          7792.6973         7748.7715       
   243    22.5653    7740(88)          7798.7915         7751.7783       
   244    22.6403    7750(88)          7805.2710         7754.7856       
   245    22.7153    7708(88)          7812.1978         7757.7925       
   246    22.7903    7719(88)          7819.6519         7760.7993       
   247    22.8653    7768(88)          7827.7285         7763.8062       
   248    22.9403    7794(88)          7836.5474         7766.8135       
   249    23.0153    7861(89)          7846.2568         7769.8203       
   250    23.0903    7785(88)          7857.0459         7772.8271       
   251    23.1653    7856(89)          7869.1558         7775.8340       
   252    23.2403    7863(89)          7882.8984         7778.8413       
   253    23.3153    7860(89)          7898.6831         7781.8481       
   254    23.3903    7855(89)          7917.0630         7784.8550       
   255    23.4653    7860(89)          7938.8257         7787.8623       
   256    23.5403    7967(89)          7965.2021         7790.8691       
   257    23.6153    7919(89)          7998.9888         7793.8760       
   258    23.6903    8002(89)          8043.8960         7796.8828       
   259    23.7653    8284(91)          8111.2559         7799.8901       
   260    23.8403    8484(92)          8224.7930         7802.8970       
   261    23.9153    8838(94)          8431.8066         7805.9038       
   262    23.9903    9439(97)          8813.8418         7808.9111       
   263    24.0653    9883(99)          9485.8203         7811.9180       
   264    24.1403    10853(104)         10566.0664         7814.9248     
   265    24.2153    12350(111)         12105.0020         7817.9316     
   266    24.2903    14233(119)         13987.8555         7820.9390     
   267    24.3653    15946(126)         15868.5625         7823.9458     
   268    24.4403    17564(133)         17204.4883         7826.9526     
   269    24.5153    18177(135)         17453.7129         7829.9595     
   270    24.5903    17732(133)         16456.5469         7832.9668     
   271    24.6653    16283(128)         14640.2578         7835.9736     
   272    24.7403    14225(119)         12650.2715         7838.9805     
   273    24.8153    12094(110)         10946.7207         7841.9873     
   274    24.8903    10399(102)          9719.1396         7844.9946     
   275    24.9653    9343(97)          8950.6113         7848.0015       
   276    25.0403    8701(93)          8521.0791         7851.0083       
   277    25.1153    8308(91)          8297.8418         7854.0156       
   278    25.1903    8153(90)          8182.7305         7857.0225       
   279    25.2653    8078(90)          8118.9150         7860.0293       
   280    25.3403    7999(89)          8078.9043         7863.0361       
   281    25.4153    7883(89)          8050.8965         7866.0435       
   282    25.4903    7891(89)          8029.9722         7869.0503       
   283    25.5653    7846(89)          8013.8813         7872.0571       
   284    25.6403    7892(89)          8001.3809         7875.0640       
   285    25.7153    8019(90)          7991.6641         7878.0713       
   286    25.7903    7878(89)          7984.1567         7881.0781       
   287    25.8653    7865(89)          7978.4370         7884.0850       
   288    25.9403    7820(88)          7974.1904         7887.0918       
   289    26.0153    7895(89)          7973.4717         7890.0991       
   290    26.0903    7828(88)          7972.0488         7893.1060       
   291    26.1653    7858(89)          7971.0801         7896.1128       
   292    26.2403    7851(89)          7970.9600         7899.1201       
   293    26.3153    7830(88)          7971.6377         7902.1270       
   294    26.3903    7773(88)          7973.1011         7905.1338       
   295    26.4653    7857(89)          7975.3843         7908.1406       
   296    26.5403    7839(89)          7978.5952         7911.1479       
   297    26.6153    7866(89)          7982.9985         7914.1548       
   298    26.6903    8042(90)          7989.2407         7917.1616       
   299    26.7653    7999(89)          7998.8584         7920.1689       
   300    26.8403    7891(89)          8015.2197         7923.1758       
   301    26.9153    8051(90)          8044.8037         7926.1826       
   302    26.9903    8079(90)          8097.9648         7929.1895       
   303    27.0653    8108(90)          8187.4409         7932.1968       
   304    27.1403    8263(91)          8322.7041         7935.2036       
   305    27.2153    8399(92)          8500.1230         7938.2104       
   306    27.2903    8545(92)          8692.7051         7941.2173       
   307    27.3653    8618(93)          8850.3184         7944.2246       
   308    27.4403    8664(93)          8911.1650         7947.2314       
   309    27.5153    8720(93)          8843.0859         7950.2383       
   310    27.5903    8584(93)          8678.8076         7953.2451       
   311    27.6653    8399(92)          8485.7812         7956.2524       
   312    27.7403    8271(91)          8315.9756         7959.2593       
   313    27.8153    8128(90)          8192.4463         7962.2661       
   314    27.8903    8119(90)          8115.5635         7965.2734       
   315    27.9653    8124(90)          8073.8735         7968.2803       
   316    28.0403    7950(89)          8053.8618         7971.2871       
   317    28.1153    8054(90)          8045.3369         7974.2939       
   318    28.1903    8050(90)          8042.3740         7977.3013       
   319    28.2653    7942(89)          8042.1216         7980.3081       
   320    28.3403    7875(89)          8043.3779         7983.3149       
   321    28.4153    7948(89)          8045.6592         7986.3198       
   322    28.4903    7991(89)          8047.8779         7988.4316       
   323    28.5653    7871(89)          8050.8457         7990.5439       
   324    28.6403    7857(89)          8054.5400         7992.6558       
   325    28.7153    7923(89)          8058.9814         7994.7681       
   326    28.7903    7892(89)          8064.2305         7996.8799       
   327    28.8653    8091(90)          8070.3901         7998.9922       
   328    28.9403    8012(90)          8077.6143         8001.1045       
   329    29.0153    8065(90)          8086.1226         8003.2163       
   330    29.0903    8180(90)          8096.2251         8005.3286       
   331    29.1653    8168(90)          8108.3711         8007.4404       
   332    29.2403    8175(90)          8123.2671         8009.5527       
   333    29.3153    8146(90)          8142.1934         8011.6650       
   334    29.3903    8264(91)          8167.8877         8013.7769       
   335    29.4653    8126(90)          8206.6680         8015.8892       
   336    29.5403    8326(91)          8272.7148         8018.0010       
   337    29.6153    8589(93)          8394.3887         8020.1133       
   338    29.6903    8728(93)          8619.1680         8022.2256       
   339    29.7653    9024(95)          9008.7480         8024.3374       
   340    29.8403    9733(99)          9613.5830         8026.4497       
   341    29.9153    10648(103)         10425.8867         8028.5615     
   342    29.9903    11558(108)         11327.4512         8030.6738     
   343    30.0653    12143(110)         12070.5518         8032.7856     
   344    30.1403    12452(112)         12346.2324         8034.8979     
   345    30.2153    12137(110)         11996.1582         8037.0103     
   346    30.2903    11323(106)         11196.7324         8039.1221     
   347    30.3653    10431(102)         10282.9746         8041.2344     
   348    30.4403    9525(98)          9496.0840         8043.3462       
   349    30.5153    8972(95)          8933.1074         8045.4585       
   350    30.5903    8532(92)          8585.4316         8047.5708       
   351    30.6653    8231(91)          8393.6172         8049.6826       
   352    30.7403    8151(90)          8294.8604         8051.7949       
   353    30.8153    8157(90)          8243.8730         8053.9067       
   354    30.8903    8181(90)          8215.4248         8056.0190       
   355    30.9653    8073(90)          8197.7559         8058.1313       
   356    31.0403    8102(90)          8185.9170         8060.2432       
   357    31.1153    8145(90)          8177.8257         8062.3555       
   358    31.1903    8209(91)          8172.4893         8064.4673       
   359    31.2653    8185(90)          8169.3496         8066.5796       
   360    31.3403    8039(90)          8168.0674         8068.6914       
   361    31.4153    8082(90)          8168.4434         8070.8037       
   362    31.4903    8157(90)          8160.9307         8063.4604       
   363    31.5653    8118(90)          8150.9697         8052.0903       
   364    31.6403    7893(89)          8142.7085         8040.7202       
   365    31.7153    8063(90)          8136.4160         8029.3506       
   366    31.7903    8159(90)          8132.6338         8017.9805       
   367    31.8653    8064(90)          8132.5317         8006.6104       
   368    31.9403    8060(90)          8138.8574         7995.2402       
   369    32.0153    8170(90)          8158.0059         7983.8706       
   370    32.0903    8102(90)          8203.4902         7972.5005       
   371    32.1653    8360(91)          8299.4756         7961.1304       
   372    32.2403    8621(93)          8480.0176         7949.7603       
   373    32.3153    9030(95)          8777.6221         7938.3901       
   374    32.3903    9536(98)          9198.0674         7927.0205       
   375    32.4653    10059(100)          9688.6348         7915.6504     
   376    32.5403    10499(102)         10118.1357         7904.2803     
   377    32.6153    10635(103)         10303.7676         7892.9102     
   378    32.6903    10420(102)         10132.0840         7881.5400     
   379    32.7653    9839(99)          9689.1621         7870.1704       
   380    32.8403    9206(96)          9170.2725         7858.8003       
   381    32.9153    8725(93)          8719.0586         7847.4302       
   382    32.9903    8328(91)          8393.2773         7836.0601       
   383    33.0653    8066(90)          8188.9536         7824.6904       
   384    33.1403    8167(90)          8072.9707         7813.3208       
   385    33.2153    8140(90)          8009.6494         7801.9507       
   386    33.2903    8076(90)          7973.6763         7790.5806       
   387    33.3653    7965(89)          7951.1519         7779.2104       
   388    33.4403    8147(90)          7935.7573         7767.8403       
   389    33.5153    8059(90)          7924.9897         7756.4707       
   390    33.5903    7886(89)          7917.9648         7745.1006       
   391    33.6653    7888(89)          7914.4790         7733.7305       
   392    33.7403    7999(89)          7914.6772         7722.3604       
   393    33.8153    7913(89)          7918.9854         7710.9902       
   394    33.8903    7890(89)          7928.1343         7699.6206       
   395    33.9653    7896(89)          7943.2476         7688.2505       
   396    34.0403    7859(89)          7966.0679         7676.8804       
   397    34.1153    7965(89)          7997.7954         7665.5103       
   398    34.1903    7978(89)          8047.6133         7654.1401       
   399    34.2653    7932(89)          8126.6523         7642.7705       
   400    34.3403    8036(90)          8264.7617         7631.4004       
   401    34.4153    8384(92)          8525.9277         7620.0303       
   402    34.4903    8888(94)          9026.8730         7608.6602       
   403    34.5653    9607(98)          9935.9785         7597.2900       
   404    34.6403    10970(105)         11418.8086         7585.9209     
   405    34.7153    13490(116)         13513.6494         7574.5508     
   406    34.7903    16277(128)         15967.7256         7563.1807     
   407    34.8653    18638(137)         18119.6855         7551.8105     
   408    34.9403    19623(140)         19031.2363         7540.4404     
   409    35.0153    18174(135)         18151.3398         7529.0708     
   410    35.0903    15462(124)         15963.9316         7517.7007     
   411    35.1653    12541(112)         13454.4102         7506.3306     
   412    35.2403    10235(101)         11313.8633         7494.9604     
   413    35.3153    8982(95)          9798.1133         7483.5903       
   414    35.3903    8230(91)          8865.8750         7472.2207       
   415    35.4653    8049(90)          8346.3818         7460.8506       
   416    35.5403    7916(89)          8066.6455         7449.4805       
   417    35.6153    7790(88)          7907.9429         7438.1104       
   418    35.6903    7848(89)          7806.3535         7426.7402       
   419    35.7653    7686(88)          7732.7065         7415.3706       
   420    35.8403    7687(88)          7674.6694         7404.0005       
   421    35.9153    7644(87)          7626.7505         7392.6304       
   422    35.9903    7610(87)          7586.0708         7381.2603       
   423    36.0653    7579(87)          7550.8325         7369.8901       
   424    36.1403    7554(87)          7519.7881         7358.5205       
   425    36.2153    7633(87)          7492.0332         7347.1504       
   426    36.2903    7498(87)          7466.8960         7335.7803       
   427    36.3653    7534(87)          7443.8721         7324.4102       
   428    36.4403    7507(87)          7427.6221         7317.7651       
   429    36.5153    7614(87)          7412.6250         7311.1846       
   430    36.5903    7571(87)          7398.7339         7304.6030       
   431    36.6653    7560(87)          7385.8462         7298.0220       
   432    36.7403    7506(87)          7373.8135         7291.4409       
   433    36.8153    7448(86)          7362.5195         7284.8599       
   434    36.8903    7388(86)          7351.6899         7278.2788       
   435    36.9653    7440(86)          7341.6104         7271.6978       
   436    37.0403    7442(86)          7332.0381         7265.1167       
   437    37.1153    7412(86)          7322.9268         7258.5352       
   438    37.1903    7466(86)          7314.2417         7251.9541       
   439    37.2653    7503(87)          7305.9561         7245.3730       
   440    37.3403    7515(87)          7298.0527         7238.7920       
   441    37.4153    7409(86)          7290.5234         7232.2109       
   442    37.4903    7357(86)          7283.3687         7225.6299       
   443    37.5653    7392(86)          7276.5972         7219.0483       
   444    37.6403    7248(85)          7270.2305         7212.4678       
   445    37.7153    7242(85)          7264.2974         7205.8862       
   446    37.7903    7271(85)          7258.8457         7199.3052       
   447    37.8653    7348(86)          7253.9380         7192.7241       
   448    37.9403    7231(85)          7249.6606         7186.1431       
   449    38.0153    7325(86)          7246.1304         7179.5620       
   450    38.0903    7311(86)          7243.5039         7172.9810       
   451    38.1653    7232(85)          7241.9966         7166.3999       
   452    38.2403    7287(85)          7241.9023         7159.8184       
   453    38.3153    7339(86)          7243.6382         7153.2373       
   454    38.3903    7343(86)          7247.8286         7146.6562       
   455    38.4653    7471(86)          7255.5278         7140.0752       
   456    38.5403    7502(87)          7268.8418         7133.4941       
   457    38.6153    7415(86)          7292.5420         7126.9131       
   458    38.6903    7397(86)          7337.4897         7120.3315       
   459    38.7653    7522(87)          7425.9233         7113.7510       
   460    38.8403    7627(87)          7595.4858         7107.1694       
   461    38.9153    8129(90)          7894.1050         7100.5884       
   462    38.9903    8586(93)          8356.8418         7094.0073       
   463    39.0653    9175(96)          8964.2207         7087.4263       
   464    39.1403    9635(98)          9594.8779         7080.8452       
   465    39.2153    9841(99)         10009.6230         7074.2642       
   466    39.2903    9488(97)          9970.1143         7067.6826       
   467    39.3653    9111(95)          9490.3174         7061.1016       
   468    39.4403    8446(92)          8828.4277         7054.5205       
   469    39.5153    7849(89)          8220.0713         7047.9395       
   470    39.5903    7579(87)          7767.9146         7041.3584       
   471    39.6653    7462(86)          7478.8086         7034.7773       
   472    39.7403    7244(85)          7312.3213         7028.1963       
   473    39.8153    7190(85)          7220.1548         7021.6147       
   474    39.8903    7208(85)          7166.5889         7015.0342       
   475    39.9653    7171(85)          7131.5117         7008.4526       
   476    40.0403    7022(84)          7105.4932         7001.8716       
   477    40.1153    7020(84)          7084.4917         6995.2905       
   478    40.1903    7126(84)          7066.7041         6988.7095       
   479    40.2653    7061(84)          7051.1963         6982.1284       
   480    40.3403    7040(84)          7037.3896         6975.5474       
   481    40.4153    7000(84)          7024.8887         6968.9658       
   482    40.4903    7159(85)          7013.4102         6962.3848       
   483    40.5653    7076(84)          7002.7446         6955.8037       
   484    40.6403    6978(84)          6992.7363         6949.2227       
   485    40.7153    7068(84)          6983.2651         6942.6416       
   486    40.7903    7154(85)          6974.2412         6936.0605       
   487    40.8653    7168(85)          6965.5942         6929.4795       
   488    40.9403    7051(84)          6957.2690         6922.8979       
   489    41.0153    6890(83)          6951.5967         6918.6885       
   490    41.0903    7060(84)          6950.9146         6919.2217       
   491    41.1653    7072(84)          6950.4561         6919.7549       
   492    41.2403    7080(84)          6950.2031         6920.2881       
   493    41.3153    7026(84)          6950.1426         6920.8213       
   494    41.3903    6957(83)          6950.2681         6921.3545       
   495    41.4653    6853(83)          6950.5776         6921.8882       
   496    41.5403    7018(84)          6951.0728         6922.4214       
   497    41.6153    7077(84)          6951.7622         6922.9546       
   498    41.6903    7140(84)          6952.6597         6923.4878       
   499    41.7653    7123(84)          6953.7358         6924.0210       
   500    41.8403    6999(84)          6956.1133         6924.5542       
   501    41.9153    7210(85)          6957.8345         6925.0874       
   502    41.9903    7075(84)          6959.9131         6925.6206       
   503    42.0653    6992(84)          6962.4263         6926.1538       
   504    42.1403    7117(84)          6965.4795         6926.6870       
   505    42.2153    7140(85)          6969.2202         6927.2207       
   506    42.2903    7070(84)          6973.8579         6927.7539       
   507    42.3653    6989(84)          6979.7183         6928.2871       
   508    42.4403    6939(83)          6987.3711         6928.8203       
   509    42.5153    7010(84)          6998.0010         6929.3535       
   510    42.5903    7058(84)          7014.3169         6929.8867       
   511    42.6653    6947(83)          7042.2930         6930.4199       
   512    42.7403    7030(84)          7093.3691         6930.9531       
   513    42.8153    7107(84)          7184.9438         6931.4863       
   514    42.8903    7243(85)          7335.3154         6932.0195       
   515    42.9653    7394(86)          7550.5977         6932.5532       
   516    43.0403    7624(87)          7805.1538         6933.0864       
   517    43.1153    7819(88)          8022.4478         6933.6196       
   518    43.1903    7748(88)          8089.5244         6934.1528       
   519    43.2653    7661(88)          7959.2432         6934.6860       
   520    43.3403    7479(86)          7716.2153         6935.2192       
   521    43.4153    7456(86)          7470.9976         6935.7524       
   522    43.4903    7313(86)          7280.4448         6936.2856       
   523    43.5653    7176(85)          7155.8521         6936.8188       
   524    43.6403    7039(84)          7084.3784         6937.3521       
   525    43.7153    7016(84)          7046.7354         6937.8857       
   526    43.7903    6976(84)          7027.4214         6938.4189       
   527    43.8653    7021(84)          7017.2915         6938.9521       
   528    43.9403    6942(83)          7009.7363         6939.4854       
   529    44.0153    6936(83)          7007.0103         6940.0186       
   530    44.0903    7004(84)          7007.1216         6940.5518       
   531    44.1653    7099(84)          7009.4487         6941.0850       
   532    44.2403    6979(84)          7014.2026         6941.6182       
   533    44.3153    7049(84)          7022.0903         6942.1514       
   534    44.3903    7006(84)          7034.9106         6942.6846       
   535    44.4653    6942(83)          7056.9585         6943.2183       
   536    44.5403    6943(83)          7097.4365         6943.7515       
   537    44.6153    7088(84)          7172.7095         6944.2847       
   538    44.6903    7135(84)          7304.8857         6944.8179       
   539    44.7653    7322(86)          7512.2173         6945.3511       
   540    44.8403    7663(88)          7790.0029         6945.8843       
   541    44.9153    7919(89)          8085.0420         6946.4175       
   542    44.9903    7823(88)          8278.7930         6946.9507       
   543    45.0653    7785(88)          8249.9082         6947.4839       
   544    45.1403    7741(88)          8016.2031         6948.0171       
   545    45.2153    7508(87)          7715.1572         6948.5508       
   546    45.2903    7367(86)          7451.7544         6949.0840       
   547    45.3653    7226(85)          7264.1172         6949.6172       
   548    45.4403    7163(85)          7148.5327         6950.1504       
   549    45.5153    7113(84)          7084.0049         6950.6836       
   550    45.5903    6953(83)          7049.1274         6951.2168       
   551    45.6653    6870(83)          7029.3359         6951.7500       
   552    45.7403    6878(83)          7016.8867         6952.2832       
   553    45.8153    6925(83)          7008.2485         6952.8164       
   554    45.8903    6875(83)          7001.8774         6953.3496       
   555    45.9653    6696(82)          6997.0342         6953.8833       
   556    46.0403    6864(83)          6993.2993         6954.4165       
   557    46.1153    6940(83)          6990.4004         6954.9497       
   558    46.1903    7034(84)          6988.1475         6955.4829       
   559    46.2653    6970(83)          6986.4014         6956.0161       
   560    46.3403    7023(84)          6985.0615         6956.5493       
   561    46.4153    6951(83)          6984.0508         6957.0825       
   562    46.4903    6934(83)          6983.3120         6957.6157       
   563    46.5653    6951(83)          6982.7998         6958.1489       
   564    46.6403    6963(83)          6982.5850         6958.6821       
   565    46.7153    7017(84)          6982.4341         6959.2158       
   566    46.7903    6987(84)          6982.4272         6959.7490       
   567    46.8653    6943(83)          6982.5488         6960.2822       
   568    46.9403    6911(83)          6981.5679         6959.5977       
   569    47.0153    6921(83)          6978.7515         6956.9717       
   570    47.0903    6961(83)          6976.0332         6954.3452       
   571    47.1653    6953(83)          6973.4072         6951.7188       
   572    47.2403    6954(83)          6970.8706         6949.0923       
   573    47.3153    6923(83)          6968.4214         6946.4658       
   574    47.3903    6910(83)          6966.0591         6943.8394       
   575    47.4653    6776(82)          6963.7837         6941.2129       
   576    47.5403    7008(84)          6961.5986         6938.5864       
   577    47.6153    6887(83)          6959.5073         6935.9600       
   578    47.6903    6761(82)          6957.5156         6933.3335       
   579    47.7653    6908(83)          6955.6309         6930.7070       
   580    47.8403    7008(84)          6953.8633         6928.0806       
   581    47.9153    6974(84)          6952.2280         6925.4541       
   582    47.9903    6951(83)          6950.7510         6922.8276       
   583    48.0653    6930(83)          6948.6914         6920.2012       
   584    48.1403    6941(83)          6947.8604         6917.5752       
   585    48.2153    7011(84)          6947.2725         6914.9487       
   586    48.2903    7019(84)          6947.1802         6912.3223       
   587    48.3653    7203(85)          6947.6602         6909.6958       
   588    48.4403    7086(84)          6948.6143         6907.0693       
   589    48.5153    7251(85)          6949.6548         6904.4429       
   590    48.5903    7198(85)          6950.1797         6901.8164       
   591    48.6653    7169(85)          6950.0527         6899.1899       
   592    48.7403    7184(85)          6949.9126         6896.5635       
   593    48.8153    6974(84)          6950.4380         6893.9370       
   594    48.8903    6962(83)          6951.9985         6891.3105       
   595    48.9653    7175(85)          6954.7710         6888.6841       
   596    49.0403    7209(85)          6958.8765         6886.0576       
   597    49.1153    7058(84)          6964.4839         6883.4312       
   598    49.1903    7045(84)          6971.8760         6880.8047       
   599    49.2653    6993(84)          6981.4951         6878.1782       
   600    49.3403    6915(83)          6993.9893         6875.5518       
   601    49.4153    6996(84)          7010.2998         6872.9253       
   602    49.4903    7145(85)          7031.8618         6870.2988       
   603    49.5653    7117(84)          7061.1211         6867.6724       
   604    49.6403    7213(85)          7102.9873         6865.0464       
   605    49.7153    7342(86)          7168.1582         6862.4199       
   606    49.7903    7415(86)          7279.9360         6859.7935       
   607    49.8653    7522(87)          7482.2305         6857.1670       
   608    49.9403    8032(90)          7840.8428         6854.5405       
   609    50.0153    8615(93)          8423.5166         6851.9141       
   610    50.0903    9438(97)          9249.4043         6849.2876       
   611    50.1653    10296(101)         10207.8164         6846.6611     
   612    50.2403    10812(104)         10965.0137         6844.0347     
   613    50.3153    10729(104)         11059.6211         6841.4082     
   614    50.3903    10096(100)         10412.6758         6838.7817     
   615    50.4653    9378(97)          9452.3545         6836.1553       
   616    50.5403    8646(93)          8573.3857         6833.5288       
   617    50.6153    8051(90)          7929.6240         6830.9023       
   618    50.6903    7676(88)          7522.1040         6828.2759       
   619    50.7653    7348(86)          7287.8525         6825.6499       
   620    50.8403    7096(84)          7157.3882         6823.0234       
   621    50.9153    7044(84)          7081.3149         6820.3970       
   622    50.9903    6889(83)          7032.4722         6817.7705       
   623    51.0653    7060(84)          6998.2588         6815.1440       
   624    51.1403    7022(84)          6973.0283         6812.5176       
   625    51.2153    6883(83)          6954.0112         6809.8911       
   626    51.2903    6902(83)          6940.2104         6807.2646       
   627    51.3653    7001(84)          6931.5562         6804.6382       
   628    51.4403    6844(83)          6929.3706         6802.0117       
   629    51.5153    7000(84)          6936.8960         6799.3853       
   630    51.5903    6830(83)          6959.2124         6796.7588       
   631    51.6653    6942(83)          7001.3452         6794.1323       
   632    51.7403    6974(84)          7063.9175         6791.5059       
   633    51.8153    6966(83)          7136.1733         6788.8794       
   634    51.8903    7060(84)          7187.7427         6786.2534       
   635    51.9653    7152(85)          7181.7378         6783.6270       
   636    52.0403    6988(84)          7119.1001         6781.0005       
   637    52.1153    6959(83)          7038.5195         6778.3740       
   638    52.1903    6947(83)          6968.9492         6775.7476       
   639    52.2653    7046(84)          6919.8960         6773.1211       
   640    52.3403    6946(83)          6890.0669         6770.4946       
   641    52.4153    7000(84)          6874.1523         6767.8682       
   642    52.4903    7066(84)          6866.9722         6765.2417       
   643    52.5653    7066(84)          6865.2246         6762.6152       
   644    52.6403    6986(84)          6867.3413         6759.9888       
   645    52.7153    7136(84)          6873.0527         6757.3623       
   646    52.7903    6961(83)          6882.8599         6754.7358       
   647    52.8653    7099(84)          6898.0986         6752.1094       
   648    52.9403    7197(85)          6921.6821         6749.4829       
   649    53.0153    7270(85)          6960.1177         6746.8564       
   650    53.0903    7312(86)          7027.3862         6744.2305       
   651    53.1653    7470(86)          7149.5933         6741.6040       
   652    53.2403    7776(88)          7365.4458         6738.9775       
   653    53.3153    8024(90)          7714.4307         6736.3511       
   654    53.3903    8604(93)          8207.1914         6733.7246       
   655    53.4653    8857(94)          8776.1123         6731.0981       
   656    53.5403    9234(96)          9213.1582         6728.4717       
   657    53.6153    9144(96)          9235.7129         6725.8452       
   658    53.6903    8852(94)          8821.1689         6723.2188       
   659    53.7653    8304(91)          8245.6719         6720.5923       
   660    53.8403    7757(88)          7734.0513         6717.9658       
   661    53.9153    7483(87)          7365.2822         6715.3394       
   662    53.9903    7166(85)          7132.3696         6712.7129       
   663    54.0653    7044(84)          6997.2949         6710.0864       
   664    54.1403    7084(84)          6920.3506         6707.4600       
   665    54.2153    6945(83)          6874.0615         6704.8335       
   666    54.2903    6755(82)          6843.5093         6702.2070       
   667    54.3653    6748(82)          6821.7222         6699.5806       
   668    54.4403    6767(82)          6805.6392         6696.9541       
   669    54.5153    6653(82)          6793.9917         6694.3281       
   670    54.5903    6773(82)          6786.6123         6691.7017       
   671    54.6653    6781(82)          6784.5327         6689.0752       
   672    54.7403    6572(81)          6790.3501         6686.4487       
   673    54.8153    6840(83)          6808.1377         6683.8223       
   674    54.8903    6848(83)          6841.9653         6681.1958       
   675    54.9653    6739(82)          6892.4731         6678.5693       
   676    55.0403    6858(83)          6951.0850         6675.9429       
   677    55.1153    6898(83)          6992.7759         6673.3164       
   678    55.1903    6767(82)          6985.7490         6670.6899       
   679    55.2653    6663(82)          6931.7007         6668.0635       
   680    55.3403    6743(82)          6863.2070         6665.4370       
   681    55.4153    6613(81)          6803.9668         6662.8105       
   682    55.4903    6594(81)          6761.2524         6660.1841       
   683    55.5653    6778(82)          6733.7358         6657.5576       
   684    55.6403    6691(82)          6717.0015         6654.9316       
   685    55.7153    6764(82)          6706.7764         6652.3052       
   686    55.7903    6717(82)          6700.2305         6649.6787       
   687    55.8653    6736(82)          6695.9194         6647.0522       
   688    55.9403    6746(82)          6693.2979         6644.4258       
   689    56.0153    6754(82)          6692.3633         6641.7993       
   690    56.0903    6799(82)          6693.6318         6639.1729       
   691    56.1653    6669(82)          6698.4912         6636.5464       
   692    56.2403    6622(81)          6709.8975         6633.9199       
   693    56.3153    6682(82)          6733.0249         6631.2935       
   694    56.3903    6779(82)          6774.8057         6628.6670       
   695    56.4653    6741(82)          6841.0830         6626.0405       
   696    56.5403    6858(83)          6931.0400         6623.4141       
   697    56.6153    6816(83)          7025.6343         6620.7876       
   698    56.6903    7003(84)          7080.4819         6618.1611       
   699    56.7653    7042(84)          7053.9194         6615.5352       
   700    56.8403    6962(83)          6964.5879         6612.9087       
   701    56.9153    6831(83)          6862.9961         6610.2822       
   702    56.9903    6730(82)          6779.0884         6607.6558       
   703    57.0653    6704(82)          6720.3511         6605.0293       
   704    57.1403    6695(82)          6683.2310         6602.4028       
   705    57.2153    6612(81)          6660.7661         6599.7764       
   706    57.2903    6589(81)          6646.7871         6597.1499       
   707    57.3653    6622(81)          6637.3306         6594.5234       
   708    57.4403    6628(81)          6630.3247         6591.8970       
   709    57.5153    6642(81)          6624.8218         6589.2705       
   710    57.5903    6724(82)          6620.4287         6586.6440       
   711    57.6653    6643(82)          6617.0566         6584.0176       
   712    57.7403    6554(81)          6614.8989         6581.3911       
   713    57.8153    6626(81)          6614.6230         6578.7646       
   714    57.8903    6702(82)          6617.0923         6576.1387       
   715    57.9653    6634(81)          6623.7422         6573.5117       
   716    58.0403    6673(82)          6635.5547         6570.8857       
   717    58.1153    6717(82)          6651.8564         6568.2588       
   718    58.1903    6820(83)          6668.1382         6565.6328       
   719    58.2653    6806(82)          6674.6401         6563.0063       
   720    58.3403    6851(83)          6664.4077         6560.3799       
   721    58.4153    6714(82)          6643.6533         6557.7534       
   722    58.4903    6610(81)          6622.4517         6555.1270       
   723    58.5653    6790(82)          6605.6812         6552.5005       
   724    58.6403    6808(83)          6594.1968         6549.8740       
   725    58.7153    6671(82)          6587.1021         6547.2476       
   726    58.7903    6583(81)          6583.0947         6544.6211       
   727    58.8653    6770(82)          6579.7539         6541.9946       
   728    58.9403    6721(82)          6579.4126         6539.3682       
   729    59.0153    6617(81)          6580.5776         6536.7417       
   730    59.0903    6646(82)          6583.6084         6534.1152       
   731    59.1653    6616(81)          6589.6812         6531.4888       
   732    59.2403    6611(81)          6600.4731         6528.8623       
   733    59.3153    6624(81)          6620.4209         6526.2358       
   734    59.3903    6663(82)          6656.6655         6523.6099       
   735    59.4653    6898(83)          6718.6870         6520.9834       
   736    59.5403    6925(83)          6814.6514         6518.3569       
   737    59.6153    7147(85)          6943.5020         6515.7305       
   738    59.6903    7080(84)          7081.1084         6513.1040       
   739    59.7653    7201(85)          7168.2715         6510.4775       
   740    59.8403    7091(84)          7145.5391         6507.8511       
   741    59.9153    7017(84)          7027.1724         6505.2246       
   742    59.9903    7070(84)          6882.1816         6502.5981       
   743    60.0653    6827(83)          6758.4902         6499.9717       
   744    60.1403    6704(82)          6670.0444         6497.3452       
   745    60.2153    6598(81)          6613.3096         6494.7188       
   746    60.2903    6520(81)          6578.9497         6492.0923       
   747    60.3653    6603(81)          6558.0400         6489.4658       
   748    60.4403    6474(80)          6544.4917         6486.8394       
   749    60.5153    6479(80)          6534.8354         6484.2134       
   750    60.5903    6457(80)          6527.6929         6481.5869       
   751    60.6653    6521(81)          6522.2471         6478.9604       
   752    60.7403    6596(81)          6518.2832         6476.3340       
   753    60.8153    6577(81)          6515.9600         6473.7075       
   754    60.8903    6583(81)          6515.8223         6471.0811       
   755    60.9653    6612(81)          6518.7456         6468.4546       
   756    61.0403    6503(81)          6525.5977         6465.8281       
   757    61.1153    6545(81)          6536.5117         6463.2017       
   758    61.1903    6588(81)          6549.5522         6460.5752       
   759    61.2653    6541(81)          6558.8623         6457.9487       
   760    61.3403    6556(81)          6556.9287         6455.3223       
   761    61.4153    6502(81)          6544.2495         6452.6958       
   762    61.4903    6486(81)          6528.6641         6450.0693       
   763    61.5653    6509(81)          6515.7524         6447.4429       
   764    61.6403    6497(81)          6510.1016         6447.6260       
   765    61.7153    6552(81)          6510.3291         6449.3442       
   766    61.7903    6469(80)          6514.1948         6451.0620       
   767    61.8653    6536(81)          6521.1133         6452.7803       
   768    61.9403    6535(81)          6530.9829         6454.4980       
   769    62.0153    6548(81)          6544.3970         6456.2158       
   770    62.0903    6548(81)          6563.0342         6457.9341       
   771    62.1653    6645(82)          6589.7739         6459.6519       
   772    62.2403    6548(81)          6633.7729         6461.3701       
   773    62.3153    6637(81)          6707.1943         6463.0879       
   774    62.3903    6765(82)          6827.8921         6464.8057       
   775    62.4653    6862(83)          7013.0405         6466.5239       
   776    62.5403    7137(84)          7266.1089         6468.2417       
   777    62.6153    7305(85)          7552.8179         6469.9600       
   778    62.6903    7510(87)          7766.2920         6471.6777       
   779    62.7653    7555(87)          7764.9355         6473.3955       
   780    62.8403    7431(86)          7551.1860         6475.1138       
   781    62.9153    7253(85)          7268.3428         6476.8315       
   782    62.9903    7102(84)          7021.2876         6478.5498       
   783    63.0653    6901(83)          6842.6445         6480.2676       
   784    63.1403    6657(82)          6728.2148         6481.9858       
   785    63.2153    6501(81)          6660.6411         6483.7036       
   786    63.2903    6509(81)          6622.1519         6485.4214       
   787    63.3653    6445(80)          6600.0435         6487.1396       
   788    63.4403    6581(81)          6587.0991         6488.8574       
   789    63.5153    6866(83)          6579.8916         6490.5757       
   790    63.5903    6852(83)          6577.1997         6492.2935       
   791    63.6653    6717(82)          6579.2622         6494.0117       
   792    63.7403    6731(82)          6587.5161         6495.7295       
   793    63.8153    6684(82)          6604.8574         6497.4473       
   794    63.8903    6622(81)          6634.3926         6499.1655       
   795    63.9653    6573(81)          6677.0967         6500.8833       
   796    64.0403    6667(82)          6729.3145         6502.6016       
   797    64.1153    6665(82)          6775.3306         6504.3193       
   798    64.1903    6791(82)          6788.6733         6506.0376       
   799    64.2653    6815(83)          6759.9473         6507.7554       
   800    64.3403    6807(83)          6711.4995         6509.4731       
   801    64.4153    6689(82)          6666.2881         6511.1914       
   802    64.4903    6802(82)          6633.4214         6512.9092       
   803    64.5653    6661(82)          6613.6729         6514.6274       
   804    64.6403    6606(81)          6604.5571         6516.3452       
   805    64.7153    6650(82)          6603.0747         6518.0630       
   806    64.7903    6621(81)          6607.0825         6519.7812       
   807    64.8653    6637(81)          6615.7837         6521.4990       
   808    64.9403    6711(82)          6629.8892         6523.2173       
   809    65.0153    6793(82)          6652.1006         6524.9351       
   810    65.0903    6762(82)          6688.2520         6526.6533       
   811    65.1653    6794(82)          6748.3604         6528.3711       
   812    65.2403    6796(82)          6846.4780         6530.0889       
   813    65.3153    6920(83)          6996.6040         6531.8071       
   814    65.3903    7005(84)          7203.1514         6533.5249       
   815    65.4653    7231(85)          7443.7817         6535.2432       
   816    65.5403    7323(86)          7641.0288         6536.9609       
   817    65.6153    7303(85)          7679.3594         6538.6787       
   818    65.6903    7207(85)          7531.6641         6540.3970       
   819    65.7653    7153(85)          7298.1504         6542.1147       
   820    65.8403    6947(83)          7077.3662         6543.8330       
   821    65.9153    6829(83)          6909.1519         6545.5508       
   822    65.9903    6712(82)          6796.3477         6547.2686       
   823    66.0653    6748(82)          6727.0571         6548.9868       
   824    66.1403    6624(81)          6686.6035         6550.7046       
   825    66.2153    6486(81)          6663.7461         6552.4229       
   826    66.2903    6553(81)          6650.4390         6554.1406       
   827    66.3653    6668(82)          6643.2480         6555.8584       
   828    66.4403    6553(81)          6641.0552         6557.5767       
   829    66.5153    6505(81)          6644.2515         6559.2944       
   830    66.5903    6547(81)          6654.5215         6561.0127       
   831    66.6653    6519(81)          6674.3276         6562.7305       
   832    66.7403    6756(82)          6705.7598         6564.4482       
   833    66.8153    6619(81)          6748.3193         6566.1665       
   834    66.8903    6670(82)          6794.6982         6567.8843       
   835    66.9653    6826(83)          6825.7598         6569.6025       
   836    67.0403    6874(83)          6820.4033         6571.3203       
   837    67.1153    6773(82)          6783.2261         6573.0381       
   838    67.1903    6711(82)          6737.5410         6574.7563       
   839    67.2653    6793(82)          6698.7686         6576.4741       
   840    67.3403    6789(82)          6671.4453         6578.1924       
   841    67.4153    6614(81)          6654.8384         6579.9102       
   842    67.4903    6609(81)          6646.4062         6581.6284       
   843    67.5653    6604(81)          6643.5801         6583.3462       
   844    67.6403    6731(82)          6644.6348         6585.0640       
   845    67.7153    6692(82)          6648.8833         6586.7822       
   846    67.7903    6691(82)          6656.7261         6588.5000       
   847    67.8653    6722(82)          6669.8613         6590.2183       
   848    67.9403    6702(82)          6691.7217         6591.9360       
   849    68.0153    6684(82)          6727.6924         6593.6543       
   850    68.0903    6689(82)          6784.2231         6595.3721       
   851    68.1653    6795(82)          6866.1938         6597.0898       
   852    68.2403    6769(82)          6971.6313         6598.8081       
   853    68.3153    6824(83)          7081.6787         6600.5259       
   854    68.3903    6865(83)          7150.0771         6602.2441       
   855    68.4653    6895(83)          7130.6011         6603.9619       
   856    68.5403    6803(82)          7038.7661         6605.6802       
   857    68.6153    6703(82)          6928.6650         6607.3979       
   858    68.6903    6704(82)          6834.5288         6609.1157       
   859    68.7653    6716(82)          6765.9404         6610.8340       
   860    68.8403    6687(82)          6720.9541         6612.5518       
   861    68.9153    6549(81)          6693.4448         6614.2700       
   862    68.9903    6680(82)          6677.1279         6615.9878       
   863    69.0653    6719(82)          6667.3252         6617.7061       
   864    69.1403    6604(81)          6661.1855         6619.4238       
   865    69.2153    6664(82)          6657.1846         6621.1416       
   866    69.2903    6686(82)          6654.5415         6622.8599       
   867    69.3653    6697(82)          6652.8413         6624.5776       
   868    69.4403    6536(81)          6651.8662         6626.2959       
   869    69.5153    6655(82)          6651.4209         6628.0137       
   870    69.5903    6536(81)          6651.3965         6629.7314       
   871    69.6653    6460(80)          6651.6934         6631.4497       
   872    69.7403    6530(81)          6652.1890         6633.1675       
   873    69.8153    6497(81)          6652.7715         6634.8857       
   874    69.8903    6673(82)          6653.4185         6636.6035       
   875    69.9653    6724(82)          6654.1743         6638.3218       
   876    70.0403    6877(83)          6655.0645         6640.0396       
   877    70.1153    6824(83)          6656.0610         6641.7573       
   878    70.1903    6603(81)          6657.2036         6643.4756       
   879    70.2653    6660(82)          6658.4448         6645.1934       
   880    70.3403    6909(83)          6659.7686         6646.9116       
   881    70.4153    6771(82)          6661.1602         6648.6294       
   882    70.4903    6811(83)          6662.6138         6650.3472       
   883    70.5653    6922(83)          6664.1416         6652.0654       
   884    70.6403    6848(83)          6665.6895         6653.7832       
   885    70.7153    6852(83)          6667.2812         6655.5015       
   886    70.7903    6769(82)          6668.9136         6657.2192       
   887    70.8653    6740(82)          6670.5845         6658.9370       
   888    70.9403    6709(82)          6672.2944         6660.6553       
   889    71.0153    6772(82)          6674.0410         6662.3730       
   890    71.0903    6788(82)          6675.8267         6664.0913       
   891    71.1653    6691(82)          6674.4902         6662.6479       
   892    71.2403    6832(83)          6672.5439         6660.5547       
   893    71.3153    6989(84)          6670.6416         6658.4614       
   894    71.3903    6729(82)          6668.7861         6656.3682       
   895    71.4653    6707(82)          6666.9819         6654.2749       
   896    71.5403    6784(82)          6665.2710         6652.1816       
   897    71.6153    6706(82)          6663.0791         6650.0884       
   898    71.6903    6805(82)          6661.4878         6647.9951       
   899    71.7653    6844(83)          6659.9941         6645.9019       
   900    71.8403    6683(82)          6658.6309         6643.8081       
   901    71.9153    6745(82)          6657.4546         6641.7148       
   902    71.9903    6639(81)          6656.5625         6639.6216       
   903    72.0653    6675(82)          6656.1050         6637.5283       
   904    72.1403    6756(82)          6656.2764         6635.4351       
   905    72.2153    6757(82)          6657.2729         6633.3418       
   906    72.2903    6692(82)          6659.1865         6631.2485       
   907    72.3653    6644(82)          6661.8154         6629.1553       
   908    72.4403    6639(81)          6664.3301         6627.0620       
   909    72.5153    6692(82)          6665.3525         6624.9688       
   910    72.5903    6631(81)          6664.0605         6622.8750       
   911    72.6653    6709(82)          6660.8916         6620.7817       
   912    72.7403    6788(82)          6657.8013         6618.6885       
   913    72.8153    6820(83)          6655.7656         6616.5952       
   914    72.8903    6690(82)          6655.1660         6614.5020       
   915    72.9653    6741(82)          6656.1382         6612.4087       
   916    73.0403    6697(82)          6658.8213         6610.3154       
   917    73.1153    6704(82)          6663.5586         6608.2222       
   918    73.1903    6528(81)          6671.0752         6606.1284       
   919    73.2653    6551(81)          6683.2222         6604.0356       
   920    73.3403    6729(82)          6702.8975         6601.9419       
   921    73.4153    6715(82)          6734.7881         6599.8486       
   922    73.4903    6788(82)          6785.0000         6597.7554       
   923    73.5653    6887(83)          6859.7104         6595.6621       
   924    73.6403    7012(84)          6961.8120         6593.5688       
   925    73.7153    7323(86)          7084.8799         6591.4756       
   926    73.7903    7746(88)          7202.7280         6589.3823       
   927    73.8653    8049(90)          7268.2012         6587.2891       
   928    73.9403    7963(89)          7247.7451         6585.1953       
   929    74.0153    7848(89)          7154.1274         6583.1025       
   930    74.0903    7515(87)          7029.1792         6581.0088       
   931    74.1653    7102(84)          6910.6543         6578.9155       
   932    74.2403    7029(84)          6816.3228         6576.8223       
   933    74.3153    6832(83)          6748.6240         6574.7290       
   934    74.3903    6697(82)          6703.2246         6572.6357       
   935    74.4653    6742(82)          6673.9053         6570.5425       
   936    74.5403    6702(82)          6655.4351         6568.4492       
   937    74.6153    6696(82)          6643.6680         6566.3560       
   938    74.6903    6591(81)          6635.8906         6564.2622       
   939    74.7653    6675(82)          6632.0737         6562.1689       
   940    74.8403    6712(82)          6631.7769         6560.0757       
   941    74.9153    6654(82)          6635.0576         6557.9824       
   942    74.9903    6608(81)          6641.8867         6555.8892       
   943    75.0653    6535(81)          6651.4048         6553.7959       
   944    75.1403    6676(82)          6660.9067         6551.7026       
   945    75.2153    6655(82)          6665.4990         6549.6094       
   946    75.2903    6678(82)          6661.8940         6547.5161       
   947    75.3653    6653(82)          6652.7671         6545.4229       
   948    75.4403    6740(82)          6643.2832         6543.3291       
   949    75.5153    6506(81)          6636.6860         6541.2358       
   950    75.5903    6556(81)          6634.1987         6539.1426       
   951    75.6653    6545(81)          6636.2339         6537.0493       
   952    75.7403    6618(81)          6643.0928         6534.9561       
   953    75.8153    6571(81)          6655.6313         6532.8628       
   954    75.8903    6546(81)          6675.9668         6530.7695       
   955    75.9653    6653(82)          6708.3569         6528.6758       
   956    76.0403    6509(81)          6760.0015         6526.5830       
   957    76.1153    6609(81)          6841.2163         6524.4897       
   958    76.1903    6857(83)          6964.0112         6522.3960       
   959    76.2653    6778(82)          7138.0762         6520.3027       
   960    76.3403    6887(83)          7363.8418         6518.2095       
   961    76.4153    7277(85)          7618.0752         6516.1162       
   962    76.4903    7420(86)          7835.3462         6514.0229       
   963    76.5653    7681(88)          7918.6377         6511.9297       
   964    76.6403    7622(87)          7821.7368         6509.8364       
   965    76.7153    7417(86)          7599.3203         6507.7427       
   966    76.7903    7280(85)          7343.4238         6505.6499       
   967    76.8653    7004(84)          7115.7397         6503.5566       
   968    76.9403    6798(82)          6938.9146         6501.4629       
   969    77.0153    6611(81)          6812.8203         6499.3696       
   970    77.0903    6648(82)          6727.7188         6497.2764       
   971    77.1653    6531(81)          6671.7588         6495.1831       
   972    77.2403    6595(81)          6634.7529         6493.0898       
   973    77.3153    6609(81)          6609.5522         6490.9966       
   974    77.3903    6470(80)          6591.8726         6488.9033       
   975    77.4653    6390(80)          6579.3716         6486.8096       
   976    77.5403    6461(80)          6570.9673         6484.7163       
   977    77.6153    6411(80)          6566.1123         6482.6235       
   978    77.6903    6364(80)          6564.3047         6480.5298       
   979    77.7653    6425(80)          6564.3872         6478.4365       
   980    77.8403    6536(81)          6564.7505         6476.3433       
   981    77.9153    6477(80)          6562.0952         6474.2500       
   982    77.9903    6475(80)          6554.6714         6472.1567       
   983    78.0653    6403(80)          6544.1440         6470.0635       
   984    78.1403    6525(81)          6533.3838         6467.9702       
   985    78.2153    6560(81)          6524.1299         6465.8765       
   986    78.2903    6532(81)          6516.9995         6463.7832       
   987    78.3653    6528(81)          6512.0635         6461.6904       
   988    78.4403    6348(80)          6509.2549         6459.5967       
   989    78.5153    6385(80)          6508.6367         6457.5034       
   990    78.5903    6432(80)          6510.6250         6455.4102       
   991    78.6653    6390(80)          6516.1475         6453.3169       
   992    78.7403    6497(81)          6526.6870         6451.2236       
   993    78.8153    6581(81)          6544.0811         6449.1304       
   994    78.8903    6552(81)          6570.0024         6447.0371       
   995    78.9653    6598(81)          6604.9746         6444.9434       
   996    79.0403    6578(81)          6646.5625         6442.8501       
   997    79.1153    6864(83)          6686.7529         6440.7568       
   998    79.1903    6916(83)          6711.6235         6438.6636       
   999    79.2653    6891(83)          6709.1348         6436.5703       
  1000    79.3403    6876(83)          6679.3311         6434.4771       
  1001    79.4153    6796(82)          6634.3472         6432.3838       
  1002    79.4903    6691(82)          6588.0576         6430.2905       
  1003    79.5653    6480(80)          6548.4209         6428.1973       
  1004    79.6403    6510(81)          6517.8477         6426.1040       
  1005    79.7153    6341(80)          6495.8286         6424.0103       
  1006    79.7903    6478(80)          6480.7456         6421.9170       
  1007    79.8653    6435(80)          6470.8569         6419.8237       
  1008    79.9403    6392(80)          6464.8242         6417.7305       
  1009    80.0153    6440(80)          6461.8979         6415.6372       
  1010    80.0903    6353(80)          6461.8247         6413.5439       
  1011    80.1653    6280(79)          6464.7783         6411.4507       
  1012    80.2403    6222(79)          6470.4873         6409.3574       
  1013    80.3153    6336(80)          6478.3145         6407.2637       
  1014    80.3903    6382(80)          6486.5249         6405.1709       
  1015    80.4653    6388(80)          6491.5786         6403.0771       
  1016    80.5403    6310(79)          6489.8975         6400.9839       
  1017    80.6153    6303(79)          6481.1133         6398.8906       
  1018    80.6903    6353(80)          6468.1841         6396.7974       
  1019    80.7653    6391(80)          6454.6025         6394.7041       
  1020    80.8403    6325(80)          6442.5693         6392.6108       
  1021    80.9153    6261(79)          6432.9014         6390.5176       
  1022    80.9903    6275(79)          6425.6182         6388.4243       
  1023    81.0653    6318(79)          6420.4214         6386.3306       
  1024    81.1403    6354(80)          6416.9380         6384.2373       
  1025    81.2153    6387(80)          6414.9644         6382.1440       
  1026    81.2903    6290(79)          6414.5044         6380.0508       
  1027    81.3653    6382(80)          6415.7812         6377.9575       
  1028    81.4403    6376(80)          6419.1577         6375.8643       
  1029    81.5153    6296(79)          6424.9624         6373.7710       
  1030    81.5903    6167(79)          6433.2383         6371.6777       
  1031    81.6653    6325(80)          6443.3115         6369.5845       
  1032    81.7403    6268(79)          6453.1064         6367.4912       
  1033    81.8153    6481(81)          6458.8105         6365.3975       
  1034    81.8903    6394(80)          6456.8779         6363.3042       
  1035    81.9653    6446(80)          6447.4746         6361.2109       
  1036    82.0403    6367(80)          6434.4683         6359.1177       
  1037    82.1153    6367(80)          6421.6045         6357.0244       
  1038    82.1903    6330(80)          6410.7715         6354.9312       
  1039    82.2653    6375(80)          6402.5703         6352.8379       
  1040    82.3403    6423(80)          6396.9673         6350.7446       
  1041    82.4153    6285(79)          6393.7412         6348.6514       
  1042    82.4903    6237(79)          6392.7036         6346.5581       
  1043    82.5653    6380(80)          6393.8589         6344.4644       
  1044    82.6403    6372(80)          6398.2368         6343.1680       
  1045    82.7153    6272(79)          6406.9067         6343.3813       
  1046    82.7903    6329(80)          6418.6406         6343.5947       
  1047    82.8653    6177(79)          6433.3203         6343.8076       
  1048    82.9403    6252(79)          6449.8906         6344.0210       
  1049    83.0153    6218(79)          6465.5669         6344.2344       
  1050    83.0903    6355(80)          6475.7817         6344.4478       
  1051    83.1653    6401(80)          6477.1826         6344.6611       
  1052    83.2403    6406(80)          6471.3794         6344.8745       
  1053    83.3153    6379(80)          6463.2246         6345.0879       
  1054    83.3903    6334(80)          6456.7310         6345.3008       
  1055    83.4653    6417(80)          6454.0449         6345.5142       
  1056    83.5403    6412(80)          6456.2202         6345.7275       
  1057    83.6153    6500(81)          6464.1367         6345.9409       
  1058    83.6903    6451(80)          6479.0054         6346.1543       
  1059    83.7653    6547(81)          6503.0415         6346.3677       
  1060    83.8403    6617(81)          6539.8916         6346.5811       
  1061    83.9153    6492(81)          6595.3115         6346.7939       
  1062    83.9903    6749(82)          6675.5024         6347.0073       
  1063    84.0653    6731(82)          6786.7031         6347.2207       
  1064    84.1403    6986(84)          6931.9092         6347.4341       
  1065    84.2153    7012(84)          7106.8652         6347.6475       
  1066    84.2903    7395(86)          7292.7290         6347.8608       
  1067    84.3653    7845(89)          7449.0996         6348.0737       
  1068    84.4403    8112(90)          7522.3721         6348.2871       
  1069    84.5153    8089(90)          7481.6348         6348.5005       
  1070    84.5903    7897(89)          7345.6338         6348.7139       
  1071    84.6653    7677(88)          7165.0630         6348.9272       
  1072    84.7403    7544(87)          6985.5522         6349.1406       
  1073    84.8153    7073(84)          6831.8301         6349.3540       
  1074    84.8903    6946(83)          6711.6475         6349.5669       
  1075    84.9653    6672(82)          6623.5942         6349.7803       
  1076    85.0403    6627(81)          6562.1646         6349.9937       
  1077    85.1153    6634(81)          6520.6880         6350.2070       
  1078    85.1903    6601(81)          6493.1938         6350.4204       
  1079    85.2653    6687(82)          6475.0864         6350.6338       
  1080    85.3403    6643(82)          6463.2339         6350.8472       
  1081    85.4153    6723(82)          6455.6289         6351.0601       
  1082    85.4903    6511(81)          6451.0684         6351.2734       
  1083    85.5653    6537(81)          6448.6021         6351.4868       
  1084    85.6403    6523(81)          6447.3364         6351.7002       
  1085    85.7153    6580(81)          6446.4668         6351.9136       
  1086    85.7903    6486(81)          6445.7100         6352.1270       
  1087    85.8653    6547(81)          6445.4922         6352.3403       
  1088    85.9403    6503(81)          6446.5132         6352.5532       
  1089    86.0153    6469(80)          6449.3892         6352.7666       
  1090    86.0903    6546(81)          6454.7021         6352.9800       
  1091    86.1653    6526(81)          6463.1895         6353.1934       
  1092    86.2403    6485(81)          6476.0493         6353.4067       
  1093    86.3153    6413(80)          6495.2334         6353.6201       
  1094    86.3903    6492(81)          6523.7285         6353.8335       
  1095    86.4653    6636(81)          6565.7275         6354.0464       
  1096    86.5403    6638(81)          6626.3564         6354.2598       
  1097    86.6153    6776(82)          6710.9004         6354.4731       
  1098    86.6903    6876(83)          6823.2739         6354.6865       
  1099    86.7653    7043(84)          6963.5166         6354.8999       
  1100    86.8403    7341(86)          7123.9346         6355.1133       
  1101    86.9153    7393(86)          7282.8877         6355.3262       
  1102    86.9903    7629(87)          7401.0972         6355.5396       
  1103    87.0653    7786(88)          7436.7129         6355.7529       
  1104    87.1403    7659(88)          7374.4600         6355.9663       
  1105    87.2153    7670(88)          7240.1323         6356.1797       
  1106    87.2903    7477(86)          7077.7261         6356.3931       
  1107    87.3653    7180(85)          6921.3799         6356.6064       
  1108    87.4403    7041(84)          6788.2876         6356.8193       
  1109    87.5153    6946(83)          6683.5957         6357.0327       
  1110    87.5903    6762(82)          6605.9595         6357.2461       
  1111    87.6653    6725(82)          6551.0430         6357.4595       
  1112    87.7403    6744(82)          6513.5498         6357.6729       
  1113    87.8153    6754(82)          6488.6846         6357.8862       
  1114    87.8903    6678(82)          6472.7017         6358.0996       
  1115    87.9653    6578(81)          6462.9531         6358.3125       
  1116    88.0403    6599(81)          6457.6455         6358.5259       
  1117    88.1153    6511(81)          6455.4287         6358.7393       
  1118    88.1903    6587(81)          6454.9482         6358.9526       
  1119    88.2653    6688(82)          6454.4976         6359.1660       
  1120    88.3403    6630(81)          6452.3521         6359.3794       
  1121    88.4153    6512(81)          6447.4082         6359.5928       
  1122    88.4903    6350(80)          6440.3564         6359.8057       
  1123    88.5653    6395(80)          6432.7871         6360.0190       
  1124    88.6403    6284(79)          6426.0132         6360.2324       
  1125    88.7153    6276(79)          6420.7383         6360.4458       
  1126    88.7903    6493(81)          6417.3359         6360.6592       
  1127    88.8653    6505(81)          6416.0562         6360.8726       
  1128    88.9403    6519(81)          6417.1694         6361.0859       
  1129    89.0153    6694(82)          6421.0518         6361.2988       
  1130    89.0903    6668(82)          6428.1841         6361.5122       
  1131    89.1653    6421(80)          6439.0508         6361.7256       
  1132    89.2403    6380(80)          6453.9810         6361.9390       
  1133    89.3153    6441(80)          6472.8135         6362.1523       
  1134    89.3903    6353(80)          6494.4595         6362.3657       
  1135    89.4653    6477(80)          6516.1519         6362.5786       
  1136    89.5403    6380(80)          6532.8652         6362.7920       
  1137    89.6153    6461(80)          6538.6953         6363.0054       
  1138    89.6903    6484(81)          6531.0146         6363.2188       
  1139    89.7653    6477(80)          6513.0254         6363.4321       
  1140    89.8403    6607(81)          6490.7495         6363.6455       
  1141    89.9153    6598(81)          6468.8896         6363.8589       
  1142    89.9903    6532(81)          6450.0454         6364.0718       
  1143    90.0653    6299(79)          6435.1714         6364.2852       
  1144    90.1403    6347(80)          6424.4976         6364.4985       
  1145    90.2153    6340(80)          6417.6499         6364.7119       
  1146    90.2903    6464(80)          6414.3232         6364.9253       
  1147    90.3653    6461(80)          6414.0830         6365.1387       
  1148    90.4403    6383(80)          6416.6553         6365.3521       
  1149    90.5153    6386(80)          6421.8052         6365.5649       
  1150    90.5903    6484(81)          6429.2310         6365.7783       
  1151    90.6653    6428(80)          6438.3350         6365.9917       
  1152    90.7403    6450(80)          6447.8984         6366.2051       
  1153    90.8153    6489(81)          6455.8154         6366.4185       
  1154    90.8903    6502(81)          6459.4395         6366.6318       
  1155    90.9653    6525(81)          6457.1484         6366.8452       
  1156    91.0403    6552(81)          6449.6699         6367.0581       
  1157    91.1153    6552(81)          6439.3862         6367.2715       
  1158    91.1903    6495(81)          6428.6187         6367.4849       
  1159    91.2653    6646(82)          6418.8262         6367.6982       
  1160    91.3403    6564(81)          6410.6577         6367.9116       
  1161    91.4153    6535(81)          6404.2617         6368.1250       
  1162    91.4903    6434(80)          6399.5059         6368.3379       
  1163    91.5653    6550(81)          6396.1206         6368.5513       
  1164    91.6403    6476(80)          6393.7798         6368.7646       
  1165    91.7153    6425(80)          6392.2349         6368.9780       
  1166    91.7903    6436(80)          6391.2554         6369.1914       
  1167    91.8653    6390(80)          6390.6626         6369.4048       
  1168    91.9403    6216(79)          6390.3623         6369.6182       
  1169    92.0153    6343(80)          6390.2593         6369.8311       
  1170    92.0903    6374(80)          6390.3271         6370.0444       
  1171    92.1653    6329(80)          6390.5430         6370.2578       
  1172    92.2403    6391(80)          6390.9150         6370.4712       
  1173    92.3153    6362(80)          6391.4023         6370.6846       
  1174    92.3903    6232(79)          6392.0879         6370.9434       
  1175    92.4653    6153(78)          6395.1836         6373.4370       
  1176    92.5403    6435(80)          6398.4321         6375.9302       
  1177    92.6153    6359(80)          6401.9106         6378.4238       
  1178    92.6903    6343(80)          6405.6851         6380.9170       
  1179    92.7653    6359(80)          6409.8496         6383.4106       
  1180    92.8403    6287(79)          6414.5200         6385.9043       
  1181    92.9153    6427(80)          6419.8276         6388.3975       
  1182    92.9903    6562(81)          6425.9028         6390.8911       
  1183    93.0653    6349(80)          6432.8369         6393.3848       
  1184    93.1403    6338(80)          6440.6499         6395.8779       
  1185    93.2153    6359(80)          6449.1929         6398.3716       
  1186    93.2903    6443(80)          6458.1704         6400.8647       
  1187    93.3653    6662(82)          6466.8618         6403.3584       
  1188    93.4403    6621(81)          6474.3120         6405.8521       
  1189    93.5153    6526(81)          6479.7876         6408.3452       
  1190    93.5903    6359(80)          6483.4980         6410.8389       
  1191    93.6653    6461(80)          6486.2666         6413.3320       
  1192    93.7403    6349(80)          6489.4507         6415.8257       
  1193    93.8153    6437(80)          6494.1943         6418.3193       
  1194    93.8903    6381(80)          6501.5088         6420.8125       
  1195    93.9653    6384(80)          6512.4780         6423.3062       
  1196    94.0403    6347(80)          6528.4126         6425.7998       
  1197    94.1153    6433(80)          6550.9233         6428.2930       
  1198    94.1903    6321(80)          6581.9243         6430.7866       
  1199    94.2653    6389(80)          6623.3760         6433.2798       
  1200    94.3403    6434(80)          6676.9712         6435.7734       
  1201    94.4153    6392(80)          6743.5146         6438.2671       
  1202    94.4903    6422(80)          6822.0879         6440.7603       
  1203    94.5653    6535(81)          6908.9473         6443.2539       
  1204    94.6403    6718(82)          6995.4736         6445.7471       
  1205    94.7153    6929(83)          7067.4678         6448.2407       
  1206    94.7903    6952(83)          7107.5786         6450.7344       
  1207    94.8653    7010(84)          7104.2305         6453.2275       
  1208    94.9403    6874(83)          7059.5137         6455.7212       
  1209    95.0153    6803(82)          6987.6382         6458.2144       
  1210    95.0903    6834(83)          6905.5220         6460.7080       
  1211    95.1653    6698(82)          6825.8696         6463.2017       
  1212    95.2403    6632(81)          6755.8027         6465.6948       
  1213    95.3153    6535(81)          6698.2227         6468.1885       
  1214    95.3903    6544(81)          6653.5308         6470.6821       
  1215    95.4653    6705(82)          6620.6011         6473.1753       
  1216    95.5403    6623(81)          6597.6367         6475.6689       
  1217    95.6153    6528(81)          6582.6445         6478.1621       
  1218    95.6903    6463(80)          6573.7568         6480.6558       
  1219    95.7653    6451(80)          6569.3677         6483.1494       
  1220    95.8403    6522(81)          6568.2974         6485.6431       
  1221    95.9153    6584(81)          6569.3945         6488.1362       
  1222    95.9903    6500(81)          6571.7593         6490.6294       
  1223    96.0653    6414(80)          6574.4033         6493.1230       
  1224    96.1403    6467(80)          6576.4258         6495.6167       
  1225    96.2153    6553(81)          6577.4038         6498.1104       
  1226    96.2903    6507(81)          6577.5942         6500.6035       
  1227    96.3653    6418(80)          6577.4990         6503.0967       
  1228    96.4403    6475(80)          6578.4429         6505.5903       
  1229    96.5153    6509(81)          6581.3848         6508.0840       
  1230    96.5903    6537(81)          6586.9189         6510.5776       
  1231    96.6653    6531(81)          6595.8384         6513.0708       
  1232    96.7403    6584(81)          6608.9443         6515.5645       
  1233    96.8153    6417(80)          6627.0103         6518.0576       
  1234    96.8903    6435(80)          6650.6504         6520.5513       
  1235    96.9653    6518(81)          6680.1182         6523.0449       
  1236    97.0403    6531(81)          6715.0469         6525.5381       
  1237    97.1153    6546(81)          6754.0029         6528.0317       
  1238    97.1903    6698(82)          6793.9316         6530.5254       
  1239    97.2653    6763(82)          6829.6509         6533.0186       
  1240    97.3403    6869(83)          6854.4341         6535.5122       
  1241    97.4153    6818(83)          6862.5215         6538.0054       
  1242    97.4903    6737(82)          6852.3027         6540.4990       
  1243    97.5653    6866(83)          6827.2383         6542.9927       
  1244    97.6403    6790(82)          6793.6587         6545.4858       
  1245    97.7153    6790(82)          6757.7495         6547.9795       
  1246    97.7903    6764(82)          6723.8457         6550.4727       
  1247    97.8653    6707(82)          6694.3447         6552.9663       
  1248    97.9403    6625(81)          6670.1841         6555.4600       
  1249    98.0153    6629(81)          6651.4214         6557.9531       
  1250    98.0903    6755(82)          6637.5615         6560.4468       
  1251    98.1653    6548(81)          6627.8379         6562.9399       
  1252    98.2403    6703(82)          6621.4189         6565.4336       
  1253    98.3153    6706(82)          6617.5195         6567.9272       
  1254    98.3903    6775(82)          6615.4873         6570.4204       
  1255    98.4653    6822(83)          6614.7417         6572.8315       
  1256    98.5403    6641(81)          6614.8950         6575.1270       
  1257    98.6153    6632(81)          6615.8345         6577.4229       
  1258    98.6903    6718(82)          6617.4263         6579.7188       
  1259    98.7653    6601(81)          6619.6172         6582.0146       
  1260    98.8403    6594(81)          6622.4219         6584.3105       
  1261    98.9153    6662(82)          6625.9199         6586.6060       
  1262    98.9903    6792(82)          6630.2739         6588.9019       
  1263    99.0653    6757(82)          6635.7354         6591.1978       
  1264    99.1403    6770(82)          6642.6631         6593.4937       
  1265    99.2153    6663(82)          6651.5322         6595.7896       
  1266    99.2903    6685(82)          6662.9082         6598.0854       
  1267    99.3653    6601(81)          6677.4180         6600.3809       
  1268    99.4403    6659(82)          6695.6597         6602.6768       
  1269    99.5153    6747(82)          6718.0796         6604.9727       
  1270    99.5903    6756(82)          6744.5938         6607.2686       
  1271    99.6657    6947(83)          6775.2969         6609.5762       
  1272    99.7407    6812(83)          6808.8101         6611.8726       
  1273    99.8157    6806(82)          6842.6929         6614.1680       
  1274    99.8907    6949(83)          6873.0830         6616.4639       
  1275    99.9657    6999(84)          6895.0654         6618.7598       
  1276   100.0407    6987(84)          6904.2334         6621.0557       
  1277   100.1157    7120(84)          6898.8198         6623.3516       
  1278   100.1907    7143(85)          6880.7271         6625.6470       
  1279   100.2657    7043(84)          6854.4585         6627.9429       
  1280   100.3407    7074(84)          6824.9463         6630.2388       
  1281   100.4157    7075(84)          6796.0210         6632.5347       
  1282   100.4907    6964(83)          6770.0308         6634.8306       
  1283   100.5657    6817(83)          6748.1528         6637.1260       
  1284   100.6407    6845(83)          6730.7661         6639.4224       
  1285   100.7157    6712(82)          6717.7290         6641.7178       
  1286   100.7907    6811(83)          6708.6055         6644.0137       
  1287   100.8657    6819(83)          6702.7915         6646.3096       
  1288   100.9407    6903(83)          6699.6367         6648.6055       
  1289   101.0157    6751(82)          6698.4971         6650.9014       
  1290   101.0907    6768(82)          6698.7524         6653.1968       
  1291   101.1657    6667(82)          6699.8008         6655.4927       
  1292   101.2407    6778(82)          6701.0503         6657.7886       
  1293   101.3157    6707(82)          6702.0278         6660.0845       
  1294   101.3907    6748(82)          6702.4468         6662.3804       
  1295   101.4657    6669(82)          6702.3359         6664.6758       
  1296   101.5407    6681(82)          6701.9438         6666.9717       
  1297   101.6157    6642(81)          6701.5703         6669.2676       
  1298   101.6907    6496(81)          6701.4619         6671.5635       
  1299   101.7657    6670(82)          6701.7896         6673.8594       
  1300   101.8407    6650(82)          6702.6655         6676.1553       
  1301   101.9157    6709(82)          6704.1636         6678.4507       
  1302   101.9907    6613(81)          6706.3359         6680.7466       
  1303   102.0657    6608(81)          6709.2109         6683.0425       
  1304   102.1407    6696(82)          6712.7949         6685.3384       
  1305   102.2157    6675(82)          6717.0640         6687.6343       
  1306   102.2907    6620(81)          6721.9482         6689.9297       
  1307   102.3657    6755(82)          6727.3145         6692.2256       
  1308   102.4407    6936(83)          6732.9258         6694.5215       
  1309   102.5157    6896(83)          6738.4253         6696.8174       
  1310   102.5907    7046(84)          6743.3452         6699.1133       
  1311   102.6657    6912(83)          6747.2007         6701.4087       
  1312   102.7407    6865(83)          6749.6558         6703.7051       
  1313   102.8157    6812(83)          6750.5928         6706.0005       
  1314   102.8907    6866(83)          6750.3799         6708.2964       
  1315   102.9657    6993(84)          6749.4346         6710.5923       
  1316   103.0407    6859(83)          6748.2598         6712.8877       
  1317   103.1157    6959(83)          6747.2700         6715.1841       
  1318   103.1907    6892(83)          6746.7515         6717.4795       
  1319   103.2657    6771(82)          6746.8745         6719.7754       
  1320   103.3407    6807(83)          6747.7261         6722.0713       
  1321   103.4157    6882(83)          6749.3335         6724.3672       
  1322   103.4907    6904(83)          6751.6719         6726.6631       
  1323   103.5657    6901(83)          6754.6777         6728.9585       
  1324   103.6407    6880(83)          6758.2446         6731.2544       
  1325   103.7157    6754(82)          6762.2124         6733.5503       
  1326   103.7907    6775(82)          6766.3555         6735.8462       
  1327   103.8657    6801(82)          6770.3652         6738.1421       
  1328   103.9407    6877(83)          6773.8799         6740.4375       
  1329   104.0157    6938(83)          6776.5752         6742.7339       
  1330   104.0907    6847(83)          6778.2974         6745.0293       
  1331   104.1657    6809(83)          6779.1387         6747.3252       
  1332   104.2407    6891(83)          6779.3691         6749.6211       
  1333   104.3157    6822(83)          6779.3071         6751.9170       
  1334   104.3907    6697(82)          6779.2144         6754.2129       
  1335   104.4657    6889(83)          6779.2666         6756.5083       
  1336   104.5407    6827(83)          6779.6006         6758.8042       
  1337   104.6157    6740(82)          6780.2539         6761.1001       
  1338   104.6907    6648(82)          6781.2324         6763.3960       
  1339   104.7657    6757(82)          6782.5215         6765.6919       
  1340   104.8407    6735(82)          6784.0903         6767.9873       
  1341   104.9157    6732(82)          6785.9009         6770.2832       
  1342   104.9907    6723(82)          6787.9146         6772.5791       
  1343   105.0657    6799(82)          6790.0957         6774.8750       
  1344   105.1407    6748(82)          6792.4136         6777.1709       
  1345   105.2157    6757(82)          6793.2271         6777.8486       
  1346   105.2907    6648(82)          6793.6309         6778.0190       
  1347   105.3657    6749(82)          6794.1235         6778.1899       
  1348   105.4407    6869(83)          6794.6992         6778.3604       
  1349   105.5157    6850(83)          6795.3584         6778.5312       
  1350   105.5907    6860(83)          6796.1050         6778.7017       
  1351   105.6657    6893(83)          6796.9458         6778.8721       
  1352   105.7407    6859(83)          6797.8926         6779.0430       
  1353   105.8157    6843(83)          6798.9585         6779.2134       
  1354   105.8907    6644(82)          6800.1602         6779.3838       
  1355   105.9657    6803(82)          6801.5176         6779.5547       
  1356   106.0407    6762(82)          6803.0498         6779.7251       
  1357   106.1157    6603(81)          6804.7798         6779.8960       
  1358   106.1907    6691(82)          6806.7300         6780.0664       
  1359   106.2657    6793(82)          6808.9233         6780.2368       
  1360   106.3407    6747(82)          6811.3828         6780.4077       
  1361   106.4157    6788(82)          6814.1323         6780.5781       
  1362   106.4907    6826(83)          6817.1982         6780.7490       
  1363   106.5657    6858(83)          6820.6138         6780.9194       
  1364   106.6407    6793(82)          6824.4336         6781.0898       
  1365   106.7157    6761(82)          6828.7651         6781.2607       
  1366   106.7907    6719(82)          6833.8096         6781.4312       
  1367   106.8657    6764(82)          6839.9004         6781.6016       
  1368   106.9407    6884(83)          6847.5093         6781.7725       
  1369   107.0157    6877(83)          6857.2251         6781.9429       
  1370   107.0907    6887(83)          6869.7256         6782.1138       
  1371   107.1657    6832(83)          6885.7388         6782.2842       
  1372   107.2407    6884(83)          6905.9946         6782.4546       
  1373   107.3157    6786(82)          6931.1558         6782.6255       
  1374   107.3907    6864(83)          6961.7109         6782.7959       
  1375   107.4657    6952(83)          6997.8770         6782.9668       
  1376   107.5407    6922(83)          7039.4395         6783.1372       
  1377   107.6157    6898(83)          7085.5767         6783.3076       
  1378   107.6907    6894(83)          7134.6128         6783.4785       
  1379   107.7657    6853(83)          7183.6924         6783.6489       
  1380   107.8407    7239(85)          7228.6572         6783.8193       
  1381   107.9157    7169(85)          7264.1782         6783.9902       
  1382   107.9907    7140(85)          7284.8550         6784.1606       
  1383   108.0657    7238(85)          7287.0312         6784.3315       
  1384   108.1407    7504(87)          7270.3735         6784.5020       
  1385   108.2157    7375(86)          7238.0205         6784.6724       
  1386   108.2907    7179(85)          7195.1611         6784.8433       
  1387   108.3657    7145(85)          7147.1992         6785.0137       
  1388   108.4407    7132(84)          7098.5493         6785.1846       
  1389   108.5157    7178(85)          7052.3042         6785.3550       
  1390   108.5907    7106(84)          7010.3457         6785.5254       
  1391   108.6657    6905(83)          6973.6489         6785.6963       
  1392   108.7407    7046(84)          6942.5371         6785.8667       
  1393   108.8157    6948(83)          6916.8755         6786.0371       
  1394   108.8907    6737(82)          6896.2373         6786.2080       
  1395   108.9657    6769(82)          6880.0054         6786.3784       
  1396   109.0407    6747(82)          6867.4956         6786.5493       
  1397   109.1157    6912(83)          6858.0259         6786.7197       
  1398   109.1907    6834(83)          6850.9775         6786.8901       
  1399   109.2657    6851(83)          6845.8281         6787.0610       
  1400   109.3407    6793(82)          6842.1616         6787.2314       
  1401   109.4157    6783(82)          6839.6826         6787.4023       
  1402   109.4907    6760(82)          6838.0571         6787.5728       
  1403   109.5657    6858(83)          6837.4336         6787.7432       
  1404   109.6407    6864(83)          6837.8745         6787.9141       
  1405   109.7157    6710(82)          6839.3691         6788.0845       
  1406   109.7907    6839(83)          6842.0513         6788.2549       
  1407   109.8657    6664(82)          6846.0840         6788.4258       
  1408   109.9407    6679(82)          6851.6255         6788.5962       
  1409   110.0157    6783(82)          6858.8174         6788.7671       
  1410   110.0907    6794(82)          6867.7524         6788.9375       
  1411   110.1657    6848(83)          6878.4331         6789.1079       
  1412   110.2407    6776(82)          6890.7588         6789.2788       
  1413   110.3157    6729(82)          6904.4453         6789.4492       
  1414   110.3907    6748(82)          6918.9941         6789.6201       
  1415   110.4657    6819(83)          6933.6055         6789.7905       
  1416   110.5407    6808(83)          6947.1167         6789.9609       
  1417   110.6157    6788(82)          6958.0674         6790.1318       
  1418   110.6907    6930(83)          6964.9004         6790.3022       
  1419   110.7657    6974(84)          6966.4478         6790.4727       
  1420   110.8407    6703(82)          6962.3804         6790.6436       
  1421   110.9157    6846(83)          6953.3618         6790.8140       
  1422   110.9907    6821(83)          6940.7393         6790.9849       
  1423   111.0657    6927(83)          6926.0654         6791.1553       
  1424   111.1407    6863(83)          6910.6978         6791.3257       
  1425   111.2157    7027(84)          6895.6470         6791.4966       
  1426   111.2907    6931(83)          6881.5942         6791.6670       
  1427   111.3657    6852(83)          6868.9478         6791.8379       
  1428   111.4407    6885(83)          6857.9038         6792.0083       
  1429   111.5157    6893(83)          6848.5093         6792.1787       
  1430   111.5907    6944(83)          6840.7021         6792.3496       
  1431   111.6657    6880(83)          6834.3525         6792.5200       
  1432   111.7407    6766(82)          6829.2773         6792.6904       
  1433   111.8157    6847(83)          6825.2812         6792.8613       
  1434   111.8907    6759(82)          6822.1626         6793.0317       
  1435   111.9657    6769(82)          6819.7324         6793.2026       
  1436   112.0407    6922(83)          6817.8242         6793.3730       
  1437   112.1157    6902(83)          6816.2988         6793.5435       
  1438   112.1907    6625(81)          6815.0503         6793.7144       
  1439   112.2657    6791(82)          6814.0010         6793.8848       
  1440   112.3407    6866(83)          6813.1030         6794.0557       
  1441   112.4157    6852(83)          6812.3262         6794.2261       
  1442   112.4907    6775(82)          6811.6538         6794.3965       
  1443   112.5657    6740(82)          6811.0747         6794.5674       
  1444   112.6407    6811(83)          6810.5815         6794.7378       
  1445   112.7157    6782(82)          6810.1675         6794.9082       
  1446   112.7907    6794(82)          6809.8281         6795.0791       
  1447   112.8657    6779(82)          6809.4829         6795.2495       
  1448   112.9407    6910(83)          6809.2778         6795.4204       
  1449   113.0157    6775(82)          6809.0894         6795.5908       
  1450   113.0907    6695(82)          6809.0000         6795.7612       
  1451   113.1657    6803(82)          6808.9648         6795.9321       
  1452   113.2407    6705(82)          6808.9795         6796.1025       
  1453   113.3157    6770(82)          6809.3525         6796.5840       
  1454   113.3907    6936(83)          6811.4897         6798.7822       
  1455   113.4657    6825(83)          6813.6743         6800.9805       
  1456   113.5407    6872(83)          6815.9087         6803.1787       
  1457   113.6157    6727(82)          6818.1958         6805.3770       
  1458   113.6907    6733(82)          6820.5410         6807.5747       
  1459   113.7657    6825(83)          6822.9526         6809.7734       
  1460   113.8407    6814(83)          6825.4380         6811.9712       
  1461   113.9157    6886(83)          6828.0078         6814.1694       
  1462   113.9907    6693(82)          6830.6733         6816.3677       
  1463   114.0657    6688(82)          6833.4458         6818.5659       
  1464   114.1407    6733(82)          6836.3359         6820.7642       
  1465   114.2157    6825(83)          6839.3525         6822.9619       
  1466   114.2907    6905(83)          6842.5034         6825.1602       
  1467   114.3657    6695(82)          6845.7910         6827.3584       
  1468   114.4407    6894(83)          6849.2124         6829.5566       
  1469   114.5157    6827(83)          6852.7578         6831.7549       
  1470   114.5907    6764(82)          6856.4092         6833.9531       
  1471   114.6657    6813(83)          6860.1362         6836.1509       
  1472   114.7407    6965(83)          6863.8994         6838.3496       
  1473   114.8157    6897(83)          6867.6465         6840.5474       
  1474   114.8907    6924(83)          6871.3315         6842.7456       
  1475   114.9657    6926(83)          6874.9258         6844.9438       
  1476   115.0407    6921(83)          6878.4424         6847.1421       
  1477   115.1157    7016(84)          6881.9512         6849.3403       
  1478   115.1907    6998(84)          6885.5737         6851.5386       
  1479   115.2657    7015(84)          6889.4673         6853.7368       
  1480   115.3407    7014(84)          6893.8052         6855.9346       
  1481   115.4157    6969(83)          6898.7544         6858.1328       
  1482   115.4907    6900(83)          6904.4688         6860.3311       
  1483   115.5657    6926(83)          6911.0723         6862.5293       
  1484   115.6407    6918(83)          6918.6572         6864.7275       
  1485   115.7157    6962(83)          6927.2754         6866.9258       
  1486   115.7907    6970(83)          6936.9199         6869.1235       
  1487   115.8657    6943(83)          6947.5278         6871.3218       
  1488   115.9407    7011(84)          6958.9429         6873.5200       
  1489   116.0157    6968(83)          6970.9116         6875.7183       
  1490   116.0907    7024(84)          6983.0537         6877.9165       
  1491   116.1657    6922(83)          6994.8403         6880.1147       
  1492   116.2407    6971(83)          7005.6128         6882.3130       
  1493   116.3157    6983(84)          7014.6216         6884.5107       
  1494   116.3907    6934(83)          7021.1162         6886.7090       
  1495   116.4657    7051(84)          7024.6743         6888.9072       
  1496   116.5407    7105(84)          7025.0552         6891.1055       
  1497   116.6157    7040(84)          7022.6235         6893.3037       
  1498   116.6907    7073(84)          7017.9058         6895.5020       
  1499   116.7657    7067(84)          7011.6421         6897.7002       
  1500   116.8407    6966(83)          7004.5664         6899.8979       
  1501   116.9157    7036(84)          6997.3105         6902.0962       
  1502   116.9907    7109(84)          6990.3467         6904.2944       
  1503   117.0657    7132(84)          6984.0181         6906.4927       
  1504   117.1407    6912(83)          6978.5449         6908.6909       
  1505   117.2157    7000(84)          6974.0542         6910.8892       
  1506   117.2907    7084(84)          6970.6050         6913.0869       
  1507   117.3657    6951(83)          6968.1968         6915.2852       
  1508   117.4407    7037(84)          6966.7954         6917.4834       
  1509   117.5157    6901(83)          6966.3384         6919.6816       
  1510   117.5907    6954(83)          6966.7490         6921.8799       
  1511   117.6657    6912(83)          6967.9536         6924.0781       
  1512   117.7407    6868(83)          6969.8867         6926.2764       
  1513   117.8157    6975(84)          6972.5137         6928.4741       
  1514   117.8907    6902(83)          6975.8374         6930.6729       
  1515   117.9657    7038(84)          6979.9009         6932.8706       
  1516   118.0407    6995(84)          6984.7930         6935.0688       
  1517   118.1157    7007(84)          6990.6343         6937.2671       
  1518   118.1907    6957(83)          6997.5698         6939.4653       
  1519   118.2657    6963(83)          7005.7490         6941.6636       
  1520   118.3407    6980(84)          7015.3384         6943.8618       
  1521   118.4157    7053(84)          7026.4712         6946.0596       
  1522   118.4907    7127(84)          7039.2588         6948.2578       
  1523   118.5657    7336(86)          7053.7646         6950.4561       
  1524   118.6407    7298(85)          7069.9888         6952.6543       
  1525   118.7157    7208(85)          7087.8452         6954.8525       
  1526   118.7907    7284(85)          7107.1431         6957.0508       
  1527   118.8657    7260(85)          7127.5552         6959.2490       
  1528   118.9407    7098(84)          7148.5811         6961.4468       
  1529   119.0157    7225(85)          7169.5205         6963.6450       
  1530   119.0907    7317(86)          7189.4448         6965.8433       
  1531   119.1657    7227(85)          7207.2271         6968.0415       
  1532   119.2407    7211(85)          7221.6343         6970.2397       
  1533   119.3157    7398(86)          7231.5200         6972.4380       
  1534   119.3907    7412(86)          7236.0757         6974.6362       
  1535   119.4657    7455(86)          7235.0557         6976.8340       
  1536   119.5407    7424(86)          7228.8477         6979.0322       
  1537   119.6157    7180(85)          7218.3604         6981.2305       
  1538   119.6907    7380(86)          7204.7900         6983.4287       
  1539   119.7657    7257(85)          7189.3706         6985.6270       
  1540   119.8407    7311(86)          7173.2012         6987.8252       
  1541   119.9157    7305(85)          7157.1621         6990.0229       
  1542   119.9907    7257(85)          7141.9097         6992.2212       
  1543   120.0657    7052(84)          7127.8989         6994.4194       
  1544   120.1407    7174(85)          7115.4297         6996.6177       
  1545   120.2157    6983(84)          7104.6641         6998.8159       
  1546   120.2907    7177(85)          7095.6460         7001.0142       
  1547   120.3657    7259(85)          7088.3594         7003.2124       
  1548   120.4407    7161(85)          7082.7031         7005.4102       
  1549   120.5157    7159(85)          7078.5361         7007.6089       
  1550   120.5907    7139(84)          7075.6836         7009.8066       
  1551   120.6657    7087(84)          7073.9600         7012.0049       
  1552   120.7407    7227(85)          7073.1831         7014.2031       
  1553   120.8157    7122(84)          7073.1953         7016.4014       
  1554   120.8907    7271(85)          7073.8774         7018.5996       
  1555   120.9657    7197(85)          7075.1577         7020.7974       
  1556   121.0407    7176(85)          7077.0093         7022.9956       
  1557   121.1157    7268(85)          7079.4458         7025.1938       
  1558   121.1907    7313(86)          7082.5049         7027.3921       
  1559   121.2657    7316(86)          7086.2397         7029.5903       
  1560   121.3407    7189(85)          7090.7026         7031.7886       
  1561   121.4157    7141(85)          7095.9331         7033.9863       
  1562   121.4907    7177(85)          7101.9600         7036.1851       
  1563   121.5657    7236(85)          7108.7783         7038.3828       
  1564   121.6407    7065(84)          7116.3569         7040.5811       
  1565   121.7157    7197(85)          7124.6255         7042.7793       
  1566   121.7907    7184(85)          7133.4595         7044.9775       
  1567   121.8657    7240(85)          7142.6885         7047.1758       
  1568   121.9407    7284(85)          7152.0635         7049.3740       
  1569   122.0157    7124(84)          7161.2603         7051.5723       
  1570   122.0907    7253(85)          7169.9048         7053.7700       
  1571   122.1657    7293(85)          7177.5439         7055.9683       
  1572   122.2407    7111(84)          7183.7407         7058.1665       
  1573   122.3157    7067(84)          7188.1118         7060.3647       
  1574   122.3907    7140(84)          7190.4204         7062.5630       
  1575   122.4657    7107(84)          7190.6235         7064.7612       
  1576   122.5407    7157(85)          7188.8833         7066.9590       
  1577   122.6157    7227(85)          7185.5225         7069.1572       
  1578   122.6907    7173(85)          7180.9614         7071.3555       
  1579   122.7657    7266(85)          7175.6362         7073.5537       
  1580   122.8407    7323(86)          7169.9482         7075.7520       
  1581   122.9157    7173(85)          7164.2393         7077.9502       
  1582   122.9907    7242(85)          7158.7666         7080.1484       
  1583   123.0657    7107(84)          7153.7290         7082.3462       
  1584   123.1407    7079(84)          7149.2593         7084.5444       
  1585   123.2157    7005(84)          7145.4385         7086.7427       
  1586   123.2907    7109(84)          7142.3115         7088.9409       
  1587   123.3657    7012(84)          7139.8809         7091.1392       
  1588   123.4407    7036(84)          7138.1279         7093.3374       
  1589   123.5157    7127(84)          7137.0073         7095.5356       
  1590   123.5907    7070(84)          7136.4570         7097.7334       
  1591   123.6657    7183(85)          7136.4058         7099.9316       
  1592   123.7407    7156(85)          7136.7705         7102.1299       
  1593   123.8157    7199(85)          7137.4712         7104.3281       
  1594   123.8907    7112(84)          7138.4331         7106.5264       
  1595   123.9657    7111(84)          7139.5947         7108.7246       
  1596   124.0407    7123(84)          7140.9131         7110.9224       
  1597   124.1157    7178(85)          7142.3647         7113.1211       
  1598   124.1907    6932(83)          7143.9424         7115.3188       
  1599   124.2657    6943(83)          7145.6528         7117.5171       
  1600   124.3407    7000(84)          7147.5093         7119.7153       
  1601   124.4157    7195(85)          7149.5264         7121.9136       
  1602   124.4907    7092(84)          7151.7173         7124.1118       
  1603   124.5657    7020(84)          7154.0923         7126.3096       
  1604   124.6407    6988(84)          7156.9561         7128.8062       
  1605   124.7157    6994(84)          7160.1348         7131.4287       
  1606   124.7907    7171(85)          7163.4951         7134.0513       
  1607   124.8657    6994(84)          7167.0239         7136.6743       
  1608   124.9407    7110(84)          7170.6963         7139.2969       
  1609   125.0157    7031(84)          7174.4805         7141.9199       
  1610   125.0907    7114(84)          7178.3311         7144.5425       
  1611   125.1657    7109(84)          7182.1943         7147.1655       
  1612   125.2407    7285(85)          7186.0034         7149.7881       
  1613   125.3157    7186(85)          7189.6851         7152.4111       
  1614   125.3907    7098(84)          7193.1650         7155.0337       
  1615   125.4657    7283(85)          7196.3765         7157.6567       
  1616   125.5407    7164(85)          7199.2700         7160.2793       
  1617   125.6157    7074(84)          7201.8242         7162.9023       
  1618   125.6907    7164(85)          7204.0474         7165.5249       
  1619   125.7657    7258(85)          7205.9771         7168.1479       
  1620   125.8407    7115(84)          7207.6694         7170.7705       
  1621   125.9157    7089(84)          7209.1997         7173.3931       
  1622   125.9907    7205(85)          7210.6392         7176.0161       
  1623   126.0657    7143(85)          7212.0557         7178.6392       
  1624   126.1407    7083(84)          7213.5078         7181.2617       
  1625   126.2157    7188(85)          7215.0469         7183.8848       
  1626   126.2907    7148(85)          7216.7148         7186.5073       
  1627   126.3657    7148(85)          7218.5464         7189.1304       
  1628   126.4407    7195(85)          7220.5708         7191.7529       
  1629   126.5157    7332(86)          7222.8159         7194.3760       
  1630   126.5907    7166(85)          7225.3057         7196.9985       
  1631   126.6657    7027(84)          7228.0659         7199.6211       
  1632   126.7407    7247(85)          7231.1230         7202.2441       
  1633   126.8157    7177(85)          7234.5049         7204.8667       
  1634   126.8907    7216(85)          7238.2461         7207.4897       
  1635   126.9657    7184(85)          7242.3828         7210.1128       
  1636   127.0407    7226(85)          7246.9575         7212.7354       
  1637   127.1157    7166(85)          7252.0181         7215.3584       
  1638   127.1907    7059(84)          7257.6143         7217.9810       
  1639   127.2657    7220(85)          7263.8032         7220.6040       
  1640   127.3407    7256(85)          7270.6396         7223.2266       
  1641   127.4157    7293(85)          7278.1768         7225.8491       
  1642   127.4907    7240(85)          7286.4697         7228.4722       
  1643   127.5657    7136(84)          7295.5562         7231.0947       
  1644   127.6407    7178(85)          7305.4517         7233.7178       
  1645   127.7157    7215(85)          7316.1182         7236.3403       
  1646   127.7907    7316(86)          7327.7178         7238.9634       
  1647   127.8657    7225(85)          7340.0698         7241.5864       
  1648   127.9407    7197(85)          7353.2285         7244.2090       
  1649   128.0157    7315(86)          7367.0459         7246.8320       
  1650   128.0907    7155(85)          7381.3750         7249.4546       
  1651   128.1657    7150(85)          7396.0220         7252.0771       
  1652   128.2407    7293(85)          7410.7412         7254.6997       
  1653   128.3157    7216(85)          7425.2266         7257.3232       
  1654   128.3907    7234(85)          7439.0942         7259.9458       
  1655   128.4657    7396(86)          7451.9146         7262.5684       
  1656   128.5407    7581(87)          7463.2256         7265.1914       
  1657   128.6157    7431(86)          7472.5820         7267.8140       
  1658   128.6907    7582(87)          7479.6035         7270.4370       
  1659   128.7657    7529(87)          7484.0249         7273.0601       
  1660   128.8407    7628(87)          7485.7495         7275.6826       
  1661   128.9157    7674(88)          7484.8657         7278.3052       
  1662   128.9907    7603(87)          7481.6250         7280.9277       
  1663   129.0657    7576(87)          7476.3989         7283.5513       
  1664   129.1407    7636(87)          7469.6313         7286.1738       
  1665   129.2157    7588(87)          7461.7842         7288.7964       
  1666   129.2907    7546(87)          7453.2974         7291.4194       
  1667   129.3657    7470(86)          7444.5498         7294.0420       
  1668   129.4407    7494(87)          7435.8623         7296.6650       
  1669   129.5157    7544(87)          7427.4980         7299.2881       
  1670   129.5907    7479(86)          7419.6597         7301.9106       
  1671   129.6657    7459(86)          7412.5000         7304.5332       
  1672   129.7407    7604(87)          7406.1172         7307.1558       
  1673   129.8157    7651(87)          7400.5771         7309.7793       
  1674   129.8907    7357(86)          7395.9131         7312.4019       
  1675   129.9657    7360(86)          7392.1333         7315.0244       
  1676   130.0407    7363(86)          7389.2227         7317.6475       
  1677   130.1157    7420(86)          7387.1440         7320.2700       
  1678   130.1907    7239(85)          7385.8535         7322.8931       
  1679   130.2657    7574(87)          7385.3018         7325.5156       
  1680   130.3407    7608(87)          7385.4395         7328.1387       
  1681   130.4157    7583(87)          7386.2197         7330.7612       
  1682   130.4907    7530(87)          7387.6025         7333.3838       
  1683   130.5657    7610(87)          7389.5581         7336.0073       
  1684   130.6407    7455(86)          7392.0635         7338.6299       
  1685   130.7157    7526(87)          7395.1045         7341.2524       
  1686   130.7907    7646(87)          7398.6704         7343.8750       
  1687   130.8657    7371(86)          7402.7520         7346.4980       
  1688   130.9407    7539(87)          7407.3408         7349.1211       
  1689   131.0157    7525(87)          7412.4229         7351.7437       
  1690   131.0907    7359(86)          7417.9819         7354.3667       
  1691   131.1657    7380(86)          7423.9917         7356.9893       
  1692   131.2407    7355(86)          7430.4194         7359.6118       
  1693   131.3157    7323(86)          7437.2236         7362.2354       
  1694   131.3907    7341(86)          7444.3418         7364.8579       
  1695   131.4657    7452(86)          7451.7017         7367.4805       
  1696   131.5407    7325(86)          7459.9849         7370.8784       
  1697   131.6157    7320(86)          7471.0532         7377.0269       
  1698   131.6907    7394(86)          7482.0225         7383.1763       
  1699   131.7657    7362(86)          7492.6948         7389.3247       
  1700   131.8407    7315(86)          7503.0088         7395.4731       
  1701   131.9157    7452(86)          7512.7441         7401.6216       
  1702   131.9907    7406(86)          7521.7432         7407.7695       
  1703   132.0657    7592(87)          7529.8789         7413.9194       
  1704   132.1407    7652(87)          7537.0488         7420.0674       
  1705   132.2157    7736(88)          7543.2075         7426.2158       
  1706   132.2907    7354(86)          7548.3540         7432.3643       
  1707   132.3657    7641(87)          7552.5361         7438.5127       
  1708   132.4407    7605(87)          7555.8438         7444.6621       
  1709   132.5157    7642(87)          7558.3989         7450.8105       
  1710   132.5907    7370(86)          7560.3477         7456.9585       
  1711   132.6657    7382(86)          7561.8481         7463.1069       
  1712   132.7407    7331(86)          7563.0547         7469.2554       
  1713   132.8157    7554(87)          7564.1128         7475.4048       
  1714   132.8907    7651(87)          7565.1548         7481.5532       
  1715   132.9657    7668(88)          7566.2930         7487.7012       
  1716   133.0407    7700(88)          7567.6250         7493.8496       
  1717   133.1157    7653(87)          7569.2266         7499.9980       
  1718   133.1907    7418(86)          7571.1558         7506.1475       
  1719   133.2657    7489(87)          7573.4580         7512.2959       
  1720   133.3407    7567(87)          7575.9189         7518.1978       
  1721   133.4157    7428(86)          7572.9067         7518.1978       
  1722   133.4907    7472(86)          7570.3354         7518.1978       
  1723   133.5657    7497(87)          7568.2095         7518.1978       
  1724   133.6407    7515(87)          7566.5312         7518.1978       
  1725   133.7157    7673(88)          7565.2969         7518.1978       
  1726   133.7907    7578(87)          7564.5024         7518.1978       
  1727   133.8657    7906(89)          7564.1421         7518.1978       
  1728   133.9407    7737(88)          7564.2109         7518.1978       
  1729   134.0157    7749(88)          7564.7056         7518.1978       
  1730   134.0907    7847(89)          7565.6250         7518.1978       
  1731   134.1657    7899(89)          7566.9683         7518.1978       
  1732   134.2407    7819(88)          7568.7339         7518.1978       
  1733   134.3157    7988(89)          7570.9219         7518.1978       
  1734   134.3907    7759(88)          7518.2520         7518.2520       
_pd_proc_number_of_points   1734
 
loop_                          
      _refln_index_h           
      _refln_index_k           
      _refln_index_l           
      _refln_mult              
      _pd_refln_phase_id       
      _refln_observed_status   
      _refln_F_squared_meas    
      _refln_F_squared_calc    
      _refln_phase_calc        
      _refln_d_spacing         
   1   1   0  4  1  o        438.4542      457.2324  180.00   5.98578
   0   0   1  2  1  o        125.5412      130.6136  180.00   5.97820
   2   0   0  4  1  o        836.3557      797.2054    0.00   4.23259
   1   1   1  8  1  o        662.0895      630.1268    0.00   4.22990
   2   1   0  8  1  o        104.8826      120.6886  180.00   3.78574
   2   0   1  8  1  o        659.3830      656.7557  180.00   3.45443
   2   1   1 16  1  o        218.3920      207.1352    0.00   3.19838
   2   2   0  4  1  o       3728.4199     3775.3970    0.00   2.99289
   0   0   2  2  1  o       1571.0896     1599.6320    0.00   2.98910
   3   1   0  8  1  o        300.1853      292.2748    0.00   2.67692
   2   2   1  8  1  o         27.6925       27.0485    0.00   2.67624
   1   1   2  8  1  o        413.0333      407.1081    0.00   2.67421
   3   1   1 16  1  o         74.2782       79.4960    0.00   2.44317
   2   0   2  8  1  o        158.6457      169.8156    0.00   2.44162
   3   2   0  8  1  o        273.2360      330.8666    0.00   2.34782
   2   1   2 16  1  o         34.6819       42.0244    0.00   2.34599
   3   2   1 16  1  o          2.2081        1.0512  180.00   2.18533
   4   0   0  4  1  o       1091.5072     1057.7551    0.00   2.11629
   2   2   2  8  1  o       1114.6465     1084.4169    0.00   2.11495
   4   1   0  8  1  o        129.9474      137.4365  180.00   2.05311
   3   3   0  4  1  o         80.3194       73.9694    0.00   1.99526
   4   0   1  8  1  o         96.4327       89.0268    0.00   1.99498
   3   1   2 16  1  o        485.6955      451.4276    0.00   1.99414
   0   0   3  2  1  o        205.2484      192.4779    0.00   1.99273
   4   1   1 16  1  o         46.0622       63.7784  180.00   1.94179
   4   2   0  8  1  o        179.6089      192.8149    0.00   1.89287
   3   3   1  8  1  o          4.0801        4.3733    0.00   1.89263
   1   1   3  8  1  o         12.8955       13.6732    0.00   1.89071
   3   2   2 16  1  o         32.5180       22.1602    0.00   1.84636
   4   2   1 16  1  o         76.9780       69.0505  180.00   1.80457
   2   0   3  8  1  o        227.0069      206.1925  180.00   1.80291
   2   1   3 16  1  o         19.4254       18.9238    0.00   1.76336
   4   0   2  8  1  o        717.8387      749.0142    0.00   1.72722
   4   3   0  8  1  o          0.0363        0.0338    0.00   1.69304
   4   1   2 16  1  o         78.4808       72.5531  180.00   1.69235
   5   1   0  8  1  o        322.6552      352.8271    0.00   1.66016
   3   3   2  8  1  o        234.2391      257.5570    0.00   1.65951
   2   2   3  8  1  o         95.7279      105.8708    0.00   1.65870
   4   3   1 16  1  o         69.8933       73.6152    0.00   1.62897
   5   1   1 16  1  o          1.0333        1.2084  180.00   1.59962
   4   2   2 16  1  o        152.1556      178.5900    0.00   1.59919
   3   1   3 16  1  o          3.8512        4.5441    0.00   1.59846
   5   2   0  8  1  o          0.2324        0.5292  180.00   1.57194
   5   2   1 16  1  o          9.3276        6.0026  180.00   1.52027
   3   2   3 16  1  o          1.8011        1.1604    0.00   1.51927
   4   4   0  4  1  o        980.8076      742.5776    0.00   1.49645
   0   0   4  2  1  o       1039.4017      775.9384    0.00   1.49455
   4   3   2 16  1  o         25.7106       26.4859    0.00   1.47314
   5   3   0  8  1  o        325.6500      396.9532    0.00   1.45177
   4   4   1  8  1  o          2.6475        3.2229    0.00   1.45166
   5   1   2 16  1  o        220.6925      267.6692    0.00   1.45133
   4   0   3  8  1  o         38.8370       46.8769    0.00   1.45079
   1   1   4  8  1  o        226.6062      272.4788    0.00   1.45003
   4   1   3 16  1  o          4.5599       18.7786  180.00   1.42994
   6   0   0  4  1  o        166.6526      167.5803    0.00   1.41086
   5   3   1 16  1  o         19.2222       19.2911    0.00   1.41076
   3   3   3  8  1  o         11.4052       11.3389  180.00   1.40997
   2   0   4  8  1  o        121.8091      121.2356    0.00   1.40927
   6   1   0  8  1  o         47.2441       47.2441    0.00   1.39167
   5   2   2 16  1  o          2.3416        2.3416  180.00   1.39128
   2   1   4 16  1  o          8.3864        8.3864    0.00   1.39014
   6   0   1  8  1  o         10.4835       10.4835  180.00   1.37314
   4   2   3 16  1  o         31.9303       31.9303  180.00   1.37241
   6   1   1 16  1  o         45.5047       45.5047    0.00   1.35543
   6   2   0  8  1  o        431.7385      385.1627    0.00   1.33846
   4   4   2  8  1  o        460.7282      407.6170    0.00   1.33812
   2   2   4  8  1  o        610.4081      527.8336    0.00   1.33710
   5   4   0  8  1  o         19.4438       14.6260    0.00   1.32204
   6   2   1 16  1  o          1.7562        1.5152    0.00   1.30613
   5   3   2 16  1  o        428.5668      368.4290    0.00   1.30589
   3   1   4 16  1  o        331.0321      280.2646    0.00   1.30494
   5   4   1 16  1  o          5.8469        4.4294    0.00   1.29085
   4   3   3 16  1  o         25.8235       20.0698    0.00   1.29024
   6   0   2  8  1  o        185.6182      185.9452    0.00   1.27588
   5   1   3 16  1  o          7.0045        7.0189  180.00   1.27551
   6   3   0  8  1  o         26.5675       20.5618  180.00   1.26191
   6   1   2 16  1  o         44.6380       34.0090    0.00   1.26163
   3   2   4 16  1  o          8.1352        5.9116    0.00   1.26078
   6   3   1 16  1  o         16.3799       21.4833  180.00   1.23471
   5   2   3 16  1  o          2.1333        2.8946  180.00   1.23417
   6   2   2 16  1  o        206.0973      300.6499    0.00   1.22158
   4   0   4  8  1  o        268.2389      375.0251    0.00   1.22081
   5   4   2 16  1  o          2.2344        5.1080    0.00   1.20906
   4   1   4 16  1  o          7.0949       17.6345  180.00   1.20831
   5   5   0  4  1  o         86.0921       98.9606    0.00   1.19716
   7   1   0  8  1  o        227.7766      261.8232    0.00   1.19716
   4   4   3  8  1  o          2.1412        2.3667    0.00   1.19661
   3   3   4  8  1  o        169.3230      182.0203    0.00   1.19619
   0   0   5  2  1  o         16.7016       17.3765    0.00   1.19564
   6   4   0  8  1  o        241.1650      191.6745    0.00   1.17391
   5   5   1  8  1  o         24.6069       19.5312  180.00   1.17385
   7   1   1 16  1  o          0.2459        0.1952  180.00   1.17385
   5   3   3 16  1  o          1.1368        0.8923    0.00   1.17339
   4   2   4 16  1  o        164.2614      127.6251    0.00   1.17299
   1   1   5  8  1  o          5.0639        3.8829  180.00   1.17248
   7   2   0  8  1  o          0.0016        0.0014    0.00   1.16278
   6   3   2 16  1  o         16.6080       15.5476  180.00   1.16256
   6   4   1 16  1  o         18.2883       10.4493  180.00   1.15191
   6   0   3  8  1  o         17.4928        9.7404  180.00   1.15148
   2   0   5  8  1  o         61.3880       32.8653  180.00   1.15061
   7   2   1 16  1  o          0.3815        0.2297    0.00   1.14139
   6   1   3 16  1  o         28.7231       17.7089    0.00   1.14097
   2   1   5 16  1  o          4.8638        3.1758    0.00   1.14013
   4   3   4 16  1  o          2.9515        5.6084    0.00   1.12044
   7   3   0  8  1  o        112.5675      128.9996    0.00   1.11153
   5   5   2  8  1  o        101.3454      115.3957    0.00   1.11134
   7   1   2 16  1  o        189.2326      215.4674    0.00   1.11134
   6   2   3 16  1  o          0.0023        0.0026  180.00   1.11109
   5   1   4 16  1  o        157.9678      176.8347    0.00   1.11075
   2   2   5  8  1  o          3.2954        3.6521    0.00   1.11032
   5   4   3 16  1  o          1.4021        2.3657    0.00   1.10165
   7   3   1 16  1  o         11.0065       16.6277  180.00   1.09280
   6   4   2 16  1  o        107.7502      159.8843    0.00   1.09266
   3   1   5 16  1  o          1.9397        2.5694  180.00   1.09170
   6   5   0  8  1  o          2.0306        2.7147    0.00   1.08385
   7   2   2 16  1  o          0.0561        0.0766    0.00   1.08367
   5   2   4 16  1  o          0.2968        0.4331  180.00   1.08313
   6   5   1 16  1  o          5.3586        4.5471    0.00   1.06647
   6   3   3 16  1  o          9.7397        7.9664  180.00   1.06613
   3   2   5 16  1  o          2.0863        1.6228    0.00   1.06544
   8   0   0  4  1  o        190.4368      173.6180    0.00   1.05815
   4   4   4  8  1  o        241.2508      220.1929    0.00   1.05748
   7   4   0  8  1  o          0.2066        0.2028  180.00   1.04998
   8   1   0  8  1  o         11.4819       11.2716  180.00   1.04998
   8   0   1  8  1  o          6.2851        5.1442  180.00   1.04195
   7   3   2 16  1  o        143.5201      117.4189    0.00   1.04183
   5   3   4 16  1  o        254.8427      208.0550    0.00   1.04135
   4   0   5  8  1  o          0.0829        0.0675    0.00   1.04099
   7   4   1 16  1  o          0.3610        0.2447  180.00   1.03415
   8   1   1 16  1  o         17.0625       11.5655  180.00   1.03415
   4   1   5 16  1  o          8.6699        5.7937  180.00   1.03321
   8   2   0  8  1  o        170.1721      156.8085    0.00   1.02655
   5   5   3  8  1  o         21.0124       19.8596  180.00   1.02621
   7   1   3 16  1  o          3.3510        3.1671  180.00   1.02621
   6   0   4  8  1  o        128.4557      123.8448    0.00   1.02594
   3   3   5  8  1  o         11.3448       11.2251  180.00   1.02560
   6   5   2 16  1  o          3.0499        3.0499    0.00   1.01894
   6   1   4 16  1  o          8.2966        8.2966    0.00   1.01849
   8   2   1 16  1  o          5.6588        5.6588  180.00   1.01175
   6   4   3 16  1  o         11.3148       11.3148  180.00   1.01145
   4   2   5 16  1  o         18.5655       18.5655  180.00   1.01087
   7   2   3 16  1  o          0.0807        0.0807    0.00   1.00431
   6   6   0  4  1  o        151.0795      163.1510    0.00   0.99763
   8   0   2  8  1  o        137.3227      145.7082    0.00   0.99749
   6   2   4 16  1  o        168.5604      170.4274    0.00   0.99707
   0   0   6  2  1  o        237.6957      224.6411    0.00   0.99637
   8   3   0  8  1  o          7.8630        5.8412    0.00   0.99077
   7   4   2 16  1  o          0.2824        0.2098  180.00   0.99064
   8   1   2 16  1  o         10.8611        8.0699  180.00   0.99064
   5   4   4 16  1  o          1.9003        1.4172    0.00   0.99022
   7   5   0  8  1  o        189.6800      196.9327    0.00   0.98406
   6   6   1  8  1  o          4.7399        4.9210  180.00   0.98402
   1   1   6  8  1  o        137.2613      139.4673    0.00   0.98284
   8   3   1 16  1  o          7.9261        5.1304    0.00   0.97744
   4   3   5 16  1  o          4.2352        2.5699    0.00   0.97665
 
# The following lines are used to test the character set of files sent by     
# network email or other means. They are not part of the CIF data set.        
# abcdefghijklmnopqrstuvwxyzABCDEFGHIJKLMNOPQRSTUVWXYZ0123456789              
# !@#$%^&*()_+{}:"~<>?|\-=[];'`,./ 
