# Supplementary material for: The influence of deuteration on the crystal structure of hybrid halide perovskites: a temperature-dependent neutron diffraction study of FAPbBr3
Source: Acta Crystallogr B Struct Sci Cryst Eng Mater. 2020 Mar 20;76(Pt 2):267–74. doi: 10.1107/S2052520620002620 (PMC7137785; doi:10.1107/S2052520620002620)
Supplement: Supplementary file 10 [file b-76-00267-FAPbBr3_1H_300Ksup9.rtv]

 
#==============================================
# Powder diffraction pattern number   1
#==============================================

data_FAPbBr3_1H_300K 
#data_FaPbBr_300K_0corrected_XY
 
_pd_block_id    FaPbBr_300K_0corrected_XY
#============================================================     

     
_diffrn_radiation_probe        neutrons 
_diffrn_radiation_wavelength    1.7982
     
#  The following profile R-factors are NOT CORRECTED for background
#  The sum is extended to all non-excluded points.
#  These are the current CIF standard
 
_pd_proc_ls_prof_R_factor        1.9175
_pd_proc_ls_prof_wR_factor       4.2059
_pd_proc_ls_prof_wR_expected     1.0797
 
#  The following profile R-factors are CORRECTED for background
#  The sum is extended to all non-excluded points.
#  These items are not in the current CIF standard, but are defined above
 
_pd_proc_ls_prof_cR_factor       90.8323
_pd_proc_ls_prof_cwR_factor      60.5915
_pd_proc_ls_prof_cwR_expected    15.5551
 
#  The following items are not in the CIF standard, but are defined above
 
_pd_proc_ls_prof_chi2        15.1732
_pd_proc_ls_prof_echi2       15.6121
  
_pd_proc_ls_background_function   
;   FullProf Background function number  
;            
             
_exptl_absorpt_process_details                 
;   FullProf Absorption/surface roughness correction    
 No correction is applied ?.                   
;            
             
_pd_proc_ls_profile_function                   
;            
;            
_pd_proc_ls_peak_cutoff 0.00500                
_pd_calc_method  "   Rietveld Refinement" 
             
#---- raw/calc data loop -----   
_pd_meas_2theta_range_min       4.474900
_pd_meas_2theta_range_max     134.449997
_pd_meas_2theta_range_inc       0.075042
_pd_proc_2theta_range_min       4.491590
_pd_proc_2theta_range_max     134.466690
_pd_proc_2theta_range_inc       0.075042
 
loop_
_pd_proc_point_id
_pd_proc_2theta_corrected   
_pd_proc_intensity_total
_pd_calc_intensity_total
_pd_proc_intensity_bkg_calc
 
     1     4.4916    10080(100)         10113.8301        10113.8301      
     2     4.5667    10344(102)         10113.8301        10113.8301      
     3     4.6416    10178(101)         10113.8301        10113.8301      
     4     4.7167    9893(99)         10113.8301        10113.8301        
     5     4.7917    10006(100)         10118.2764        10118.2764      
     6     4.8666    10118(101)         10106.2090        10106.2090      
     7     4.9417    10494(102)         10094.1094        10094.1094      
     8     5.0166    10398(102)         10082.0420        10082.0420      
     9     5.0917    9915(100)         10069.9424        10069.9424       
    10     5.1667    10060(100)         10057.8594        10057.8594      
    11     5.2416    10040(100)         10045.7920        10045.7920      
    12     5.3167    9841(99)         10033.6924        10033.6924        
    13     5.3916    9954(100)         10021.6250        10021.6250       
    14     5.4667    9944(100)         10009.5254        10009.5254       
    15     5.5417    9913(100)          9997.4414         9997.4414       
    16     5.6166    9771(99)          9985.3750         9985.3750        
    17     5.6917    9982(100)          9973.2744         9973.2744       
    18     5.7666    9717(99)          9961.2070         9961.2070        
    19     5.8417    9933(100)          9949.1084         9949.1084       
    20     5.9167    9775(99)          9937.0244         9937.0244        
    21     5.9916    10005(100)          9924.9570         9924.9570      
    22     6.0667    9947(100)          9912.8574         9912.8574       
    23     6.1416    9922(100)          9900.7900         9900.7900       
    24     6.2167    10140(101)          9888.6904         9888.6904      
    25     6.2917    9991(100)          9876.6064         9876.6064       
    26     6.3666    9921(100)          9864.5400         9864.5400       
    27     6.4417    10024(100)          9852.4395         9852.4395      
    28     6.5166    9706(99)          9840.3730         9840.3730        
    29     6.5917    9855(99)          9828.2734         9828.2734        
    30     6.6667    9986(100)          9816.1895         9816.1895       
    31     6.7416    9743(99)          9804.1221         9804.1221        
    32     6.8167    9742(99)          9792.0225         9792.0225        
    33     6.8916    9734(99)          9779.9551         9779.9551        
    34     6.9667    9788(99)          9767.8555         9767.8555        
    35     7.0417    9767(99)          9753.7100         9753.7100        
    36     7.1166    9773(99)          9738.6318         9738.6318        
    37     7.1917    9669(98)          9723.5127         9723.5127        
    38     7.2666    9739(99)          9708.4346         9708.4346        
    39     7.3417    9665(98)          9693.3164         9693.3164        
    40     7.4167    9790(99)          9678.2178         9678.2178        
    41     7.4916    9655(98)          9663.1396         9663.1396        
    42     7.5667    9448(97)          9648.0205         9648.0205        
    43     7.6416    9698(98)          9632.9424         9632.9424        
    44     7.7167    9701(98)          9617.8242         9617.8242        
    45     7.7917    9255(96)          9602.7256         9602.7256        
    46     7.8666    9775(99)          9587.6475         9587.6475        
    47     7.9416    9472(97)          9572.5488         9572.5488        
    48     8.0167    9790(99)          9557.4307         9557.4307        
    49     8.0917    9559(98)          9542.3320         9542.3320        
    50     8.1667    9757(99)          9550.4912         9550.4912        
    51     8.2416    9590(98)          9565.4980         9565.4980        
    52     8.3166    9430(97)          9580.5264         9580.5264        
    53     8.3917    9513(98)          9595.5732         9595.5732        
    54     8.4667    9608(98)          9610.6006         9610.6006        
    55     8.5417    9600(98)          9625.6289         9625.6289        
    56     8.6166    9696(98)          9640.6357         9640.6357        
    57     8.6916    9598(98)          9655.6641         9655.6641        
    58     8.7667    9422(97)          9670.9912         9670.7109        
    59     8.8417    9634(98)          9686.0234         9685.7383        
    60     8.9167    9620(98)          9701.0566         9700.7666        
    61     8.9916    9564(98)          9708.9697         9708.6748        
    62     9.0666    9599(98)          9704.6426         9704.3418        
    63     9.1417    9606(98)          9700.3096         9700.0029        
    64     9.2167    9768(99)          9695.9824         9695.6699        
    65     9.2917    9731(99)          9691.6553         9691.3369        
    66     9.3666    9913(100)          9687.3340         9687.0098       
    67     9.4416    10090(100)          9683.0068         9682.6768      
    68     9.5167    9816(99)          9678.6748         9678.3379        
    69     9.5917    9795(99)          9674.3486         9674.0049        
    70     9.6667    9656(98)          9670.0225         9669.6719        
    71     9.7416    9851(99)          9665.7021         9665.3447        
    72     9.8166    9801(99)          9661.3760         9661.0117        
    73     9.8916    9732(99)          9657.0508         9656.6787        
    74     9.9666    9649(98)          9652.7256         9652.3457        
    75    10.0416    9708(99)          9648.3994         9648.0117        
    76    10.1166    9551(98)          9644.0742         9643.6787        
    77    10.1916    9668(98)          9641.8896         9641.4854        
    78    10.2666    9708(99)          9641.2705         9640.8574        
    79    10.3416    9655(98)          9640.6504         9640.2285        
    80    10.4166    9650(98)          9640.0322         9639.6006        
    81    10.4916    9430(97)          9639.4131         9638.9727        
    82    10.5666    9846(99)          9638.7959         9638.3447        
    83    10.6416    9911(100)          9638.1777         9637.7168       
    84    10.7166    9615(98)          9637.5605         9637.0889        
    85    10.7916    9457(97)          9636.9424         9636.4600        
    86    10.8666    9729(99)          9636.3262         9635.8320        
    87    10.9416    9534(98)          9635.7100         9635.2041        
    88    11.0166    9479(97)          9635.0947         9634.5762        
    89    11.0916    9529(98)          9634.4795         9633.9482        
    90    11.1666    9370(97)          9633.8643         9633.3203        
    91    11.2416    9833(99)          9633.2490         9632.6914        
    92    11.3166    9612(98)          9632.6357         9632.0635        
    93    11.3916    9529(98)          9632.0225         9631.4355        
    94    11.4666    9636(98)          9631.4092         9630.8076        
    95    11.5416    9458(97)          9630.7979         9630.1797        
    96    11.6166    9710(99)          9630.1855         9629.5518        
    97    11.6916    9372(97)          9629.5742         9628.9229        
    98    11.7666    9264(96)          9628.9639         9628.2949        
    99    11.8416    9578(98)          9628.3555         9627.6670        
   100    11.9166    9546(98)          9627.7471         9627.0391        
   101    11.9916    9369(97)          9627.1387         9626.4111        
   102    12.0666    9816(99)          9626.5322         9625.7832        
   103    12.1416    9391(97)          9625.9268         9625.1553        
   104    12.2166    9802(99)          9625.3203         9624.5264        
   105    12.2916    9832(99)          9624.7168         9623.8984        
   106    12.3666    9792(99)          9624.1143         9623.2705        
   107    12.4416    9733(99)          9623.5127         9622.6426        
   108    12.5166    9482(97)          9622.9131         9622.0146        
   109    12.5916    9388(97)          9622.3135         9621.3867        
   110    12.6666    9532(98)          9621.7158         9620.7578        
   111    12.7416    9998(100)          9621.1191         9620.1299       
   112    12.8166    9633(98)          9620.5254         9619.5020        
   113    12.8916    9717(99)          9619.9326         9618.8740        
   114    12.9666    9424(97)          9619.3418         9618.2461        
   115    13.0416    9551(98)          9618.7539         9617.6182        
   116    13.1166    9663(98)          9618.1660         9616.9893        
   117    13.1916    9695(98)          9617.5820         9616.3613        
   118    13.2666    9651(98)          9617.0010         9615.7334        
   119    13.3416    9530(98)          9616.4219         9615.1055        
   120    13.4166    9655(98)          9615.8457         9614.4775        
   121    13.4916    9704(99)          9614.1650         9612.7422        
   122    13.5666    9473(97)          9612.0518         9610.5703        
   123    13.6416    9611(98)          9609.9414         9608.3984        
   124    13.7166    9490(97)          9607.8359         9606.2266        
   125    13.7916    9541(98)          9605.7344         9604.0547        
   126    13.8666    9626(98)          9603.6377         9601.8828        
   127    13.9416    9514(98)          9601.5459         9599.7109        
   128    14.0166    9429(97)          9599.4609         9597.5400        
   129    14.0916    9575(98)          9597.3809         9595.3682        
   130    14.1666    9759(99)          9595.3076         9593.1963        
   131    14.2416    9777(99)          9593.2422         9591.0244        
   132    14.3166    9697(98)          9591.1846         9588.8525        
   133    14.3916    9768(99)          9589.1357         9586.6807        
   134    14.4666    9737(99)          9587.0977         9584.5088        
   135    14.5416    9619(98)          9585.0703         9582.3369        
   136    14.6166    9646(98)          9583.0566         9580.1660        
   137    14.6916    9380(97)          9581.0557         9577.9941        
   138    14.7666    9540(98)          9579.0703         9575.8223        
   139    14.8416    9730(99)          9577.1016         9573.6504        
   140    14.9166    9548(98)          9575.1543         9571.4785        
   141    14.9916    9419(97)          9573.2285         9569.3066        
   142    15.0666    9624(98)          9571.3281         9567.1348        
   143    15.1416    9564(98)          9569.4570         9564.9629        
   144    15.2166    9511(98)          9567.6201         9562.7920        
   145    15.2916    9671(98)          9565.8213         9560.6201        
   146    15.3666    9601(98)          9564.0674         9558.4482        
   147    15.4416    9691(98)          9562.3652         9556.2764        
   148    15.5166    9678(98)          9560.7246         9554.1045        
   149    15.5916    9527(98)          9559.1553         9551.9326        
   150    15.6666    9562(98)          9557.6729         9549.7607        
   151    15.7416    9481(97)          9556.2920         9547.5889        
   152    15.8166    9498(97)          9555.0371         9545.4180        
   153    15.8916    9463(97)          9553.9326         9543.2461        
   154    15.9666    9285(96)          9553.4473         9541.0742        
   155    16.0416    9377(97)          9552.7676         9538.9023        
   156    16.1166    9533(98)          9552.3799         9536.7305        
   157    16.1916    9544(98)          9552.3633         9534.5586        
   158    16.2666    9716(99)          9552.8301         9532.3867        
   159    16.3416    9739(99)          9553.9336         9530.2148        
   160    16.4166    9655(98)          9555.9111         9528.0439        
   161    16.4916    9804(99)          9559.1924         9525.8721        
   162    16.5666    9615(98)          9564.7705         9523.7002        
   163    16.6416    9668(98)          9575.3369         9521.5283        
   164    16.7166    9729(99)          9597.9492         9519.3564        
   165    16.7916    9657(98)          9648.4443         9517.1846        
   166    16.8666    9692(98)          9754.7246         9515.0127        
   167    16.9416    9629(98)          9951.1406         9512.8408        
   168    17.0166    9802(99)         10256.4941         9510.6699        
   169    17.0916    9820(99)         10640.6768         9508.4980        
   170    17.1666    9720(99)         10999.9092         9506.3262        
   171    17.2416    9795(99)         11169.6572         9504.1543        
   172    17.3166    10058(100)         11041.7500         9501.9824      
   173    17.3916    10032(100)         10697.4600         9499.8105      
   174    17.4666    9750(99)         10303.8047         9497.6387        
   175    17.5416    9776(99)          9977.2500         9495.4668        
   176    17.6166    9703(99)          9758.9033         9493.2959        
   177    17.6916    9582(98)          9635.7119         9491.1240        
   178    17.7666    9463(97)          9573.9102         9488.9521        
   179    17.8416    9443(97)          9543.7656         9486.7803        
   180    17.9166    9574(98)          9527.5518         9484.6084        
   181    17.9916    9500(97)          9517.0898         9482.4365        
   182    18.0666    9499(97)          9509.2070         9480.2646        
   183    18.1416    9621(98)          9502.7344         9478.0928        
   184    18.2166    9504(97)          9497.1904         9475.9219        
   185    18.2916    9434(97)          9492.3164         9473.7500        
   186    18.3666    9459(97)          9487.9453         9471.5781        
   187    18.4416    9410(97)          9483.9629         9469.4062        
   188    18.5166    9477(97)          9480.2852         9467.2344        
   189    18.5916    9429(97)          9476.8477         9465.0625        
   190    18.6666    9444(97)          9473.6045         9462.8906        
   191    18.7416    9379(97)          9470.5186         9460.7188        
   192    18.8166    9454(97)          9467.5605         9458.5469        
   193    18.8916    9421(97)          9464.7119         9456.3760        
   194    18.9666    9328(97)          9461.9512         9454.2041        
   195    19.0416    9352(97)          9459.2656         9452.0322        
   196    19.1166    9479(97)          9456.6445         9449.8604        
   197    19.1916    9419(97)          9454.0781         9447.6885        
   198    19.2666    9511(98)          9451.5586         9445.5166        
   199    19.3416    9412(97)          9449.0801         9443.3447        
   200    19.4166    9418(97)          9446.6377         9441.1729        
   201    19.4916    9289(96)          9444.2275         9439.0020        
   202    19.5666    9411(97)          9441.8438         9436.8301        
   203    19.6416    9392(97)          9439.4854         9434.6582        
   204    19.7166    9370(97)          9437.1484         9432.4863        
   205    19.7916    9550(98)          9434.8320         9430.3145        
   206    19.8666    9464(97)          9432.5332         9428.1426        
   207    19.9416    9586(98)          9430.2510         9425.9707        
   208    20.0166    9450(97)          9427.9844         9423.7988        
   209    20.0916    9442(97)          9425.7324         9421.6279        
   210    20.1666    9345(97)          9423.4922         9419.4561        
   211    20.2416    9363(97)          9421.2646         9417.2842        
   212    20.3166    9596(98)          9419.0488         9415.1123        
   213    20.3916    9503(97)          9416.8438         9412.9404        
   214    20.4666    9430(97)          9414.4375         9410.5576        
   215    20.5416    9412(97)          9411.9668         9408.0986        
   216    20.6166    9432(97)          9409.5049         9405.6396        
   217    20.6916    9402(97)          9407.0547         9403.1816        
   218    20.7666    9393(97)          9404.6133         9400.7227        
   219    20.8416    9396(97)          9402.1816         9398.2637        
   220    20.9166    9204(96)          9399.7607         9395.8057        
   221    20.9916    9328(97)          9397.3496         9393.3467        
   222    21.0666    9401(97)          9394.9482         9390.8877        
   223    21.1416    9334(97)          9392.5586         9388.4287        
   224    21.2166    9267(96)          9390.1807         9385.9707        
   225    21.2916    9388(97)          9387.8135         9383.5117        
   226    21.3666    9397(97)          9385.4600         9381.0527        
   227    21.4416    9440(97)          9383.1191         9378.5938        
   228    21.5166    9366(97)          9380.7930         9376.1357        
   229    21.5916    9310(96)          9378.8799         9373.6768        
   230    21.6666    9501(97)          9376.5928         9371.2178        
   231    21.7416    9467(97)          9374.3252         9368.7598        
   232    21.8166    9294(96)          9372.0762         9366.3008        
   233    21.8916    9235(96)          9369.8506         9363.8418        
   234    21.9666    9361(97)          9367.6484         9361.3828        
   235    22.0416    9290(96)          9365.4756         9358.9248        
   236    22.1166    9387(97)          9363.3320         9356.4658        
   237    22.1916    9424(97)          9361.2227         9354.0068        
   238    22.2666    9438(97)          9359.1523         9351.5479        
   239    22.3416    9303(96)          9357.1270         9349.0898        
   240    22.4166    9382(97)          9355.1504         9346.6309        
   241    22.4916    9361(97)          9353.2314         9344.1719        
   242    22.5666    9346(97)          9351.3789         9341.7139        
   243    22.6416    9216(96)          9349.6025         9339.2549        
   244    22.7166    9505(97)          9347.9150         9336.7959        
   245    22.7916    9508(98)          9346.3320         9334.3369        
   246    22.8666    9461(97)          9344.8740         9331.8789        
   247    22.9416    9384(97)          9343.5625         9329.4199        
   248    23.0166    9393(97)          9342.4287         9326.9609        
   249    23.0916    9328(97)          9341.5088         9324.5020        
   250    23.1666    9372(97)          9340.8525         9322.0439        
   251    23.2416    9430(97)          9340.5195         9319.5850        
   252    23.3166    9333(97)          9340.5928         9317.1260        
   253    23.3916    9406(97)          9341.1787         9314.6670        
   254    23.4666    9365(97)          9342.4258         9312.2090        
   255    23.5416    9320(97)          9344.5342         9309.7500        
   256    23.6166    9357(97)          9347.7998         9307.2910        
   257    23.6916    9487(97)          9352.7051         9304.8330        
   258    23.7666    9586(98)          9360.2363         9302.3740        
   259    23.8416    9621(98)          9372.9131         9299.9150        
   260    23.9166    9763(99)          9397.5576         9297.4561        
   261    23.9916    9915(100)          9450.8535         9294.9980       
   262    24.0666    10341(102)          9566.2344         9292.5391      
   263    24.1416    10798(104)          9793.8818         9290.0801      
   264    24.2166    11624(108)         10180.3271         9287.6211      
   265    24.2916    12669(113)         10723.6465         9285.1631      
   266    24.3666    13733(117)         11324.3916         9282.7041      
   267    24.4416    14549(121)         11767.9639         9280.2451      
   268    24.5166    15096(123)         11809.0410         9277.7871      
   269    24.5916    14685(121)         11418.7568         9275.3281      
   270    24.6666    13684(117)         10822.7734         9272.8691      
   271    24.7416    12401(111)         10253.1533         9270.4102      
   272    24.8166    11295(106)          9830.5303         9267.9521      
   273    24.8916    10351(102)          9571.5918         9265.4932      
   274    24.9666    9982(100)          9434.7949         9263.0342       
   275    25.0416    9509(98)          9368.2871         9260.5752        
   276    25.1166    9408(97)          9335.1621         9258.1172        
   277    25.1916    9418(97)          9316.1152         9255.6582        
   278    25.2666    9365(97)          9303.0215         9253.1992        
   279    25.3416    9342(97)          9292.8545         9250.7412        
   280    25.4166    9314(97)          9284.4531         9248.2822        
   281    25.4916    9388(97)          9277.2803         9245.8232        
   282    25.5666    9325(97)          9271.0166         9243.3643        
   283    25.6416    9212(96)          9265.4473         9240.9062        
   284    25.7166    9296(96)          9260.4160         9238.4473        
   285    25.7916    9265(96)          9255.5342         9235.9883        
   286    25.8666    9338(97)          9251.2725         9233.5293        
   287    25.9416    9258(96)          9247.2852         9231.0713        
   288    26.0166    9231(96)          9243.5225         9228.6123        
   289    26.0916    9293(96)          9239.9463         9226.1533        
   290    26.1666    9195(96)          9236.5254         9223.6953        
   291    26.2416    9363(97)          9233.2334         9221.2363        
   292    26.3166    9204(96)          9230.0537         9218.7773        
   293    26.3916    9188(96)          9227.8311         9216.3184        
   294    26.4666    9265(96)          9224.8457         9213.8604        
   295    26.5416    9121(96)          9221.9316         9211.4014        
   296    26.6166    9089(95)          9219.0820         9208.9424        
   297    26.6916    9302(96)          9216.2881         9206.4834        
   298    26.7666    9345(97)          9213.5479         9204.0254        
   299    26.8416    9273(96)          9210.8525         9201.5664        
   300    26.9166    9083(95)          9208.1992         9199.1074        
   301    26.9916    9160(96)          9205.5869         9196.6494        
   302    27.0666    9235(96)          9203.0107         9194.1904        
   303    27.1416    9272(96)          9200.8213         9192.0830        
   304    27.2166    9260(96)          9199.6582         9190.9678        
   305    27.2916    9239(96)          9198.5273         9189.8525        
   306    27.3666    9161(96)          9197.4297         9188.7373        
   307    27.4416    9263(96)          9196.3652         9187.6221        
   308    27.5166    9225(96)          9195.3340         9186.5068        
   309    27.5916    9251(96)          9194.3369         9185.3916        
   310    27.6666    9052(95)          9193.3750         9184.2764        
   311    27.7416    9125(96)          9192.4521         9183.1611        
   312    27.8166    9147(96)          9191.5693         9182.0469        
   313    27.8916    9145(96)          9190.7305         9180.9316        
   314    27.9666    9259(96)          9189.9385         9179.8164        
   315    28.0416    9217(96)          9189.2002         9178.7012        
   316    28.1166    9232(96)          9188.5215         9177.5859        
   317    28.1916    9224(96)          9187.9092         9176.4707        
   318    28.2666    9164(96)          9187.3740         9175.3555        
   319    28.3416    9027(95)          9186.9258         9174.2402        
   320    28.4166    9099(95)          9186.5791         9173.1250        
   321    28.4916    9274(96)          9186.3525         9172.0107        
   322    28.5666    9215(96)          9186.2656         9170.8955        
   323    28.6416    9198(96)          9186.3467         9169.7803        
   324    28.7166    9235(96)          9186.6309         9168.6650        
   325    28.7916    9217(96)          9187.1621         9167.5498        
   326    28.8666    9204(96)          9187.9971         9166.4346        
   327    28.9416    9147(96)          9189.2119         9165.3193        
   328    29.0166    9155(96)          9190.9072         9164.2041        
   329    29.0916    9249(96)          9193.2188         9163.0889        
   330    29.1666    9138(96)          9196.3359         9161.9746        
   331    29.2416    9277(96)          9200.5342         9160.8594        
   332    29.3166    9218(96)          9206.2725         9159.7441        
   333    29.3916    9151(96)          9214.5029         9158.6289        
   334    29.4666    9179(96)          9227.6748         9157.5137        
   335    29.5416    9329(97)          9252.3652         9156.3984        
   336    29.6166    9717(99)          9304.4375         9155.2832        
   337    29.6916    10017(100)          9415.0654         9154.1680      
   338    29.7666    10572(103)          9629.8057         9153.0527      
   339    29.8416    11450(107)          9988.9102         9151.9385      
   340    29.9166    12547(112)         10486.1348         9150.8232      
   341    29.9916    13884(118)         11025.9639         9149.7080      
   342    30.0666    14750(121)         11410.3223         9148.5928      
   343    30.1416    14681(121)         11423.2715         9147.4775      
   344    30.2166    13826(118)         11055.5371         9146.3623      
   345    30.2916    12650(112)         10516.7031         9145.2471      
   346    30.3666    11428(107)         10010.5117         9144.1318      
   347    30.4416    10369(102)          9639.2363         9143.0166      
   348    30.5166    9833(99)          9413.8877         9141.9014        
   349    30.5916    9486(97)          9296.3193         9140.7871        
   350    30.6666    9361(97)          9239.4492         9139.6719        
   351    30.7416    9243(96)          9211.4941         9138.5566        
   352    30.8166    9207(96)          9195.7461         9137.4414        
   353    30.8916    9167(96)          9185.2080         9136.3262        
   354    30.9666    9333(97)          9177.2646         9135.2109        
   355    31.0416    9399(97)          9170.9082         9134.0957        
   356    31.1166    9189(96)          9165.6621         9132.9805        
   357    31.1916    9139(96)          9161.2432         9131.8652        
   358    31.2666    9251(96)          9157.4590         9130.7510        
   359    31.3416    9213(96)          9154.1709         9129.6357        
   360    31.4166    9231(96)          9151.2773         9128.5205        
   361    31.4916    9307(96)          9148.7031         9127.4053        
   362    31.5666    9222(96)          9146.3896         9126.2900        
   363    31.6416    9106(95)          9144.2949         9125.1748        
   364    31.7166    9168(96)          9142.3848         9124.0596        
   365    31.7916    9205(96)          9140.6318         9122.9443        
   366    31.8666    9163(96)          9139.0166         9121.8291        
   367    31.9416    9259(96)          9137.5244         9120.7148        
   368    32.0166    9162(96)          9136.1416         9119.5996        
   369    32.0916    9215(96)          9134.8594         9118.4844        
   370    32.1666    9140(96)          9133.6719         9117.3691        
   371    32.2416    9135(96)          9132.5752         9116.2539        
   372    32.3166    9096(95)          9131.5645         9115.1387        
   373    32.3916    9221(96)          9127.8555         9111.2383        
   374    32.4666    9284(96)          9124.1309         9107.2344        
   375    32.5416    9062(95)          9120.4961         9103.2305        
   376    32.6166    9062(95)          9116.9541         9099.2256        
   377    32.6916    9215(96)          9113.5137         9095.2217        
   378    32.7666    9104(95)          9110.1797         9091.2168        
   379    32.8416    9068(95)          9106.9648         9087.2129        
   380    32.9166    9022(95)          9103.8809         9083.2090        
   381    32.9916    9056(95)          9100.9424         9079.2041        
   382    33.0666    9091(95)          9097.7451         9075.2002        
   383    33.1416    9125(96)          9095.1738         9071.1963        
   384    33.2166    9228(96)          9092.8223         9067.1914        
   385    33.2916    8990(95)          9090.7314         9063.1875        
   386    33.3666    9241(96)          9088.9473         9059.1836        
   387    33.4416    9215(96)          9087.5283         9055.1787        
   388    33.5166    9177(96)          9086.5508         9051.1748        
   389    33.5916    9023(95)          9086.1113         9047.1699        
   390    33.6666    9106(95)          9086.3369         9043.1660        
   391    33.7416    9115(95)          9087.3916         9039.1621        
   392    33.8166    9156(96)          9089.4961         9035.1572        
   393    33.8916    8997(95)          9092.9521         9031.1533        
   394    33.9666    9149(96)          9098.1729         9027.1494        
   395    34.0416    9135(96)          9105.7705         9023.1445        
   396    34.1166    9163(96)          9116.7734         9019.1406        
   397    34.1916    9129(96)          9133.3477         9015.1367        
   398    34.2666    9260(96)          9161.0771         9011.1318        
   399    34.3416    9337(97)          9214.8633         9007.1279        
   400    34.4166    9669(98)          9330.1426         9003.1240        
   401    34.4916    10133(101)          9575.3086         8999.1191      
   402    34.5666    10946(105)         10047.8877         8995.1152      
   403    34.6416    12659(113)         10829.9912         8991.1104      
   404    34.7166    15175(123)         11899.5547         8987.1064      
   405    34.7916    17871(134)         13041.9893         8983.1025      
   406    34.8666    19602(140)         13826.8408         8979.0977      
   407    34.9416    19208(139)         13805.4590         8975.0938      
   408    35.0166    17297(132)         12989.2910         8971.0898      
   409    35.0916    14500(120)         11834.9805         8967.0850      
   410    35.1666    12110(110)         10765.9990         8963.0811      
   411    35.2416    10663(103)          9988.4971         8959.0771      
   412    35.3166    9838(99)          9518.5488         8955.0723        
   413    35.3916    9479(97)          9272.1484         8951.0684        
   414    35.4666    9313(97)          9152.3242         8947.0635        
   415    35.5416    9284(96)          9092.0869         8943.0596        
   416    35.6166    9192(96)          9057.0459         8939.0557        
   417    35.6916    9120(96)          9032.8262         8935.0508        
   418    35.7666    9109(95)          9014.0586         8931.0469        
   419    35.8416    8995(95)          8998.6475         8927.0430        
   420    35.9166    9156(96)          8985.5889         8923.0381        
   421    35.9916    9121(96)          8974.2852         8919.0342        
   422    36.0666    8969(95)          8964.3223         8915.0303        
   423    36.1416    9188(96)          8955.4062         8911.0254        
   424    36.2166    9067(95)          8947.3223         8907.0215        
   425    36.2916    9142(96)          8939.9053         8903.0176        
   426    36.3666    9020(95)          8933.0312         8899.0127        
   427    36.4416    8854(94)          8926.6084         8895.0088        
   428    36.5166    8966(95)          8920.5605         8891.0039        
   429    36.5916    8958(95)          8914.8330         8887.0000        
   430    36.6666    8876(94)          8909.3799         8882.9961        
   431    36.7416    8964(95)          8904.1641         8878.9912        
   432    36.8166    8844(94)          8899.1621         8874.9873        
   433    36.8916    8871(94)          8894.3506         8870.9834        
   434    36.9666    8979(95)          8889.7129         8866.9785        
   435    37.0416    8849(94)          8886.0020         8863.7373        
   436    37.1166    8919(94)          8882.8027         8860.8516        
   437    37.1916    8913(94)          8879.7559         8857.9648        
   438    37.2666    8915(94)          8876.8604         8855.0781        
   439    37.3416    8901(94)          8874.1230         8852.1924        
   440    37.4166    8995(95)          8871.5479         8849.3057        
   441    37.4916    8986(95)          8869.1484         8846.4189        
   442    37.5666    8877(94)          8866.9434         8843.5332        
   443    37.6416    8760(94)          8864.9531         8840.6465        
   444    37.7166    8750(94)          8863.2100         8837.7598        
   445    37.7916    8932(95)          8861.7578         8834.8740        
   446    37.8666    8806(94)          8860.6465         8831.9873        
   447    37.9416    8816(94)          8859.9502         8829.1016        
   448    38.0166    8842(94)          8859.7637         8826.2148        
   449    38.0916    8830(94)          8860.2129         8823.3281        
   450    38.1666    8762(94)          8861.4746         8820.4424        
   451    38.2416    8630(93)          8863.7881         8817.5557        
   452    38.3166    8648(93)          8867.5127         8814.6689        
   453    38.3916    8740(93)          8873.2432         8811.7832        
   454    38.4666    8715(93)          8882.2256         8808.8965        
   455    38.5416    8938(95)          8897.6504         8806.0098        
   456    38.6166    8863(94)          8928.0098         8803.1240        
   457    38.6916    8912(94)          8993.1250         8800.2373        
   458    38.7666    8873(94)          9132.9805         8797.3506        
   459    38.8416    8881(94)          9403.6543         8794.4648        
   460    38.9166    8963(95)          9853.8379         8791.5781        
   461    38.9916    8979(95)         10473.9141         8788.6924        
   462    39.0666    9067(95)         11143.7852         8785.8057        
   463    39.1416    9159(96)         11616.6064         8782.9189        
   464    39.2166    9273(96)         11625.3555         8780.0332        
   465    39.2916    9291(96)         11162.2998         8777.1465        
   466    39.3666    9054(95)         10489.1074         8774.2598        
   467    39.4416    8933(95)          9857.3242         8771.3740        
   468    39.5166    8872(94)          9392.7129         8768.4873        
   469    39.5916    8803(94)          9108.9033         8765.6006        
   470    39.6666    8782(94)          8958.5371         8762.7148        
   471    39.7416    8843(94)          8884.7021         8759.8281        
   472    39.8166    8792(94)          8847.3057         8756.9414        
   473    39.8916    8797(94)          8825.4238         8754.0557        
   474    39.9666    8701(93)          8810.2051         8751.1689        
   475    40.0416    8709(93)          8798.3145         8748.2822        
   476    40.1166    8717(93)          8788.4551         8745.3965        
   477    40.1916    8653(93)          8780.0117         8742.5098        
   478    40.2666    8730(93)          8772.6201         8739.6230        
   479    40.3416    8803(94)          8766.0342         8736.7373        
   480    40.4166    8723(93)          8760.0732         8733.8506        
   481    40.4916    8646(93)          8754.6074         8730.9648        
   482    40.5666    8629(93)          8749.5361         8728.0781        
   483    40.6416    8702(93)          8744.7861         8725.1914        
   484    40.7166    8628(93)          8740.2998         8722.3057        
   485    40.7916    8634(93)          8736.0303         8719.4189        
   486    40.8666    8843(94)          8731.9434         8716.5322        
   487    40.9416    8718(93)          8728.0127         8713.6465        
   488    41.0166    8611(93)          8724.2129         8710.7598        
   489    41.0916    8570(93)          8720.5264         8707.8730        
   490    41.1666    8540(92)          8716.9414         8704.9873        
   491    41.2416    8663(93)          8713.6865         8702.3428        
   492    41.3166    8632(93)          8710.7148         8699.9023        
   493    41.3916    8627(93)          8707.8154         8697.4619        
   494    41.4666    8618(93)          8704.9814         8695.0205        
   495    41.5416    8640(93)          8702.7627         8692.5801        
   496    41.6166    8545(92)          8700.0654         8690.1396        
   497    41.6916    8716(93)          8697.4307         8687.6992        
   498    41.7666    8592(93)          8694.8584         8685.2588        
   499    41.8416    8785(94)          8692.3555         8682.8184        
   500    41.9166    8741(93)          8689.9268         8680.3779        
   501    41.9916    8768(94)          8687.5811         8677.9365        
   502    42.0666    8830(94)          8685.3379         8675.4961        
   503    42.1416    8779(94)          8683.2158         8673.0557        
   504    42.2166    8709(93)          8681.2490         8670.6152        
   505    42.2916    8732(93)          8679.4922         8668.1748        
   506    42.3666    8676(93)          8678.0527         8665.7344        
   507    42.4416    8672(93)          8677.2021         8663.2939        
   508    42.5166    8751(94)          8677.6621         8660.8525        
   509    42.5916    8782(94)          8681.2109         8658.4121        
   510    42.6666    8916(94)          8691.4570         8655.9717        
   511    42.7416    8968(95)          8713.9990         8653.5312        
   512    42.8166    9386(97)          8754.4443         8651.0908        
   513    42.8916    10130(101)          8813.6533         8648.6504      
   514    42.9666    10807(104)          8882.0596         8646.2100      
   515    43.0416    11145(106)          8936.6631         8643.7695      
   516    43.1166    11522(107)          8947.8672         8641.3281      
   517    43.1916    11070(105)          8906.6543         8638.8877      
   518    43.2666    10377(102)          8836.4209         8636.4473      
   519    43.3416    9781(99)          8765.5225         8634.0068        
   520    43.4166    9261(96)          8710.2021         8631.5664        
   521    43.4916    8908(94)          8673.3340         8629.1260        
   522    43.5666    8760(94)          8652.6611         8626.6846        
   523    43.6416    8763(94)          8641.2852         8624.2441        
   524    43.7166    8698(93)          8634.5234         8621.8037        
   525    43.7916    8732(93)          8629.7725         8619.3633        
   526    43.8666    8677(93)          8625.8770         8616.9229        
   527    43.9416    8687(93)          8622.3926         8614.4824        
   528    44.0166    8603(93)          8619.1484         8612.0420        
   529    44.0916    8625(93)          8616.0693         8609.6006        
   530    44.1666    8531(92)          8613.1133         8607.1602        
   531    44.2416    8552(92)          8610.2500         8604.7197        
   532    44.3166    8581(93)          8607.4600         8602.2793        
   533    44.3916    8546(92)          8604.7275         8599.8389        
   534    44.4666    8508(92)          8602.0410         8597.3984        
   535    44.5416    8492(92)          8599.3936         8594.9580        
   536    44.6166    8534(92)          8596.7773         8592.5176        
   537    44.6916    8533(92)          8594.1865         8590.0762        
   538    44.7666    8596(93)          8591.6191         8587.6357        
   539    44.8416    8553(92)          8589.3867         8585.1953        
   540    44.9166    8456(92)          8586.8604         8582.7549        
   541    44.9916    8508(92)          8584.3496         8580.3145        
   542    45.0666    8525(92)          8581.8516         8577.8740        
   543    45.1416    8431(92)          8579.3652         8575.4336        
   544    45.2166    8472(92)          8576.8887         8572.9922        
   545    45.2916    8559(93)          8574.4229         8570.5518        
   546    45.3666    8568(93)          8571.9658         8568.1113        
   547    45.4416    8525(92)          8569.5176         8565.6709        
   548    45.5166    8607(93)          8567.0771         8563.2305        
   549    45.5916    8607(93)          8564.6445         8560.7900        
   550    45.6666    8506(92)          8562.2197         8558.3496        
   551    45.7416    8477(92)          8559.8008         8555.9082        
   552    45.8166    8513(92)          8557.3896         8553.4678        
   553    45.8916    8524(92)          8554.9863         8551.0273        
   554    45.9666    8483(92)          8552.5898         8548.5869        
   555    46.0416    8488(92)          8550.2002         8546.1465        
   556    46.1166    8424(92)          8547.8174         8543.7061        
   557    46.1916    8461(92)          8545.4424         8541.2656        
   558    46.2666    8569(93)          8543.0742         8538.8242        
   559    46.3416    8534(92)          8540.7148         8536.3838        
   560    46.4166    8474(92)          8538.4414         8534.0215        
   561    46.4916    8586(93)          8536.4150         8531.8975        
   562    46.5666    8611(93)          8534.3994         8529.7744        
   563    46.6416    8454(92)          8532.3926         8527.6514        
   564    46.7166    8635(93)          8530.3965         8525.5283        
   565    46.7916    8369(91)          8528.4111         8523.4053        
   566    46.8666    8459(92)          8526.4375         8521.2822        
   567    46.9416    8661(93)          8524.4766         8519.1592        
   568    47.0166    8465(92)          8522.5293         8517.0361        
   569    47.0916    8474(92)          8520.5977         8514.9131        
   570    47.1666    8490(92)          8518.6816         8512.7900        
   571    47.2416    8670(93)          8516.7832         8510.6670        
   572    47.3166    8651(93)          8514.9043         8508.5439        
   573    47.3916    8528(92)          8513.0459         8506.4209        
   574    47.4666    8446(92)          8511.2119         8504.2979        
   575    47.5416    8456(92)          8509.4033         8502.1748        
   576    47.6167    8423(92)          8507.6221         8500.0488        
   577    47.6916    8548(92)          8505.8770         8497.9287        
   578    47.7666    8651(93)          8504.1660         8495.8057        
   579    47.8416    8675(93)          8501.9990         8493.6816        
   580    47.9166    8545(92)          8500.4219         8491.5596        
   581    47.9917    8396(92)          8498.8555         8489.4336        
   582    48.0666    8442(92)          8497.3516         8487.3125        
   583    48.1416    8466(92)          8495.9141         8485.1895        
   584    48.2166    8521(92)          8494.5537         8483.0664        
   585    48.2916    8549(92)          8493.2832         8480.9434        
   586    48.3667    8462(92)          8492.1152         8478.8174        
   587    48.4416    8421(92)          8491.0723         8476.6973        
   588    48.5166    8587(93)          8490.1699         8474.5742        
   589    48.5916    8459(92)          8489.4385         8472.4512        
   590    48.6666    8489(92)          8488.9092         8470.3281        
   591    48.7417    8539(92)          8488.6240         8468.2021        
   592    48.8166    8612(93)          8488.6357         8466.0820        
   593    48.8916    8597(93)          8489.0117         8463.9590        
   594    48.9666    8522(92)          8489.8369         8461.8359        
   595    49.0416    8738(93)          8491.2285         8459.7129        
   596    49.1167    8637(93)          8493.3418         8457.5869        
   597    49.1916    8489(92)          8496.3750         8455.4668        
   598    49.2666    8493(92)          8500.6309         8453.3438        
   599    49.3416    8731(93)          8506.5410         8451.2197        
   600    49.4166    8625(93)          8514.8750         8449.0967        
   601    49.4917    8671(93)          8527.3408         8446.9717        
   602    49.5666    8645(93)          8548.2529         8444.8506        
   603    49.6416    8776(94)          8588.9678         8442.7275        
   604    49.7166    8870(94)          8674.8857         8440.6045        
   605    49.7916    9124(96)          8851.7959         8438.4814        
   606    49.8667    9508(98)          9179.9775         8436.3555        
   607    49.9416    10471(102)          9698.7471         8434.2354      
   608    50.0166    11722(108)         10377.2021         8432.1123      
   609    50.0916    12825(113)         11060.2793         8429.9893      
   610    50.1666    13737(117)         11469.4502         8427.8662      
   611    50.2417    13385(116)         11359.3691         8425.7402      
   612    50.3166    12414(111)         10802.2461         8423.6201      
   613    50.3916    11238(106)         10089.6787         8421.4971      
   614    50.4666    10088(100)          9458.3438         8419.3740      
   615    50.5416    9396(97)          9011.2314         8417.2510        
   616    50.6167    8934(95)          8745.0215         8415.1250        
   617    50.6916    8610(93)          8606.5283         8413.0049        
   618    50.7666    8504(92)          8538.4766         8410.8809        
   619    50.8416    8522(92)          8503.5312         8408.7578        
   620    50.9166    8406(92)          8482.7891         8406.6348        
   621    50.9917    8542(92)          8468.2676         8404.5098        
   622    51.0666    8393(92)          8457.0645         8402.3887        
   623    51.1416    8356(91)          8447.9297         8400.2656        
   624    51.2166    8463(92)          8440.2793         8398.1426        
   625    51.2916    8425(92)          8433.7490         8396.0195        
   626    51.3667    8545(92)          8428.0811         8393.8936        
   627    51.4416    8608(93)          8423.1182         8391.7734        
   628    51.5166    8234(91)          8418.7090         8389.6504        
   629    51.5916    8414(92)          8414.7646         8387.5273        
   630    51.6666    8394(92)          8411.2148         8385.4043        
   631    51.7417    8435(92)          8407.9531         8383.2783        
   632    51.8166    8571(93)          8405.0645         8381.1582        
   633    51.8916    8338(91)          8402.4600         8379.0352        
   634    51.9666    8299(91)          8400.1338         8376.9121        
   635    52.0416    8319(91)          8398.0879         8374.7891        
   636    52.1167    8336(91)          8396.3301         8372.6631        
   637    52.1916    8463(92)          8394.8936         8370.5430        
   638    52.2666    8437(92)          8393.8105         8368.4189        
   639    52.3416    8568(93)          8393.1455         8366.2959        
   640    52.4166    8484(92)          8392.9824         8364.1729        
   641    52.4917    8540(92)          8393.4443         8362.0469        
   642    52.5666    8676(93)          8394.7090         8359.9268        
   643    52.6416    8417(92)          8397.0605         8357.8037        
   644    52.7166    8560(93)          8401.0332         8355.6807        
   645    52.7916    8463(92)          8407.8896         8353.5576        
   646    52.8667    8571(93)          8420.9707         8351.4316        
   647    52.9416    8706(93)          8448.4717         8349.3115        
   648    53.0166    8705(93)          8507.9053         8347.1885        
   649    53.0916    8751(94)          8628.0225         8345.0654        
   650    53.1666    8922(94)          8841.4102         8342.9424        
   651    53.2417    9240(96)          9162.3262         8340.8164        
   652    53.3166    9653(98)          9553.0479         8338.6963        
   653    53.3916    9956(100)          9906.2939         8336.5732       
   654    53.4666    10182(101)         10056.3574         8334.4502      
   655    53.5416    9850(99)          9906.6680         8332.3271        
   656    53.6167    9452(97)          9550.4072         8330.2012        
   657    53.6916    8938(95)          9154.6621         8328.0801        
   658    53.7666    8582(93)          8827.9082         8325.9570        
   659    53.8416    8495(92)          8608.2480         8323.8340        
   660    53.9166    8593(93)          8482.1846         8321.7109        
   661    53.9917    8588(93)          8417.3008         8319.5850        
   662    54.0666    8495(92)          8384.8379         8317.4648        
   663    54.1416    8325(91)          8366.9814         8315.3418        
   664    54.2166    8326(91)          8355.3955         8313.2188        
   665    54.2916    8329(91)          8346.7021         8311.0957        
   666    54.3667    8218(91)          8339.6064         8308.9697        
   667    54.4416    8224(91)          8333.5859         8306.8496        
   668    54.5166    8161(90)          8328.3242         8304.7266        
   669    54.5916    8188(90)          8323.6445         8302.6035        
   670    54.6666    8263(91)          8319.4160         8300.4805        
   671    54.7417    8251(91)          8315.5371         8298.3545        
   672    54.8166    8248(91)          8311.9541         8296.2344        
   673    54.8916    8381(92)          8308.5977         8294.1113        
   674    54.9666    8381(92)          8305.4346         8291.9883        
   675    55.0416    8303(91)          8302.4336         8289.8652        
   676    55.1167    8322(91)          8299.5674         8287.7393        
   677    55.1916    8304(91)          8296.8301         8285.6182        
   678    55.2666    8172(90)          8294.2002         8283.4951        
   679    55.3416    8353(91)          8291.6719         8281.3721        
   680    55.4166    8247(91)          8288.4355         8278.4434        
   681    55.4917    8213(91)          8283.5762         8273.7939        
   682    55.5666    8348(91)          8278.8320         8269.1572        
   683    55.6416    8365(91)          8274.1934         8264.5137        
   684    55.7166    8229(91)          8269.6855         8259.8701        
   685    55.7916    8207(91)          8265.3418         8255.2275        
   686    55.8667    8328(91)          8261.2207         8250.5781        
   687    55.9416    8350(91)          8257.5029         8245.9414        
   688    56.0166    8238(91)          8254.6045         8241.2979        
   689    56.0916    8255(91)          8253.5928         8236.6553        
   690    56.1666    8092(90)          8256.6611         8232.0117        
   691    56.2417    8078(90)          8267.3457         8227.3633        
   692    56.3166    8300(91)          8289.3818         8222.7256        
   693    56.3916    8368(91)          8324.1094         8218.0830        
   694    56.4666    8306(91)          8366.5547         8213.4395        
   695    56.5416    8457(92)          8403.0830         8208.7969        
   696    56.6167    8497(92)          8413.8867         8204.1475        
   697    56.6916    8458(92)          8389.1768         8199.5107        
   698    56.7666    8296(91)          8341.2168         8194.8672        
   699    56.8416    8337(91)          8289.7197         8190.2241        
   700    56.9166    8172(90)          8247.0967         8185.5811        
   701    56.9917    8177(90)          8217.2148         8180.9316        
   702    57.0666    8273(91)          8198.3369         8176.2949        
   703    57.1416    8035(90)          8186.4736         8171.6519        
   704    57.2166    8060(90)          8178.3003         8167.0088        
   705    57.2916    8259(91)          8171.8008         8162.3657        
   706    57.3667    8091(90)          8166.0176         8157.7163        
   707    57.4416    8071(90)          8160.5923         8153.0796        
   708    57.5166    8121(90)          8155.3550         8148.4360        
   709    57.5916    7987(89)          8150.2515         8143.7930        
   710    57.6666    8128(90)          8145.2490         8139.1504        
   711    57.7417    8144(90)          8140.3179         8134.5010        
   712    57.8166    8055(90)          8135.4634         8129.8638        
   713    57.8916    8058(90)          8130.6562         8125.2207        
   714    57.9666    8066(90)          8125.8965         8120.5776        
   715    58.0416    8043(90)          8121.1782         8115.9346        
   716    58.1167    8069(90)          8116.4941         8111.2856        
   717    58.1916    8100(90)          8111.8599         8106.6484        
   718    58.2666    8108(90)          8107.2593         8102.0054        
   719    58.3416    8157(90)          8102.7007         8097.3623        
   720    58.4166    8184(90)          8098.1880         8092.7192        
   721    58.4917    8170(90)          8093.7222         8088.0698        
   722    58.5666    8110(90)          8089.3306         8083.4331        
   723    58.6416    8208(91)          8085.0098         8078.7900        
   724    58.7166    8074(90)          8080.7852         8074.1465        
   725    58.7916    8033(90)          8076.6885         8069.5039        
   726    58.8667    8094(90)          8072.2202         8064.8545        
   727    58.9416    8348(91)          8068.6152         8060.2178        
   728    59.0166    8119(90)          8065.5986         8055.5742        
   729    59.0916    8049(90)          8063.9360         8050.9312        
   730    59.1666    8078(90)          8065.3247         8046.2886        
   731    59.2417    8144(90)          8072.8481         8041.6392        
   732    59.3166    8185(90)          8090.5068         8037.0020        
   733    59.3916    8329(91)          8121.2974         8032.3589        
   734    59.4666    8321(91)          8163.4434         8027.7158        
   735    59.5416    8149(90)          8206.9980         8023.0728        
   736    59.6167    8391(92)          8233.3369         8018.4238        
   737    59.6916    8657(93)          8224.4814         8013.7866        
   738    59.7666    8455(92)          8183.2847         8009.1436        
   739    59.8416    8401(92)          8129.5562         8004.5005        
   740    59.9166    8221(91)          8080.2773         7999.8574        
   741    59.9917    8182(90)          8043.2920         7995.2080        
   742    60.0666    8214(91)          8019.1221         7990.5713        
   743    60.1416    8061(90)          8004.1758         7985.9282        
   744    60.2166    7969(89)          7994.5547         7981.2847        
   745    60.2916    7995(89)          7987.5093         7976.6421        
   746    60.3667    7959(89)          7981.5898         7971.9927        
   747    60.4416    7966(89)          7976.2012         7967.3555        
   748    60.5166    7925(89)          7971.0835         7962.7124        
   749    60.5916    7927(89)          7966.1509         7958.0693        
   750    60.6666    8020(90)          7961.3599         7953.4263        
   751    60.7417    8028(90)          7956.6821         7948.7773        
   752    60.8166    7968(89)          7952.1216         7944.1401        
   753    60.8916    7899(89)          7947.6538         7939.4971        
   754    60.9666    7857(89)          7943.2837         7934.8540        
   755    61.0416    7870(89)          7939.0137         7930.2109        
   756    61.1167    8004(89)          7934.8472         7925.5615        
   757    61.1916    8004(89)          7930.8135         7920.9248        
   758    61.2666    8029(90)          7926.9141         7916.2817        
   759    61.3416    7968(89)          7925.4663         7913.9243        
   760    61.4166    7906(89)          7928.0781         7915.4253        
   761    61.4917    7808(88)          7930.9438         7916.9282        
   762    61.5666    7846(89)          7934.1182         7918.4277        
   763    61.6416    7805(88)          7937.7036         7919.9287        
   764    61.7166    8027(90)          7941.8335         7921.4302        
   765    61.7916    7909(89)          7946.7339         7922.9312        
   766    61.8667    7911(89)          7952.8804         7924.4341        
   767    61.9416    7996(89)          7961.4028         7925.9336        
   768    62.0166    7922(89)          7975.2964         7927.4346        
   769    62.0916    7953(89)          8001.4219         7928.9360        
   770    62.1666    8089(90)          8052.5166         7930.4370        
   771    62.2417    8199(91)          8148.0532         7931.9399        
   772    62.3166    8287(91)          8303.6904         7933.4395        
   773    62.3916    8495(92)          8518.2344         7934.9404        
   774    62.4666    8534(92)          8754.5879         7936.4419        
   775    62.5416    8807(94)          8932.5459         7937.9429        
   776    62.6167    8768(94)          8957.2344         7939.4458        
   777    62.6916    8631(93)          8813.6230         7940.9453        
   778    62.7666    8424(92)          8586.0205         7942.4463        
   779    62.8416    8232(91)          8363.8672         7943.9473        
   780    62.9166    8283(91)          8194.9941         7945.4487        
   781    62.9917    8074(90)          8088.4624         7946.9517        
   782    63.0666    7821(88)          8031.0137         7948.4512        
   783    63.1416    7768(88)          8003.1167         7949.9521        
   784    63.2166    7720(88)          7990.1255         7951.4531        
   785    63.2916    7904(89)          7983.7822         7952.9546        
   786    63.3667    7807(88)          7980.3555         7954.4575        
   787    63.4416    7885(89)          7978.3872         7955.9570        
   788    63.5166    7939(89)          7977.2876         7957.4580        
   789    63.5916    8285(91)          7976.7983         7958.9590        
   790    63.6666    8111(90)          7976.7710         7960.4604        
   791    63.7417    8113(90)          7977.1079         7961.9634        
   792    63.8167    8139(90)          7977.7441         7963.4648        
   793    63.8916    8171(90)          7978.6309         7964.9639        
   794    63.9666    7960(89)          7979.7432         7966.4648        
   795    64.0416    7985(89)          7981.0615         7967.9663        
   796    64.1167    8031(90)          7982.5815         7969.4692        
   797    64.1917    8083(90)          7984.3042         7970.9707        
   798    64.2666    8055(90)          7986.2407         7972.4697        
   799    64.3416    8003(89)          7988.4243         7973.9707        
   800    64.4166    8185(90)          7990.8940         7975.4722        
   801    64.4917    8150(90)          7993.7168         7976.9751        
   802    64.5667    8047(90)          7996.9829         7978.4766        
   803    64.6416    8065(90)          8000.8462         7979.9756        
   804    64.7166    8204(91)          8005.6353         7981.4766        
   805    64.7916    8121(90)          8012.1094         7982.9780        
   806    64.8667    8037(90)          8022.3457         7984.4810        
   807    64.9417    8048(90)          8040.8340         7985.9824        
   808    65.0166    8076(90)          8076.8706         7987.4814        
   809    65.0916    8149(90)          8144.7139         7988.9824        
   810    65.1666    8320(91)          8258.5527         7990.4839        
   811    65.2417    8525(92)          8421.5117         7991.9868        
   812    65.3167    8792(94)          8610.7725         7993.4883        
   813    65.3916    9019(95)          8769.5996         7994.9873        
   814    65.4666    8971(95)          8820.6904         7996.4883        
   815    65.5416    8879(94)          8731.6455         7997.9897        
   816    65.6167    8632(93)          8557.7617         7999.4927        
   817    65.6917    8505(92)          8375.1768         8000.9937        
   818    65.7666    8283(91)          8229.6631         8002.4932        
   819    65.8416    8090(90)          8133.9766         8003.9941        
   820    65.9166    8143(90)          8080.4702         8005.4951        
   821    65.9917    8069(90)          8053.9458         8006.9985        
   822    66.0667    7971(89)          8041.6069         8008.4995        
   823    66.1416    8066(90)          8035.7402         8009.9990        
   824    66.2166    7990(89)          8032.6895         8011.5000        
   825    66.2916    7928(89)          8030.9893         8013.0010        
   826    66.3667    7935(89)          8030.0615         8014.5044        
   827    66.4417    8100(90)          8029.6533         8016.0054        
   828    66.5166    8055(90)          8029.6265         8017.5049        
   829    66.5916    8003(89)          8029.8896         8019.0059        
   830    66.6666    7742(88)          8030.3813         8020.5068        
   831    66.7417    7775(88)          8031.0576         8022.0103        
   832    66.8167    7935(89)          8031.8833         8023.5112        
   833    66.8916    8037(90)          8032.8340         8025.0107        
   834    66.9666    7965(89)          8033.8950         8026.5117        
   835    67.0416    8044(90)          8035.0542         8028.0127        
   836    67.1167    8077(90)          8036.3066         8029.5161        
   837    67.1917    8121(90)          8037.6460         8031.0171        
   838    67.2666    8250(91)          8039.0757         8032.5161        
   839    67.3416    8299(91)          8040.6084         8034.0176        
   840    67.4166    8379(92)          8042.2598         8035.5186        
   841    67.4917    8106(90)          8044.2417         8037.0220        
   842    67.5667    8136(90)          8046.3027         8038.5229        
   843    67.6416    7982(89)          8048.8496         8040.0220        
   844    67.7166    8198(91)          8052.4849         8041.5234        
   845    67.7916    8221(91)          8058.4663         8043.0244        
   846    67.8667    8093(90)          8068.9404         8044.5278        
   847    67.9417    8227(91)          8086.4385         8046.0288        
   848    68.0166    8020(90)          8112.3511         8047.5278        
   849    68.0916    8076(90)          8144.7505         8049.0293        
   850    68.1666    8125(90)          8176.1870         8050.5303        
   851    68.2417    8120(90)          8194.0508         8052.0337        
   852    68.3167    8188(90)          8188.3389         8053.5347        
   853    68.3916    8032(90)          8163.7144         8055.0337        
   854    68.4666    8052(90)          8133.2964         8056.5352        
   855    68.5416    8122(90)          8106.9546         8058.0361        
   856    68.6167    8005(89)          8088.7603         8059.5391        
   857    68.6917    8074(90)          8078.4727         8061.0405        
   858    68.7666    8173(90)          8073.7354         8062.5396        
   859    68.8416    8031(90)          8072.1138         8064.0410        
   860    68.9166    8024(90)          8071.9932         8065.5420        
   861    68.9917    8093(90)          8072.5366         8067.0449        
   862    69.0667    8012(90)          8073.3833         8068.5464        
   863    69.1416    7993(89)          8074.3911         8070.0454        
   864    69.2166    7971(89)          8075.5044         8071.5464        
   865    69.2916    7983(89)          8076.6934         8073.0479        
   866    69.3667    8031(90)          8077.9404         8074.5508        
   867    69.4417    8154(90)          8079.2300         8076.0522        
   868    69.5166    8054(90)          8080.5527         8077.5513        
   869    69.5916    7930(89)          8086.7817         8083.9287        
   870    69.6666    7957(89)          8096.3223         8093.5942        
   871    69.7417    7941(89)          8105.8931         8103.2715        
   872    69.8167    7904(89)          8115.4688         8112.9370        
   873    69.8916    8013(90)          8125.0449         8122.5889        
   874    69.9666    8159(90)          8134.6450         8132.2534        
   875    70.0416    8233(91)          8144.2563         8141.9185        
   876    70.1167    8283(91)          8153.9131         8151.5957        
   877    70.1917    8259(91)          8163.5430         8161.2612        
   878    70.2666    8282(91)          8173.1670         8170.9131        
   879    70.3416    8287(91)          8182.8105         8180.5776        
   880    70.4166    8360(91)          8192.4619         8190.2432        
   881    70.4917    8297(91)          8202.1309         8199.9199        
   882    70.5667    8212(91)          8211.7949         8209.5859        
   883    70.6416    8192(91)          8221.4502         8219.2373        
   884    70.7166    8346(91)          8231.1240         8228.9014        
   885    70.7916    8302(91)          8240.8057         8238.5674        
   886    70.8667    8199(91)          8250.5039         8248.2441        
   887    70.9417    8356(91)          8251.4404         8249.1533        
   888    71.0166    8223(91)          8245.3252         8243.0039        
   889    71.0916    8160(90)          8239.2080         8236.8467        
   890    71.1666    8203(91)          8233.0977         8230.6885        
   891    71.2417    8171(90)          8226.9873         8224.5225        
   892    71.3167    8248(91)          8220.8916         8218.3633        
   893    71.3916    8274(91)          8214.6230         8212.2139        
   894    71.4666    8117(90)          8208.5508         8206.0566        
   895    71.5416    8203(91)          8202.4893         8199.8984        
   896    71.6167    8150(90)          8196.4307         8193.7324        
   897    71.6917    8221(91)          8190.3940         8187.5737        
   898    71.7666    8187(90)          8184.3813         8181.4243        
   899    71.8416    8290(91)          8178.3779         8175.2666        
   900    71.9166    8156(90)          8172.3936         8169.1079        
   901    71.9917    8228(91)          8166.4263         8162.9424        
   902    72.0667    8221(91)          8160.4932         8156.7837        
   903    72.1416    8208(91)          8154.6011         8150.6343        
   904    72.2166    8162(90)          8148.7393         8144.4766        
   905    72.2916    8086(90)          8142.9224         8138.3179        
   906    72.3667    8151(90)          8137.1553         8132.1523        
   907    72.4417    8137(90)          8131.4624         8125.9937        
   908    72.5166    8000(89)          8125.8633         8119.8442        
   909    72.5916    8101(90)          8120.3623         8113.6865        
   910    72.6666    7963(89)          8114.9985         8107.5278        
   911    72.7417    8055(90)          8109.8018         8101.3623        
   912    72.8167    8161(90)          8104.8433         8095.2036        
   913    72.8916    8127(90)          8100.2163         8089.0542        
   914    72.9666    7980(89)          8096.0854         8082.8965        
   915    73.0416    8193(91)          8092.8755         8076.7378        
   916    73.1167    8083(90)          8091.6470         8070.5723        
   917    73.1917    8002(89)          8094.8755         8064.4136        
   918    73.2666    8098(90)          8107.3691         8058.2642        
   919    73.3416    7842(89)          8136.5176         8052.1064        
   920    73.4166    8154(90)          8189.7671         8045.9482        
   921    73.4917    8425(92)          8269.0576         8039.7822        
   922    73.5667    8537(92)          8363.2119         8033.6235        
   923    73.6416    8881(94)          8443.3887         8027.4741        
   924    73.7166    8873(94)          8468.5430         8021.3164        
   925    73.7916    8924(94)          8418.6201         8015.1582        
   926    73.8667    8579(93)          8320.6631         8008.9922        
   927    73.9417    8180(90)          8215.5312         8002.8335        
   928    74.0166    8321(91)          8128.6987         7996.6841        
   929    74.0916    8252(91)          8068.0747         7990.5264        
   930    74.1666    8104(90)          8030.4497         7984.3682        
   931    74.2417    8156(90)          8007.8511         7978.2021        
   932    74.3167    8058(90)          7993.6675         7972.0439        
   933    74.3916    8071(90)          7983.3696         7965.8940        
   934    74.4666    7944(89)          7974.7944         7959.7363        
   935    74.5416    8098(90)          7967.0640         7953.5781        
   936    74.6167    8151(90)          7959.8193         7947.4121        
   937    74.6917    8094(90)          7953.3613         7941.6855        
   938    74.7666    8071(90)          7949.1826         7937.9668        
   939    74.8416    8047(90)          7945.2266         7934.2437        
   940    74.9166    8016(90)          7941.4736         7930.5195        
   941    74.9917    7915(89)          7937.9097         7926.7910        
   942    75.0667    7932(89)          7934.5430         7923.0674        
   943    75.1416    7906(89)          7931.3862         7919.3486        
   944    75.2166    7951(89)          7928.6318         7915.6255        
   945    75.2916    7946(89)          7925.9683         7911.9014        
   946    75.3667    7967(89)          7923.6255         7908.1729        
   947    75.4417    8054(90)          7921.6938         7904.4492        
   948    75.5166    7960(89)          7920.3003         7900.7305        
   949    75.5916    7906(89)          7919.6694         7897.0068        
   950    75.6666    7985(89)          7920.2988         7893.2832        
   951    75.7417    8125(90)          7923.4150         7889.5547        
   952    75.8167    8012(90)          7932.0137         7885.8311        
   953    75.8916    7982(89)          7952.5571         7882.1123        
   954    75.9666    8055(90)          7996.4761         7878.3887        
   955    76.0416    8187(90)          8078.6064         7874.6650        
   956    76.1167    8290(91)          8209.9746         7870.9365        
   957    76.1917    8776(94)          8384.4199         7867.2124        
   958    76.2666    9301(96)          8567.0508         7863.4941        
   959    76.3416    9562(98)          8690.0469         7859.7705        
   960    76.4166    9649(98)          8682.1074         7856.0469        
   961    76.4917    9235(96)          8545.6855         7852.3184        
   962    76.5667    8848(94)          8354.2178         7848.5942        
   963    76.6416    8525(92)          8174.3906         7844.8760        
   964    76.7166    8080(90)          8038.6128         7841.1523        
   965    76.7916    7927(89)          7951.5122         7837.4282        
   966    76.8667    8042(90)          7901.7231         7833.7002        
   967    76.9417    7997(89)          7874.5938         7829.9761        
   968    77.0166    7902(89)          7858.9341         7826.2573        
   969    77.0916    7723(88)          7848.4482         7822.5342        
   970    77.1666    7786(88)          7840.3525         7818.8101        
   971    77.2417    7943(89)          7833.4556         7815.0815        
   972    77.3167    7874(89)          7827.3018         7811.3579        
   973    77.3916    7742(88)          7821.6660         7807.6392        
   974    77.4666    7817(88)          7816.4053         7803.9160        
   975    77.5416    7806(88)          7811.4380         7800.1919        
   976    77.6167    7945(89)          7806.7002         7796.4634        
   977    77.6917    7903(89)          7802.1597         7792.7397        
   978    77.7666    7858(89)          7797.9092         7789.0210        
   979    77.8416    7763(88)          7793.6675         7785.2974        
   980    77.9166    7725(88)          7789.5488         7781.5737        
   981    77.9917    7781(88)          7785.5410         7777.8452        
   982    78.0667    7721(88)          7781.6528         7774.1216        
   983    78.1416    7685(88)          7777.8921         7770.4028        
   984    78.2166    7661(88)          7774.2690         7766.6792        
   985    78.2916    7857(89)          7770.8438         7762.9556        
   986    78.3667    7769(88)          7767.7544         7759.2271        
   987    78.4417    7680(88)          7765.3682         7755.5029        
   988    78.5166    7693(88)          7764.4780         7751.7847        
   989    78.5916    7742(88)          7766.5229         7748.0610        
   990    78.6666    7824(88)          7773.4814         7744.3369        
   991    78.7417    7829(88)          7787.0112         7740.6089        
   992    78.8167    7980(89)          7806.7598         7736.8848        
   993    78.8916    7971(89)          7828.7021         7733.1665        
   994    78.9666    8151(90)          7844.2749         7729.4429        
   995    79.0416    8148(90)          7843.1636         7725.7188        
   996    79.1167    8028(90)          7823.5684         7721.9902        
   997    79.1917    7999(89)          7794.6528         7718.2666        
   998    79.2666    7837(89)          7766.1118         7714.5479        
   999    79.3416    7874(89)          7743.1001         7710.8247        
  1000    79.4166    7781(88)          7726.8130         7707.1006        
  1001    79.4917    7723(88)          7715.9536         7703.3721        
  1002    79.5667    7538(87)          7708.5347         7699.6484        
  1003    79.6416    7748(88)          7702.9194         7695.9297        
  1004    79.7166    7867(89)          7698.1348         7692.2061        
  1005    79.7916    7770(88)          7693.7310         7688.4824        
  1006    79.8667    7767(88)          7689.5142         7684.7539        
  1007    79.9417    7615(87)          7685.4175         7681.0303        
  1008    80.0166    7649(87)          7681.4058         7677.3115        
  1009    80.0916    7723(88)          7677.4487         7673.5879        
  1010    80.1666    7695(88)          7673.5386         7669.8643        
  1011    80.2417    7639(87)          7669.6616         7666.1357        
  1012    80.3167    7636(87)          7665.8286         7662.4121        
  1013    80.3916    7682(88)          7662.0195         7658.6934        
  1014    80.4666    7712(88)          7658.2285         7654.9697        
  1015    80.5416    7670(88)          7654.4585         7651.2461        
  1016    80.6167    7602(87)          7650.7031         7647.5176        
  1017    80.6917    7614(87)          7646.9712         7643.7935        
  1018    80.7666    7638(87)          7643.2656         7640.0752        
  1019    80.8416    7764(88)          7639.5767         7636.3516        
  1020    80.9166    7635(87)          7635.9160         7632.6274        
  1021    80.9917    7663(88)          7636.6123         7633.2139        
  1022    81.0667    7810(88)          7642.2803         7638.6826        
  1023    81.1416    7838(89)          7648.1201         7644.1440        
  1024    81.2166    7748(88)          7654.3057         7649.6123        
  1025    81.2916    7592(87)          7661.0337         7655.0815        
  1026    81.3667    7756(88)          7668.4590         7660.5571        
  1027    81.4417    7681(88)          7676.4844         7666.0259        
  1028    81.5166    7618(87)          7684.6299         7671.4873        
  1029    81.5916    7677(88)          7691.9790         7676.9556        
  1030    81.6666    7561(87)          7697.5264         7682.4248        
  1031    81.7417    7523(87)          7701.2920         7687.9004        
  1032    81.8167    7691(88)          7704.2739         7693.3691        
  1033    81.8916    7747(88)          7707.4077         7698.8306        
  1034    81.9666    7740(88)          7711.1660         7704.2988        
  1035    82.0416    7726(88)          7715.6230         7709.7681        
  1036    82.1167    7701(88)          7720.6353         7715.2437        
  1037    82.1917    7812(88)          7725.9917         7720.7124        
  1038    82.2666    7568(87)          7731.5376         7726.1738        
  1039    82.3416    7551(87)          7737.2017         7731.6421        
  1040    82.4166    7666(88)          7742.9414         7737.1113        
  1041    82.4917    7717(88)          7748.7510         7742.5869        
  1042    82.5667    7714(88)          7754.6177         7748.0557        
  1043    82.6416    7626(87)          7760.4595         7753.5171        
  1044    82.7166    7780(88)          7766.4775         7758.9854        
  1045    82.7916    7744(88)          7772.5908         7764.4546        
  1046    82.8667    7624(87)          7778.8242         7769.9302        
  1047    82.9417    7623(87)          7785.1865         7775.3989        
  1048    83.0166    7550(87)          7791.7075         7780.8604        
  1049    83.0916    7671(88)          7798.4468         7786.3286        
  1050    83.1666    7793(88)          7805.4531         7791.7979        
  1051    83.2417    7819(88)          7812.8115         7797.2734        
  1052    83.3167    7775(88)          7820.6152         7802.7422        
  1053    83.3916    7909(89)          7829.0342         7808.2036        
  1054    83.4666    7920(89)          7838.4199         7813.6719        
  1055    83.5416    7868(89)          7849.5049         7819.1411        
  1056    83.6167    7772(88)          7864.1338         7824.6167        
  1057    83.6917    7818(88)          7886.4795         7830.0854        
  1058    83.7666    7852(89)          7924.7290         7835.5469        
  1059    83.8416    8044(90)          7991.7764         7841.0151        
  1060    83.9166    8292(91)          8101.3579         7846.4844        
  1061    83.9917    8638(93)          8259.2334         7851.9600        
  1062    84.0667    8979(95)          8449.8223         7857.4287        
  1063    84.1416    9305(96)          8626.7236         7862.8901        
  1064    84.2166    9236(96)          8716.0303         7868.3584        
  1065    84.2916    9062(95)          8666.1621         7873.8276        
  1066    84.3667    9153(96)          8512.1035         7879.3032        
  1067    84.4417    8693(93)          8330.4219         7884.7720        
  1068    84.5166    8269(91)          8174.7671         7890.2334        
  1069    84.5916    8107(90)          8065.8145         7895.7017        
  1070    84.6666    8064(90)          8001.7563         7901.1709        
  1071    84.7417    7972(89)          7969.5610         7906.6465        
  1072    84.8167    8106(90)          7955.8027         7912.1152        
  1073    84.8916    7925(89)          7951.1724         7917.5767        
  1074    84.9666    7971(89)          7950.7227         7923.0449        
  1075    85.0416    7814(88)          7952.2695         7928.5142        
  1076    85.1167    7908(89)          7954.9160         7933.9897        
  1077    85.1917    7980(89)          7958.2759         7939.4585        
  1078    85.2666    7876(89)          7962.1592         7944.9199        
  1079    85.3416    7835(89)          7966.4067         7950.3882        
  1080    85.4166    7837(89)          7971.0635         7955.8574        
  1081    85.4917    7969(89)          7976.0273         7961.3330        
  1082    85.5667    7869(89)          7981.2622         7966.8018        
  1083    85.6416    7839(89)          7979.6255         7965.1304        
  1084    85.7166    7769(88)          7976.6357         7961.8291        
  1085    85.7916    7859(89)          7973.9507         7958.5278        
  1086    85.8667    7933(89)          7971.6167         7955.2222        
  1087    85.9417    7862(89)          7969.7251         7951.9204        
  1088    86.0166    7799(88)          7968.4341         7948.6235        
  1089    86.0916    7939(89)          7968.0854         7945.3223        
  1090    86.1666    7910(89)          7969.5288         7942.0210        
  1091    86.2417    7969(89)          7974.7964         7938.7153        
  1092    86.3167    7794(88)          7988.1543         7935.4136        
  1093    86.3916    7913(89)          8016.9575         7932.1172        
  1094    86.4666    8160(90)          8070.8130         7928.8159        
  1095    86.5416    8492(92)          8156.9497         7925.5142        
  1096    86.6167    8701(93)          8272.5488         7922.2085        
  1097    86.6917    9079(95)          8396.1035         7918.9072        
  1098    86.7666    9296(96)          8484.1611         7915.6104        
  1099    86.8416    9228(96)          8487.6523         7912.3091        
  1100    86.9166    9050(95)          8401.9287         7909.0073        
  1101    86.9917    8802(94)          8273.1836         7905.7017        
  1102    87.0667    8469(92)          8148.0239         7902.4004        
  1103    87.1416    8286(91)          8050.5635         7899.1035        
  1104    87.2166    8262(91)          7985.6108         7895.8022        
  1105    87.2916    8091(90)          7946.9741         7892.5005        
  1106    87.3667    8150(90)          7925.0581         7889.1953        
  1107    87.4417    8199(91)          7912.0811         7885.8936        
  1108    87.5166    7992(89)          7903.3325         7882.5967        
  1109    87.5916    7942(89)          7896.5215         7879.2954        
  1110    87.6666    8082(90)          7890.6938         7875.9941        
  1111    87.7417    8018(90)          7885.4448         7872.6885        
  1112    87.8167    7963(89)          7880.6030         7869.3867        
  1113    87.8916    8133(90)          7876.1147         7866.0898        
  1114    87.9666    8045(90)          7871.7720         7862.7886        
  1115    88.0416    8061(90)          7867.6318         7859.4873        
  1116    88.1167    7953(89)          7863.6299         7856.1816        
  1117    88.1917    7990(89)          7859.7505         7852.8799        
  1118    88.2666    8062(90)          7855.9756         7849.5830        
  1119    88.3416    8043(90)          7852.2812         7846.2817        
  1120    88.4166    7949(89)          7848.6631         7842.9805        
  1121    88.4917    7916(89)          7845.1123         7839.6748        
  1122    88.5667    7596(87)          7841.6382         7836.3730        
  1123    88.6416    7878(89)          7838.2524         7833.0762        
  1124    88.7166    7906(89)          7834.9805         7829.7754        
  1125    88.7916    7756(88)          7831.9150         7826.4736        
  1126    88.8667    7726(88)          7829.2598         7823.1680        
  1127    88.9417    7730(88)          7827.4077         7819.8667        
  1128    89.0166    7912(89)          7826.9131         7816.5698        
  1129    89.0916    7841(89)          7828.3135         7813.2686        
  1130    89.1666    7789(88)          7831.7148         7809.9668        
  1131    89.2417    7712(88)          7836.2749         7806.6611        
  1132    89.3167    7997(89)          7839.7905         7803.3599        
  1133    89.3916    7963(89)          7839.0537         7800.0630        
  1134    89.4666    7736(88)          7832.3950         7796.7617        
  1135    89.5416    7859(89)          7821.8228         7793.4600        
  1136    89.6167    7776(88)          7810.5073         7790.1548        
  1137    89.6917    7733(88)          7800.5083         7786.8530        
  1138    89.7666    7911(89)          7792.5366         7783.5562        
  1139    89.8416    7977(89)          7786.3940         7780.2549        
  1140    89.9166    7976(89)          7781.5303         7776.9536        
  1141    89.9917    7986(89)          7777.3931         7773.6479        
  1142    90.0667    7834(89)          7773.6245         7770.3462        
  1143    90.1416    7870(89)          7770.0322         7767.0493        
  1144    90.2166    7796(88)          7766.5200         7763.7480        
  1145    90.2916    7817(88)          7763.0557         7760.4468        
  1146    90.3667    7786(88)          7759.6201         7757.1411        
  1147    90.4417    7666(88)          7756.2412         7753.8394        
  1148    90.5166    7726(88)          7752.8584         7750.5425        
  1149    90.5916    7741(88)          7749.4863         7747.2412        
  1150    90.6666    7804(88)          7746.1250         7743.9399        
  1151    90.7417    7752(88)          7742.7720         7740.6343        
  1152    90.8167    7797(88)          7739.4326         7737.3325        
  1153    90.8916    7878(89)          7736.1069         7734.0361        
  1154    90.9666    7859(89)          7732.7842         7730.7349        
  1155    91.0416    7923(89)          7729.4668         7727.4331        
  1156    91.1167    7844(89)          7726.1523         7724.1274        
  1157    91.1917    7948(89)          7722.8481         7720.8262        
  1158    91.2666    7740(88)          7719.5542         7717.5293        
  1159    91.3416    7656(87)          7716.2612         7714.2280        
  1160    91.4166    7878(89)          7712.9736         7710.9263        
  1161    91.4917    7852(89)          7709.6875         7707.6206        
  1162    91.5667    7869(89)          7709.4683         7707.3760        
  1163    91.6416    7745(88)          7711.1577         7709.0342        
  1164    91.7166    7722(88)          7712.8560         7710.6948        
  1165    91.7916    7742(88)          7714.5605         7712.3555        
  1166    91.8667    7652(87)          7716.2744         7714.0181        
  1167    91.9417    7833(89)          7717.9941         7715.6792        
  1168    92.0166    7640(87)          7719.7188         7717.3374        
  1169    92.0916    7520(87)          7721.4551         7718.9980        
  1170    92.1666    7582(87)          7723.2007         7720.6587        
  1171    92.2417    7498(87)          7724.9595         7722.3213        
  1172    92.3167    7663(88)          7726.7280         7723.9819        
  1173    92.3916    7551(87)          7728.5078         7725.6401        
  1174    92.4666    7678(88)          7730.3057         7727.3008        
  1175    92.5416    7667(88)          7732.1206         7728.9614        
  1176    92.6167    7698(88)          7733.9575         7730.6240        
  1177    92.6917    7805(88)          7735.8154         7732.2847        
  1178    92.7666    7727(88)          7737.6978         7733.9434        
  1179    92.8416    7692(88)          7739.6128         7735.6035        
  1180    92.9166    7609(87)          7741.5649         7737.2642        
  1181    92.9917    7810(88)          7743.5635         7738.9272        
  1182    93.0667    7775(88)          7745.6108         7740.5879        
  1183    93.1416    7747(88)          7747.7178         7742.2461        
  1184    93.2166    7693(88)          7749.9038         7743.9067        
  1185    93.2916    7666(88)          7752.0078         7745.5674        
  1186    93.3667    7831(88)          7754.4106         7747.2300        
  1187    93.4417    7819(88)          7756.9575         7748.8906        
  1188    93.5166    7841(89)          7759.6890         7750.5488        
  1189    93.5916    7680(88)          7762.6694         7752.2095        
  1190    93.6666    7708(88)          7765.9810         7753.8701        
  1191    93.7417    7634(87)          7769.7725         7755.5332        
  1192    93.8167    7589(87)          7774.3325         7757.1938        
  1193    93.8916    7597(87)          7780.3491         7758.8521        
  1194    93.9666    7795(88)          7789.4478         7760.5127        
  1195    94.0416    7641(87)          7804.9766         7762.1733        
  1196    94.1167    7800(88)          7832.7529         7763.8359        
  1197    94.1917    7891(89)          7880.2949         7765.4966        
  1198    94.2666    8010(89)          7953.6211         7767.1548        
  1199    94.3416    8183(90)          8051.6860         7768.8154        
  1200    94.4166    8214(91)          8159.4771         7770.4761        
  1201    94.4917    8320(91)          8243.9492         7772.1387        
  1202    94.5667    8432(92)          8262.9932         7773.7993        
  1203    94.6416    8364(91)          8205.7520         7775.4580        
  1204    94.7166    8058(90)          8106.3682         7777.1182        
  1205    94.7916    8239(91)          8004.6401         7778.7793        
  1206    94.8667    8000(89)          7923.0762         7780.4419        
  1207    94.9417    7739(88)          7868.2793         7782.1025        
  1208    95.0166    7758(88)          7836.4072         7783.7607        
  1209    95.0916    7875(89)          7819.8701         7785.4214        
  1210    95.1666    7683(88)          7811.9561         7787.0820        
  1211    95.2417    7712(88)          7808.3076         7788.7446        
  1212    95.3167    7670(88)          7806.6787         7790.4053        
  1213    95.3916    7716(88)          7806.0620         7792.0640        
  1214    95.4666    7704(88)          7806.0332         7793.7241        
  1215    95.5416    7734(88)          7806.4048         7795.3848        
  1216    95.6167    7874(89)          7807.0771         7797.0479        
  1217    95.6917    7833(89)          7807.9839         7798.7085        
  1218    95.7666    7766(88)          7809.0840         7800.3667        
  1219    95.8416    7783(88)          7810.3525         7802.0273        
  1220    95.9166    7689(88)          7811.6494         7803.6880        
  1221    95.9917    7743(88)          7813.2178         7805.3506        
  1222    96.0667    7681(88)          7814.9292         7807.0112        
  1223    96.1416    7784(88)          7816.7935         7808.6694        
  1224    96.2166    7745(88)          7818.8398         7810.3301        
  1225    96.2916    7879(89)          7821.1089         7811.9907        
  1226    96.3667    7734(88)          7823.6929         7813.6533        
  1227    96.4417    7748(88)          7826.7900         7815.3145        
  1228    96.5166    7818(88)          7830.8833         7816.9727        
  1229    96.5916    7743(88)          7837.0581         7818.6333        
  1230    96.6666    7949(89)          7847.3599         7820.2939        
  1231    96.7417    7753(88)          7864.9229         7821.9565        
  1232    96.8167    7885(89)          7893.0601         7823.6172        
  1233    96.8916    7876(89)          7933.2500         7825.2754        
  1234    96.9666    8028(90)          7982.3984         7826.9360        
  1235    97.0416    8020(90)          8029.9409         7828.5967        
  1236    97.1167    8044(90)          8057.5610         7830.2593        
  1237    97.1917    7952(89)          8049.9888         7831.9199        
  1238    97.2666    7961(89)          8013.1665         7833.5786        
  1239    97.3416    7986(89)          7966.1743         7835.2388        
  1240    97.4166    7919(89)          7923.8247         7836.8994        
  1241    97.4917    7960(89)          7892.7192         7838.5625        
  1242    97.5667    7737(88)          7873.4165         7840.2231        
  1243    97.6416    7816(88)          7863.1035         7841.8813        
  1244    97.7166    7866(89)          7858.3447         7843.5420        
  1245    97.7916    7879(89)          7856.5415         7845.2026        
  1246    97.8667    7863(89)          7856.1704         7846.8652        
  1247    97.9417    7878(89)          7856.4932         7848.5259        
  1248    98.0166    7831(88)          7857.1860         7850.1841        
  1249    98.0916    7834(89)          7858.1143         7851.8447        
  1250    98.1666    7993(89)          7859.3101         7853.5054        
  1251    98.2417    7711(88)          7860.5381         7855.1680        
  1252    98.3167    7845(89)          7861.8706         7856.8291        
  1253    98.3916    7952(89)          7863.2896         7858.4873        
  1254    98.4666    7819(88)          7864.7896         7860.1479        
  1255    98.5416    7751(88)          7866.3550         7861.8086        
  1256    98.6167    7761(88)          7868.0029         7863.4712        
  1257    98.6917    7765(88)          7869.7246         7865.1318        
  1258    98.7666    7785(88)          7871.5273         7866.7900        
  1259    98.8416    7752(88)          7873.4331         7868.4507        
  1260    98.9166    7800(88)          7875.4673         7870.1113        
  1261    98.9917    7982(89)          7877.6953         7871.7739        
  1262    99.0667    7885(89)          7880.2534         7873.4346        
  1263    99.1416    8047(90)          7883.4697         7875.0933        
  1264    99.2166    8121(90)          7888.0488         7876.7534        
  1265    99.2916    8077(90)          7895.2251         7878.4141        
  1266    99.3667    8105(90)          7906.7363         7880.0771        
  1267    99.4417    8044(90)          7924.1479         7881.7378        
  1268    99.5166    8131(90)          7947.6680         7883.3960        
  1269    99.5916    8100(90)          7974.7729         7885.0566        
  1270    99.6666    8187(90)          7998.7324         7886.7173        
  1271    99.7417    8201(91)          8009.4888         7888.3799        
  1272    99.8167    8150(90)          8001.3906         7890.0405        
  1273    99.8917    8255(91)          7980.4141         7891.7012        
  1274    99.9667    8132(90)          7956.5688         7893.3618        
  1275   100.0417    8133(90)          7936.4248         7895.0225        
  1276   100.1167    8071(90)          7922.4561         7896.6831        
  1277   100.1917    8133(90)          7914.3511         7898.3438        
  1278   100.2667    7891(89)          7910.4990         7900.0039        
  1279   100.3417    7963(89)          7909.1870         7901.6646        
  1280   100.4167    8074(90)          7909.1968         7903.3252        
  1281   100.4917    7971(89)          7909.8442         7904.9858        
  1282   100.5667    7993(89)          7910.8057         7906.6465        
  1283   100.6417    7954(89)          7911.9414         7908.3071        
  1284   100.7167    7998(89)          7913.1880         7909.9678        
  1285   100.7917    8127(90)          7914.5137         7911.6284        
  1286   100.8667    7975(89)          7915.9146         7913.2886        
  1287   100.9417    7970(89)          7917.3467         7914.9492        
  1288   101.0167    7931(89)          7918.8149         7916.6099        
  1289   101.0917    7836(89)          7920.3130         7918.2705        
  1290   101.1667    7692(88)          7921.8345         7919.9312        
  1291   101.2417    7849(89)          7923.3755         7921.5918        
  1292   101.3167    7976(89)          7924.9326         7923.2524        
  1293   101.3917    7921(89)          7926.5034         7924.9131        
  1294   101.4667    7889(89)          7928.0859         7926.5732        
  1295   101.5417    7959(89)          7929.6797         7928.2344        
  1296   101.6167    8045(90)          7931.2812         7929.8945        
  1297   101.6917    7892(89)          7932.8931         7931.5552        
  1298   101.7667    7811(88)          7934.5156         7933.2158        
  1299   101.8417    7987(89)          7936.1523         7934.8765        
  1300   101.9167    7972(89)          7937.8105         7936.5371        
  1301   101.9917    7971(89)          7939.5010         7938.1978        
  1302   102.0667    7843(89)          7941.2329         7939.8584        
  1303   102.1417    7960(89)          7943.0073         7941.5186        
  1304   102.2167    8014(90)          7944.8076         7943.1792        
  1305   102.2917    8044(90)          7946.5903         7944.8398        
  1306   102.3667    7988(89)          7948.2905         7946.5005        
  1307   102.4417    7987(89)          7949.8726         7948.1611        
  1308   102.5167    8175(90)          7951.3730         7949.8218        
  1309   102.5917    8155(90)          7952.8564         7951.4824        
  1310   102.6667    8046(90)          7954.3647         7953.1431        
  1311   102.7417    8163(90)          7955.9146         7954.8037        
  1312   102.8167    8050(90)          7957.5034         7956.4644        
  1313   102.8917    8123(90)          7959.1216         7958.1245        
  1314   102.9667    8099(90)          7960.7583         7959.7852        
  1315   103.0417    7945(89)          7962.4053         7961.4458        
  1316   103.1167    7973(89)          7964.0581         7963.1064        
  1317   103.1917    8092(90)          7965.7148         7964.7671        
  1318   103.2667    7991(89)          7967.3740         7966.4277        
  1319   103.3417    8149(90)          7969.0352         7968.0879        
  1320   103.4167    8029(90)          7970.6992         7969.7490        
  1321   103.4917    8000(89)          7972.3643         7971.4092        
  1322   103.5667    8138(90)          7974.0312         7973.0698        
  1323   103.6417    7969(89)          7975.7002         7974.7305        
  1324   103.7167    8039(90)          7977.3711         7976.3911        
  1325   103.7917    8079(90)          7978.9341         7978.0518        
  1326   103.8667    8269(91)          7980.6104         7979.7124        
  1327   103.9417    8078(90)          7982.2886         7981.3730        
  1328   104.0167    7942(89)          7983.9688         7983.0337        
  1329   104.0917    8167(90)          7985.6504         7984.6938        
  1330   104.1667    8155(90)          7987.3350         7986.3545        
  1331   104.2417    8174(90)          7989.0215         7988.0151        
  1332   104.3167    8061(90)          7990.7104         7989.6758        
  1333   104.3917    7886(89)          7992.4023         7991.3364        
  1334   104.4667    7996(89)          7994.0967         7992.9971        
  1335   104.5417    7917(89)          7993.5503         7992.4136        
  1336   104.6167    7772(88)          7992.7163         7991.5396        
  1337   104.6917    7823(88)          7991.8862         7990.6655        
  1338   104.7667    7924(89)          7991.0596         7989.7915        
  1339   104.8417    8014(90)          7990.2378         7988.9175        
  1340   104.9167    7939(89)          7989.4204         7988.0435        
  1341   104.9917    8093(90)          7988.6079         7987.1694        
  1342   105.0667    7922(89)          7987.8018         7986.2954        
  1343   105.1417    7954(89)          7987.0015         7985.4214        
  1344   105.2167    8085(90)          7986.2090         7984.5479        
  1345   105.2917    7906(89)          7985.4238         7983.6733        
  1346   105.3667    7953(89)          7984.6479         7982.7998        
  1347   105.4417    7735(88)          7983.8818         7981.9253        
  1348   105.5167    7880(89)          7983.1274         7981.0513        
  1349   105.5917    7768(88)          7982.3867         7980.1777        
  1350   105.6667    7847(89)          7981.6602         7979.3032        
  1351   105.7417    7931(89)          7980.9517         7978.4297        
  1352   105.8167    7882(89)          7980.2622         7977.5552        
  1353   105.8917    7890(89)          7979.5972         7976.6816        
  1354   105.9667    8031(90)          7978.9585         7975.8076        
  1355   106.0417    8130(90)          7978.3516         7974.9336        
  1356   106.1167    8154(90)          7977.7827         7974.0596        
  1357   106.1917    7977(89)          7977.2593         7973.1855        
  1358   106.2667    7912(89)          7976.8198         7972.3115        
  1359   106.3417    7982(89)          7976.4175         7971.4375        
  1360   106.4167    7991(89)          7976.0444         7970.5635        
  1361   106.4917    8074(90)          7975.8247         7969.6895        
  1362   106.5667    8000(89)          7975.7314         7968.8154        
  1363   106.6417    8010(90)          7975.7983         7967.9414        
  1364   106.7167    8182(90)          7976.0732         7967.0674        
  1365   106.7917    7939(89)          7976.6240         7966.1934        
  1366   106.8667    8016(90)          7977.5630         7965.3193        
  1367   106.9417    7906(89)          7979.1074         7964.4453        
  1368   107.0167    8010(90)          7981.7271         7963.5713        
  1369   107.0917    8032(90)          7986.4697         7962.6973        
  1370   107.1667    7929(89)          7995.4814         7961.8232        
  1371   107.2417    7972(89)          8012.4902         7960.9492        
  1372   107.3167    8044(90)          8042.6909         7960.0752        
  1373   107.3917    8122(90)          8091.0347         7959.2012        
  1374   107.4667    8223(91)          8158.8618         7958.3271        
  1375   107.5417    8306(91)          8239.5547         7957.4531        
  1376   107.6167    8203(91)          8314.2393         7956.5791        
  1377   107.6917    8360(91)          8352.0234         7955.7051        
  1378   107.7667    8241(91)          8330.2148         7954.8311        
  1379   107.8417    8385(92)          8261.7637         7953.9570        
  1380   107.9167    8236(91)          8178.5225         7953.0830        
  1381   107.9917    8062(90)          8103.7354         7952.2090        
  1382   108.0667    8196(91)          8047.3887         7951.3350        
  1383   108.1417    8015(90)          8010.2129         7950.4609        
  1384   108.2167    8098(90)          7987.9331         7949.5869        
  1385   108.2917    8277(91)          7975.1699         7948.7129        
  1386   108.3667    8102(90)          7967.6670         7947.8389        
  1387   108.4417    8001(89)          7962.8149         7946.9648        
  1388   108.5167    8030(90)          7959.2881         7946.0908        
  1389   108.5917    8016(90)          7956.4780         7945.2168        
  1390   108.6667    7966(89)          7954.1123         7944.3428        
  1391   108.7417    7886(89)          7952.0566         7943.4688        
  1392   108.8167    7959(89)          7950.2324         7942.5947        
  1393   108.8917    8005(89)          7948.5879         7941.7207        
  1394   108.9667    7959(89)          7947.0874         7940.8467        
  1395   109.0417    7976(89)          7945.7563         7939.9727        
  1396   109.1167    7943(89)          7944.4448         7939.0986        
  1397   109.1917    7946(89)          7943.2466         7938.2246        
  1398   109.2667    7987(89)          7942.1245         7937.3506        
  1399   109.3417    7928(89)          7941.0737         7936.4766        
  1400   109.4167    7886(89)          7940.0928         7935.6025        
  1401   109.4917    7947(89)          7939.1851         7934.7285        
  1402   109.5667    8002(89)          7938.3599         7933.8545        
  1403   109.6417    7830(88)          7937.6406         7932.9805        
  1404   109.7167    7796(88)          7937.0806         7932.1064        
  1405   109.7917    7830(88)          7936.8037         7931.2324        
  1406   109.8667    7771(88)          7937.0698         7930.3584        
  1407   109.9417    7800(88)          7938.3574         7929.4844        
  1408   110.0167    7918(89)          7941.3770         7928.6104        
  1409   110.0917    7828(88)          7946.9106         7927.7363        
  1410   110.1667    7907(89)          7955.3921         7926.8623        
  1411   110.2417    7924(89)          7966.2920         7925.9883        
  1412   110.3167    7974(89)          7977.4966         7925.1143        
  1413   110.3917    7845(89)          7984.8721         7924.2402        
  1414   110.4667    7955(89)          7984.0103         7923.3662        
  1415   110.5417    8080(90)          7974.8608         7922.4922        
  1416   110.6167    8051(90)          7961.8091         7921.6182        
  1417   110.6917    7847(89)          7948.9990         7920.7441        
  1418   110.7667    7783(88)          7938.5908         7919.8701        
  1419   110.8417    7824(88)          7931.1226         7918.9961        
  1420   110.9167    7714(88)          7926.1724         7918.1221        
  1421   110.9917    7733(88)          7922.9590         7917.2480        
  1422   111.0667    8010(89)          7920.7651         7916.3740        
  1423   111.1417    7809(88)          7919.1079         7915.5000        
  1424   111.2167    7889(89)          7917.7207         7914.6260        
  1425   111.2917    7878(89)          7916.4756         7913.7520        
  1426   111.3667    7937(89)          7915.3149         7912.8779        
  1427   111.4417    7987(89)          7914.2104         7912.0039        
  1428   111.5167    7857(89)          7913.1479         7911.1299        
  1429   111.5917    7737(88)          7912.1172         7910.2563        
  1430   111.6667    8003(89)          7911.1108         7909.3818        
  1431   111.7417    8063(90)          7910.1255         7908.5083        
  1432   111.8167    7921(89)          7909.1694         7907.6338        
  1433   111.8917    7998(89)          7908.2139         7906.7603        
  1434   111.9667    8101(90)          7907.2690         7905.8862        
  1435   112.0417    7885(89)          7906.3340         7905.0122        
  1436   112.1167    7875(89)          7905.4067         7904.1382        
  1437   112.1917    7902(89)          7904.4858         7903.2637        
  1438   112.2667    7957(89)          7903.5718         7902.3901        
  1439   112.3417    7860(89)          7902.6631         7901.5161        
  1440   112.4167    7869(89)          7901.7588         7900.6421        
  1441   112.4917    7832(88)          7900.8584         7899.7681        
  1442   112.5667    7876(89)          7899.9624         7898.8940        
  1443   112.6417    7999(89)          7899.0698         7898.0200        
  1444   112.7167    8069(90)          7898.1807         7897.1460        
  1445   112.7917    7910(89)          7897.2939         7896.2720        
  1446   112.8667    7698(88)          7896.4106         7895.3979        
  1447   112.9417    7841(89)          7895.5303         7894.5239        
  1448   113.0167    7826(88)          7894.6528         7893.6499        
  1449   113.0917    7931(89)          7893.7773         7892.7759        
  1450   113.1667    7887(89)          7892.9053         7891.9019        
  1451   113.2417    7937(89)          7892.0356         7891.0278        
  1452   113.3167    7944(89)          7891.1685         7890.1538        
  1453   113.3917    7965(89)          7890.3047         7889.2798        
  1454   113.4667    8034(90)          7889.4434         7888.4058        
  1455   113.5417    7962(89)          7888.5854         7887.5317        
  1456   113.6167    7972(89)          7887.7310         7886.6577        
  1457   113.6917    7990(89)          7886.8799         7885.7837        
  1458   113.7667    7885(89)          7886.0327         7884.9097        
  1459   113.8417    7904(89)          7885.1899         7884.0356        
  1460   113.9167    7836(89)          7887.6997         7886.5093        
  1461   113.9917    7892(89)          7890.2227         7888.9912        
  1462   114.0667    7914(89)          7892.7529         7891.4741        
  1463   114.1417    7879(89)          7895.2891         7893.9565        
  1464   114.2167    7893(89)          7897.8330         7896.4390        
  1465   114.2917    7836(89)          7900.3857         7898.9214        
  1466   114.3667    7969(89)          7902.9487         7901.4038        
  1467   114.4417    7890(89)          7905.5244         7903.8867        
  1468   114.5167    7994(89)          7908.1138         7906.3691        
  1469   114.5917    7851(89)          7910.7202         7908.8516        
  1470   114.6667    8004(89)          7913.3472         7911.3340        
  1471   114.7417    7975(89)          7915.9990         7913.8164        
  1472   114.8167    7993(89)          7918.6821         7916.2993        
  1473   114.8917    7903(89)          7921.4023         7918.7817        
  1474   114.9667    7810(88)          7924.1704         7921.2637        
  1475   115.0417    8007(89)          7927.0015         7923.7466        
  1476   115.1167    8072(90)          7929.9141         7926.2290        
  1477   115.1917    8087(90)          7932.9414         7928.7114        
  1478   115.2667    7875(89)          7936.1475         7931.1938        
  1479   115.3417    8122(90)          7939.6621         7933.6763        
  1480   115.4167    8096(90)          7943.7681         7936.1592        
  1481   115.4917    8009(89)          7949.0098         7938.6416        
  1482   115.5667    8160(90)          7956.3081         7941.1240        
  1483   115.6417    8083(90)          7966.9102         7943.6064        
  1484   115.7167    8049(90)          7982.0024         7946.0889        
  1485   115.7917    8045(90)          8001.9824         7948.5718        
  1486   115.8667    8200(91)          8025.4341         7951.0542        
  1487   115.9417    8173(90)          8048.0942         7953.5366        
  1488   116.0167    8238(91)          8062.4585         7956.0190        
  1489   116.0917    8201(91)          8061.9624         7958.5015        
  1490   116.1667    8281(91)          8048.4453         7960.9839        
  1491   116.2417    8387(92)          8029.7773         7963.4663        
  1492   116.3167    8323(91)          8012.3525         7965.9492        
  1493   116.3917    8083(90)          7999.2173         7968.4316        
  1494   116.4667    8119(90)          7990.9790         7970.9141        
  1495   116.5417    8091(90)          7986.8257         7973.3965        
  1496   116.6167    8161(90)          7985.4805         7975.8789        
  1497   116.6917    8060(90)          7985.7993         7978.3618        
  1498   116.7667    8009(89)          7987.0107         7980.8442        
  1499   116.8417    7892(89)          7988.6870         7983.3267        
  1500   116.9167    7863(89)          7990.6177         7985.8091        
  1501   116.9917    8066(90)          7992.7061         7988.2915        
  1502   117.0667    7992(89)          7994.9053         7990.7739        
  1503   117.1417    7969(89)          7997.1895         7993.2563        
  1504   117.2167    7953(89)          7999.5449         7995.7388        
  1505   117.2917    8077(90)          8001.8628         7998.2217        
  1506   117.3667    7907(89)          8004.3364         8000.7041        
  1507   117.4417    7968(89)          8006.8633         8003.1865        
  1508   117.5167    7937(89)          8009.4434         8005.6689        
  1509   117.5917    8018(90)          8012.0791         8008.1514        
  1510   117.6667    8041(90)          8014.7769         8010.6343        
  1511   117.7417    7951(89)          8017.6001         8013.1167        
  1512   117.8167    7967(89)          8020.4502         8015.5991        
  1513   117.8917    7963(89)          8023.4004         8018.0815        
  1514   117.9667    7904(89)          8026.4775         8020.5640        
  1515   118.0417    7858(89)          8029.7222         8023.0469        
  1516   118.1167    7969(89)          8033.2031         8025.5288        
  1517   118.1917    8044(90)          8037.0615         8028.0117        
  1518   118.2667    8036(90)          8041.5894         8030.4941        
  1519   118.3417    8162(90)          8047.3892         8032.9766        
  1520   118.4167    8069(90)          8055.5669         8035.4590        
  1521   118.4917    8134(90)          8067.8491         8037.9414        
  1522   118.5667    8231(91)          8086.3413         8040.4243        
  1523   118.6417    8332(91)          8112.7300         8042.9067        
  1524   118.7167    8208(91)          8146.9263         8045.3892        
  1525   118.7917    8289(91)          8185.4136         8047.8716        
  1526   118.8667    8324(91)          8219.4854         8050.3540        
  1527   118.9417    8432(92)          8235.8262         8052.8369        
  1528   119.0167    8435(92)          8226.3818         8055.3193        
  1529   119.0917    8333(91)          8198.1699         8057.8013        
  1530   119.1667    8264(91)          8164.5854         8060.2842        
  1531   119.2417    8231(91)          8134.7979         8062.7666        
  1532   119.3167    8194(91)          8112.6924         8065.2490        
  1533   119.3917    8241(91)          8098.5625         8067.7314        
  1534   119.4667    8117(90)          8090.8076         8070.2139        
  1535   119.5417    8116(90)          8087.3164         8072.6968        
  1536   119.6167    8071(90)          8086.3164         8075.1792        
  1537   119.6917    8205(91)          8086.6548         8077.6616        
  1538   119.7667    8138(90)          8087.6953         8080.1440        
  1539   119.8417    8096(90)          8089.1265         8082.6265        
  1540   119.9167    8108(90)          8090.8003         8085.1094        
  1541   119.9917    8274(91)          8092.6416         8087.5918        
  1542   120.0667    8191(91)          8094.5918         8090.0742        
  1543   120.1417    8110(90)          8096.6558         8092.5566        
  1544   120.2167    8076(90)          8098.7969         8095.0391        
  1545   120.2917    8006(89)          8101.0020         8097.5215        
  1546   120.3667    8027(90)          8103.2603         8100.0039        
  1547   120.4417    7919(89)          8104.5107         8101.4326        
  1548   120.5167    8139(90)          8103.6929         8100.7529        
  1549   120.5917    8134(90)          8102.9131         8100.0737        
  1550   120.6667    8279(91)          8102.1675         8099.3940        
  1551   120.7417    8065(90)          8101.4570         8098.7144        
  1552   120.8167    8128(90)          8100.7837         8098.0352        
  1553   120.8917    8183(90)          8100.1709         8097.3555        
  1554   120.9667    8321(91)          8099.5830         8096.6758        
  1555   121.0417    8100(90)          8099.0532         8095.9966        
  1556   121.1167    8053(90)          8098.6011         8095.3169        
  1557   121.1917    8291(91)          8098.2705         8094.6372        
  1558   121.2667    8285(91)          8098.1523         8093.9575        
  1559   121.3417    8296(91)          8098.4268         8093.2783        
  1560   121.4167    8042(90)          8099.4082         8092.5986        
  1561   121.4917    8041(90)          8101.5591         8091.9189        
  1562   121.5667    8200(91)          8105.4072         8091.2397        
  1563   121.6417    8167(90)          8111.3096         8090.5601        
  1564   121.7167    8257(91)          8119.1143         8089.8804        
  1565   121.7917    8379(92)          8127.7373         8089.2012        
  1566   121.8667    8258(91)          8134.7139         8088.5215        
  1567   121.9417    8234(91)          8136.6255         8087.8418        
  1568   122.0167    8236(91)          8131.9321         8087.1621        
  1569   122.0917    8146(90)          8122.8970         8086.4829        
  1570   122.1667    8157(90)          8112.8833         8085.8032        
  1571   122.2417    8122(90)          8104.0308         8085.1235        
  1572   122.3167    8250(91)          8097.1743         8084.4443        
  1573   122.3917    8158(90)          8092.3232         8083.7646        
  1574   122.4667    8245(91)          8089.0537         8083.0850        
  1575   122.5417    8089(90)          8086.8389         8082.4058        
  1576   122.6167    8167(90)          8085.2451         8081.7261        
  1577   122.6917    8092(90)          8083.9883         8081.0464        
  1578   122.7667    8027(90)          8082.9126         8080.3672        
  1579   122.8417    8011(90)          8081.9395         8079.6875        
  1580   122.9167    8142(90)          8081.0303         8079.0078        
  1581   122.9917    8100(90)          8080.1660         8078.3281        
  1582   123.0667    8082(90)          8079.3359         8077.6489        
  1583   123.1417    8061(90)          8078.5317         8076.9692        
  1584   123.2167    8052(90)          8077.7476         8076.2896        
  1585   123.2917    8080(90)          8076.9810         8075.6104        
  1586   123.3667    8156(90)          8076.2275         8074.9307        
  1587   123.4417    8151(90)          8075.4854         8074.2510        
  1588   123.5167    8023(90)          8074.7534         8073.5718        
  1589   123.5917    8022(90)          8074.0293         8072.8921        
  1590   123.6667    7939(89)          8073.3125         8072.2124        
  1591   123.7417    7910(89)          8072.6021         8071.5332        
  1592   123.8167    8066(90)          8071.8970         8070.8535        
  1593   123.8917    8120(90)          8071.1968         8070.1738        
  1594   123.9667    8032(90)          8070.5020         8069.4941        
  1595   124.0417    8061(90)          8069.8120         8068.8149        
  1596   124.1167    7926(89)          8069.1484         8068.1353        
  1597   124.1917    7854(89)          8068.4688         8067.4556        
  1598   124.2667    7726(88)          8067.7964         8066.7764        
  1599   124.3417    7888(89)          8067.1328         8066.0967        
  1600   124.4167    7987(89)          8066.4839         8065.4170        
  1601   124.4917    7996(89)          8065.8608         8064.7378        
  1602   124.5667    7897(89)          8065.2759         8064.0581        
  1603   124.6417    8048(90)          8064.7476         8063.3784        
  1604   124.7167    7999(89)          8064.2876         8062.6987        
  1605   124.7917    8110(90)          8063.8960         8062.0195        
  1606   124.8667    7955(89)          8063.5410         8061.3398        
  1607   124.9417    8067(90)          8063.1519         8060.6602        
  1608   125.0167    7854(89)          8062.6167         8059.9810        
  1609   125.0917    8118(90)          8061.8628         8059.3013        
  1610   125.1667    8110(90)          8060.9453         8058.6216        
  1611   125.2417    7990(89)          8059.9775         8057.9424        
  1612   125.3167    8060(90)          8059.0391         8057.2627        
  1613   125.3917    8019(90)          8058.1665         8056.5830        
  1614   125.4667    8046(90)          8057.3652         8055.9033        
  1615   125.5417    8083(90)          8056.6245         8055.2241        
  1616   125.6167    7961(89)          8055.9272         8054.5444        
  1617   125.6917    7954(89)          8055.2593         8053.8647        
  1618   125.7667    8080(90)          8054.6108         8053.1855        
  1619   125.8417    8121(90)          8053.9746         8052.5059        
  1620   125.9167    8081(90)          8053.3208         8051.8262        
  1621   125.9917    8122(90)          8052.7061         8051.1470        
  1622   126.0667    8176(90)          8052.1011         8050.4673        
  1623   126.1417    8045(90)          8051.5068         8049.7876        
  1624   126.2167    7997(89)          8050.9243         8049.1084        
  1625   126.2917    8032(90)          8050.3545         8048.4287        
  1626   126.3667    8051(90)          8049.7998         8047.7490        
  1627   126.4417    8058(90)          8049.2612         8047.0693        
  1628   126.5167    7983(89)          8048.7432         8046.3901        
  1629   126.5917    7964(89)          8048.2476         8045.7104        
  1630   126.6667    8002(89)          8047.7788         8045.0308        
  1631   126.7417    7885(89)          8047.3428         8044.3516        
  1632   126.8167    8057(90)          8046.9448         8043.6719        
  1633   126.8917    8023(90)          8046.5938         8042.9922        
  1634   126.9667    8080(90)          8046.3003         8042.3130        
  1635   127.0417    8027(90)          8046.0776         8041.6333        
  1636   127.1167    8032(90)          8045.9438         8040.9536        
  1637   127.1917    7965(89)          8045.9248         8040.2739        
  1638   127.2667    7983(89)          8046.0557         8039.5947        
  1639   127.3417    8091(90)          8046.3921         8038.9150        
  1640   127.4167    8088(90)          8047.0376         8038.2354        
  1641   127.4917    8079(90)          8048.1895         8037.5562        
  1642   127.5667    8040(90)          8050.2368         8036.8765        
  1643   127.6417    8092(90)          8053.8989         8036.1968        
  1644   127.7167    8077(90)          8060.3516         8035.5176        
  1645   127.7917    8128(90)          8071.2095         8034.8379        
  1646   127.8667    8303(91)          8088.1675         8034.1582        
  1647   127.9417    8200(91)          8112.2759         8033.4785        
  1648   128.0167    8151(90)          8142.7788         8032.7993        
  1649   128.0917    8424(92)          8175.7778         8032.1196        
  1650   128.1667    8471(92)          8202.5820         8031.4399        
  1651   128.2417    8434(92)          8211.2744         8030.7607        
  1652   128.3167    8512(92)          8196.5361         8030.0811        
  1653   128.3917    8334(91)          8166.1147         8029.4014        
  1654   128.4667    8290(91)          8131.7544         8028.7222        
  1655   128.5417    8364(91)          8101.0591         8028.0425        
  1656   128.6167    8252(91)          8077.1411         8027.3628        
  1657   128.6917    8213(91)          8060.2607         8026.6831        
  1658   128.7667    8161(90)          8049.1484         8026.0039        
  1659   128.8417    7977(89)          8042.0688         8025.3242        
  1660   128.9167    8224(91)          8037.4917         8024.6445        
  1661   128.9917    7956(89)          8034.2939         8023.9653        
  1662   129.0667    8117(90)          8031.9395         8023.2856        
  1663   129.1417    8184(90)          8030.0391         8022.6060        
  1664   129.2167    8232(91)          8028.4209         8021.9268        
  1665   129.2917    8103(90)          8026.9971         8021.2471        
  1666   129.3667    8047(90)          8025.7163         8020.5674        
  1667   129.4417    8074(90)          8024.5469         8019.8877        
  1668   129.5167    8284(91)          8023.4658         8019.2085        
  1669   129.5917    8175(90)          8022.4556         8018.5288        
  1670   129.6667    8021(90)          8021.5054         8017.8496        
  1671   129.7417    8169(90)          8021.7686         8018.3335        
  1672   129.8167    8099(90)          8026.2310         8022.9736        
  1673   129.8917    8105(90)          8030.7324         8027.6143        
  1674   129.9667    8106(90)          8035.2681         8032.2549        
  1675   130.0417    8186(90)          8039.8354         8036.8955        
  1676   130.1167    8144(90)          8044.4355         8041.5371        
  1677   130.1917    8137(90)          8049.0654         8046.1777        
  1678   130.2667    8168(90)          8053.7271         8050.8179        
  1679   130.3417    8253(91)          8058.4238         8055.4585        
  1680   130.4167    8285(91)          8063.1597         8060.0991        
  1681   130.4917    8180(90)          8067.9414         8064.7407        
  1682   130.5667    8065(90)          8072.7759         8069.3813        
  1683   130.6417    8072(90)          8077.6787         8074.0215        
  1684   130.7167    8125(90)          8082.6753         8078.6621        
  1685   130.7917    8218(91)          8087.8105         8083.3027        
  1686   130.8667    8403(92)          8093.1743         8087.9443        
  1687   130.9417    8130(90)          8098.9316         8092.5850        
  1688   131.0167    8063(90)          8105.3750         8097.2256        
  1689   131.0917    8089(90)          8112.9858         8101.8657        
  1690   131.1667    8034(90)          8122.2417         8106.5063        
  1691   131.2417    8038(90)          8133.7090         8111.1479        
  1692   131.3167    8143(90)          8147.5981         8115.7886        
  1693   131.3917    8279(91)          8163.4414         8120.4292        
  1694   131.4667    8384(92)          8179.5757         8125.0693        
  1695   131.5417    8290(91)          8192.6943         8129.7100        
  1696   131.6167    8180(90)          8198.8857         8134.3516        
  1697   131.6917    8223(91)          8197.2549         8138.9922        
  1698   131.7667    8376(92)          8191.0312         8143.6328        
  1699   131.8417    8200(91)          8184.0513         8148.2729        
  1700   131.9167    8220(91)          8178.5684         8152.9136        
  1701   131.9917    8161(90)          8175.4307         8157.5552        
  1702   132.0667    8158(90)          8174.6216         8162.1958        
  1703   132.1417    8085(90)          8175.7256         8166.8364        
  1704   132.2167    8137(90)          8178.1602         8171.4771        
  1705   132.2917    8165(90)          8181.4272         8176.1172        
  1706   132.3667    7807(88)          8185.1816         8180.7588        
  1707   132.4417    8030(90)          8189.2109         8185.3994        
  1708   132.5167    8117(90)          8193.4033         8190.0400        
  1709   132.5917    8213(91)          8197.6992         8194.6807        
  1710   132.6667    8267(91)          8202.0674         8199.3213        
  1711   132.7417    8104(90)          8206.4912         8203.9629        
  1712   132.8167    8516(92)          8210.9561         8208.6035        
  1713   132.8917    8395(92)          8215.4541         8213.2432        
  1714   132.9667    8202(91)          8219.9824         8217.8838        
  1715   133.0417    8222(91)          8224.5342         8222.5244        
  1716   133.1167    8267(91)          8229.1084         8227.1660        
  1717   133.1917    8256(91)          8233.7012         8231.8066        
  1718   133.2667    8268(91)          8238.3105         8236.4473        
  1719   133.3417    8305(91)          8242.9375         8241.0879        
  1720   133.4167    8284(91)          8247.5801         8245.7285        
  1721   133.4917    8082(90)          8252.2393         8250.3701        
  1722   133.5667    8226(91)          8256.9150         8255.0107        
  1723   133.6417    8099(90)          8261.6084         8259.6504        
  1724   133.7167    8161(90)          8266.3223         8264.2910        
  1725   133.7917    8212(91)          8271.0596         8268.9316        
  1726   133.8667    8179(90)          8275.8252         8273.5732        
  1727   133.9417    8432(92)          8280.6211         8278.2139        
  1728   134.0167    8436(92)          8285.4570         8282.8545        
  1729   134.0917    8355(91)          8285.7002         8282.8545        
  1730   134.1667    8261(91)          8286.0078         8282.8545        
  1731   134.2417    8500(92)          8286.4033         8282.8545        
  1732   134.3167    8478(92)          8286.9297         8282.8545        
  1733   134.3917    8275(91)          8287.6699         8282.8545        
  1734   134.4667    8428(92)          8282.8545         8282.8545        
_pd_proc_number_of_points   1734
 
loop_          
      _refln_index_h           
      _refln_index_k           
      _refln_index_l           
      _refln_mult      
      _pd_refln_phase_id       
      _refln_observed_status   
      _refln_F_squared_meas    
      _refln_F_squared_calc    
      _refln_phase_calc        
      _refln_d_spacing         
   1   0   0  6  1  o        864.4572     1404.0244    0.00   5.99609
   1   1   0 12  1  o       3433.6912     2147.6077    0.00   4.23988
   1   1   1  8  1  o       6828.7549     4322.3936  180.00   3.46184
   2   0   0  6  1  o      23146.8496    16256.6045    0.00   2.99804
   2   1   0 24  1  o       1055.3387     2951.8474    0.00   2.68153
   2   1   1 24  1  o       1031.5012      367.6477    0.00   2.44789
   2   2   0 12  1  o      12491.6309     9691.9990    0.00   2.11994
   2   2   1 24  1  o       2646.5740     2565.4219    0.00   1.99870
   3   0   0  6  1  o       1892.7222     1834.6855    0.00   1.99870
   3   1   0 24  1  o        330.8188      398.3502    0.00   1.89613
   3   1   1 24  1  o        715.7935      452.8840  180.00   1.80789
   2   2   2  8  1  o       6427.4795     7021.4395    0.00   1.73092
   3   2   0 24  1  o       2305.2500     2007.6132    0.00   1.66302
   3   2   1 48  1  o        171.9703      181.7619    0.00   1.60252
   4   0   0  6  1  o       6954.7388     5159.9492    0.00   1.49902
   3   2   2 24  1  o       2045.0885     1454.6322    0.00   1.45427
   4   1   0 24  1  o       1568.0707     1115.3386    0.00   1.45427
   3   3   0 12  1  o        302.9802      178.6584    0.00   1.41329
   4   1   1 24  1  o        473.4270      279.1659    0.00   1.41329
   3   3   1 24  1  o         39.4730       39.4730  180.00   1.37560
   4   2   0 24  1  o       3508.3237     2911.7102    0.00   1.34077
   4   2   1 48  1  o       1633.8223     1036.6418    0.00   1.30845
   3   3   2 24  1  o        239.8853      134.2274    0.00   1.27837
   4   2   2 24  1  o       1771.6599     1912.9891    0.00   1.22395
   4   3   0 24  1  o        623.2830      740.9961    0.00   1.19922
   5   0   0  6  1  o        549.4424      653.2099    0.00   1.19922
   4   3   1 48  1  o        325.4732      152.9804    0.00   1.17593
   5   1   0 24  1  o        390.1669      183.3880    0.00   1.17593
   3   3   3  8  1  o          6.2725        0.8551    0.00   1.15395
   5   1   1 24  1  o         21.7224        2.9613  180.00   1.15395
   4   3   2 48  1  o        715.4339      583.1702    0.00   1.11345
   5   2   0 24  1  o        665.8653      542.7654    0.00   1.11345
   5   2   1 48  1  o        131.9747      131.9747    0.00   1.09473
   4   4   0 12  1  o       1998.4377      948.9989    0.00   1.05997
   4   4   1 24  1  o        587.0129      404.2809    0.00   1.04379
   5   2   2 24  1  o        602.5377      414.9730    0.00   1.04379
   4   3   3 24  1  o        201.3726       97.6460    0.00   1.02832
   5   3   0 24  1  o        245.1652      118.8811    0.00   1.02832
   5   3   1 48  1  o          3.7105        3.7105    0.00   1.01352
   4   4   2 24  1  o       1120.5582      642.1682    0.00   0.99935
   6   0   0  6  1  o       1199.6372      687.4868    0.00   0.99935
   6   1   0 24  1  o        471.8612      288.3515    0.00   0.98575
 
# The following lines are used to test the character set of files sent by     
# network email or other means. They are not part of the CIF data set.        
# abcdefghijklmnopqrstuvwxyzABCDEFGHIJKLMNOPQRSTUVWXYZ0123456789      
# !@#$%^&*()_+{}:"~<>?|\-=[];'`,./ 
