# Supplementary material for: The influence of deuteration on the crystal structure of hybrid halide perovskites: a temperature-dependent neutron diffraction study of FAPbBr3
Source: Acta Crystallogr B Struct Sci Cryst Eng Mater. 2020 Mar 20;76(Pt 2):267–74. doi: 10.1107/S2052520620002620 (PMC7137785; doi:10.1107/S2052520620002620)
Supplement: Supplementary file 11 [file b-76-00267-FAPbBr3_D4_300Ksup10.rtv]

 #==============================================
# Powder diffraction pattern number   1
#==============================================
data_FAPbBr3_D4_300K
#data_FaPbBr_d4_300K_0corrected
 
_pd_block_id    FaPbBr_d4_300K_0corrected
#==============================================================================             
# 9. INSTRUMENT CHARACTERIZATION                                                            

                                 
     
_diffrn_radiation_probe                neutrons 
_diffrn_radiation_wavelength            1.7982
     
#  The following profile R-factors are NOT CORRECTED for background
#  The sum is extended to all non-excluded points.
#  These are the current CIF standard
 
_pd_proc_ls_prof_R_factor                1.4661
_pd_proc_ls_prof_wR_factor               1.9344
_pd_proc_ls_prof_wR_expected             1.6295
 
#  The following profile R-factors are CORRECTED for background
#  The sum is extended to all non-excluded points.
#  These items are not in the current CIF standard, but are defined above
 
_pd_proc_ls_prof_cR_factor               46.7061
_pd_proc_ls_prof_cwR_factor              21.3338
_pd_proc_ls_prof_cwR_expected            17.9715
 
#  The following items are not in the CIF standard, but are defined above
 
_pd_proc_ls_prof_chi2                 1.4092
_pd_proc_ls_prof_echi2                1.3979
  
_pd_proc_ls_background_function   
;   FullProf Background function number  
;                   
                    
_exptl_absorpt_process_details                                                 
;   FullProf Absorption/surface roughness correction    
 No correction is applied ?.                                                   
;                   
                    
_pd_proc_ls_profile_function                                                   
;                   
;                   
_pd_proc_ls_peak_cutoff 0.00500                                                
_pd_calc_method  "   Rietveld Refinement" 
                    
#---- raw/calc data loop -----   
_pd_meas_2theta_range_min       4.484900
_pd_meas_2theta_range_max     134.759995
_pd_meas_2theta_range_inc       0.075041
_pd_proc_2theta_range_min       4.518402
_pd_proc_2theta_range_max     134.793503
_pd_proc_2theta_range_inc       0.075041
 
loop_
_pd_proc_point_id
_pd_proc_2theta_corrected   
_pd_proc_intensity_total
_pd_calc_intensity_total
_pd_proc_intensity_bkg_calc
 
     1     4.5184    3883(62)          3968.4668         3968.4668       
     2     4.5934    3917(63)          3968.4668         3968.4668       
     3     4.6684    3987(63)          3968.4668         3968.4668       
     4     4.7434    4136(64)          3968.4668         3968.4668       
     5     4.8184    4028(63)          3969.5063         3969.5063       
     6     4.8934    4039(64)          3965.1011         3965.1011       
     7     4.9684    4024(63)          3960.6958         3960.6958       
     8     5.0434    3952(63)          3956.2905         3956.2905       
     9     5.1184    3949(63)          3951.8850         3951.8850       
    10     5.1934    4030(63)          3947.4797         3947.4797       
    11     5.2684    4003(63)          3943.0745         3943.0745       
    12     5.3434    3982(63)          3938.6689         3938.6689       
    13     5.4184    3877(62)          3934.2637         3934.2637       
    14     5.4934    3967(63)          3929.8584         3929.8584       
    15     5.5684    3772(61)          3925.4531         3925.4531       
    16     5.6434    3853(62)          3921.0476         3921.0476       
    17     5.7184    3932(63)          3916.6423         3916.6423       
    18     5.7934    3823(62)          3912.2371         3912.2371       
    19     5.8684    3821(62)          3907.8315         3907.8315       
    20     5.9434    3841(62)          3903.4263         3903.4263       
    21     6.0184    3805(62)          3899.0210         3899.0210       
    22     6.0934    3753(61)          3894.6157         3894.6157       
    23     6.1684    3949(63)          3890.2102         3890.2102       
    24     6.2434    3875(62)          3885.8049         3885.8049       
    25     6.3184    3805(62)          3881.3997         3881.3997       
    26     6.3934    4020(63)          3876.9941         3876.9941       
    27     6.4684    3852(62)          3872.5889         3872.5889       
    28     6.5434    3960(63)          3868.1836         3868.1836       
    29     6.6184    3773(61)          3863.7783         3863.7783       
    30     6.6934    3857(62)          3859.3728         3859.3728       
    31     6.7684    3843(62)          3854.9675         3854.9675       
    32     6.8434    3965(63)          3850.5623         3850.5623       
    33     6.9184    3891(62)          3846.1567         3846.1567       
    34     6.9934    3838(62)          3841.7515         3841.7515       
    35     7.0684    3758(61)          3830.9985         3830.9985       
    36     7.1434    3774(61)          3818.8142         3818.8142       
    37     7.2184    3748(61)          3806.6299         3806.6299       
    38     7.2934    3854(62)          3794.4456         3794.4456       
    39     7.3684    3992(63)          3782.2612         3782.2612       
    40     7.4434    3718(61)          3770.0767         3770.0767       
    41     7.5184    3703(61)          3757.8926         3757.8926       
    42     7.5934    3868(62)          3745.7083         3745.7083       
    43     7.6684    3911(63)          3733.5237         3733.5237       
    44     7.7434    3800(62)          3721.3394         3721.3394       
    45     7.8184    3742(61)          3709.6221         3709.1550       
    46     7.8934    3659(60)          3697.4453         3696.9707       
    47     7.9684    3513(59)          3685.2686         3684.7864       
    48     8.0434    3792(62)          3673.0920         3672.6021       
    49     8.1184    3559(60)          3660.9160         3660.4177       
    50     8.1934    3709(61)          3659.8110         3659.3044       
    51     8.2684    3683(61)          3659.8816         3659.3667       
    52     8.3434    3602(60)          3659.9526         3659.4290       
    53     8.4184    3640(60)          3660.0239         3659.4912       
    54     8.4934    3543(60)          3660.0952         3659.5535       
    55     8.5684    3657(60)          3660.1670         3659.6157       
    56     8.6434    3682(61)          3660.2388         3659.6780       
    57     8.7184    3576(60)          3660.3110         3659.7402       
    58     8.7934    3746(61)          3660.3833         3659.8025       
    59     8.8684    3742(61)          3660.4561         3659.8647       
    60     8.9434    3503(59)          3660.5288         3659.9268       
    61     9.0184    3600(60)          3665.5994         3664.9863       
    62     9.0934    3567(60)          3675.6672         3675.0427       
    63     9.1684    3717(61)          3685.7354         3685.0994       
    64     9.2434    3759(61)          3695.8040         3695.1558       
    65     9.3184    3710(61)          3705.8726         3705.2122       
    66     9.3934    3742(61)          3715.9419         3715.2688       
    67     9.4684    3780(61)          3726.0112         3725.3252       
    68     9.5434    3790(62)          3736.0813         3735.3818       
    69     9.6184    3810(62)          3746.1516         3745.4382       
    70     9.6934    3839(62)          3756.2222         3755.4946       
    71     9.7684    3935(63)          3766.2935         3765.5513       
    72     9.8434    3877(62)          3776.3650         3775.6077       
    73     9.9184    3817(62)          3786.4373         3785.6643       
    74     9.9934    3793(62)          3796.5098         3795.7207       
    75    10.0684    3920(63)          3806.5828         3805.7771       
    76    10.1434    3820(62)          3816.6565         3815.8337       
    77    10.2184    3786(62)          3821.1846         3820.3442       
    78    10.2934    3715(61)          3823.4556         3822.5969       
    79    10.3684    3754(61)          3825.7271         3824.8496       
    80    10.4434    3753(61)          3827.9990         3827.1023       
    81    10.5184    3949(63)          3830.2720         3829.3550       
    82    10.5934    3837(62)          3832.5454         3831.6077       
    83    10.6684    3880(62)          3834.8196         3833.8604       
    84    10.7434    3843(62)          3837.0945         3836.1130       
    85    10.8184    3768(61)          3839.3701         3838.3657       
    86    10.8934    3864(62)          3841.6467         3840.6184       
    87    10.9684    3921(63)          3843.9241         3842.8711       
    88    11.0434    3863(62)          3846.2024         3845.1238       
    89    11.1184    3930(63)          3848.4817         3847.3765       
    90    11.1934    3937(63)          3850.7620         3849.6292       
    91    11.2684    3632(60)          3853.0432         3851.8818       
    92    11.3434    3797(62)          3855.3254         3854.1345       
    93    11.4184    3817(62)          3857.6091         3856.3872       
    94    11.4934    3757(61)          3859.8938         3858.6399       
    95    11.5684    4020(63)          3862.1797         3860.8926       
    96    11.6434    3826(62)          3864.4670         3863.1453       
    97    11.7184    3859(62)          3866.7559         3865.3979       
    98    11.7934    3843(62)          3869.0461         3867.6506       
    99    11.8684    3803(62)          3871.3379         3869.9033       
   100    11.9434    3906(62)          3873.6316         3872.1560       
   101    12.0184    3619(60)          3875.9268         3874.4087       
   102    12.0934    3788(62)          3878.2239         3876.6614       
   103    12.1684    3954(63)          3880.5232         3878.9141       
   104    12.2434    3935(63)          3882.8242         3881.1667       
   105    12.3184    3814(62)          3885.1279         3883.4194       
   106    12.3934    3794(62)          3887.4336         3885.6721       
   107    12.4684    3897(62)          3889.7419         3887.9248       
   108    12.5434    3968(63)          3892.0530         3890.1775       
   109    12.6184    3778(61)          3894.3669         3892.4302       
   110    12.6934    3859(62)          3896.6838         3894.6829       
   111    12.7684    3909(63)          3899.0042         3896.9355       
   112    12.8434    3811(62)          3901.3276         3899.1882       
   113    12.9184    3822(62)          3903.6550         3901.4409       
   114    12.9934    3859(62)          3905.9863         3903.6936       
   115    13.0684    3881(62)          3908.3220         3905.9463       
   116    13.1434    3909(63)          3910.6621         3908.1990       
   117    13.2184    3864(62)          3913.0073         3910.4517       
   118    13.2934    4038(64)          3915.3577         3912.7043       
   119    13.3684    3908(63)          3917.7136         3914.9570       
   120    13.4434    3936(63)          3920.0759         3917.2097       
   121    13.5184    3938(63)          3919.9705         3916.9880       
   122    13.5934    3961(63)          3919.4380         3916.3323       
   123    13.6684    4073(64)          3918.9133         3915.6763       
   124    13.7434    3975(63)          3918.3970         3915.0203       
   125    13.8184    3835(62)          3917.8899         3914.3643       
   126    13.8934    3912(63)          3917.3928         3913.7083       
   127    13.9684    3997(63)          3916.9070         3913.0522       
   128    14.0434    3939(63)          3916.4329         3912.3962       
   129    14.1184    3920(63)          3915.9722         3911.7405       
   130    14.1934    3911(63)          3915.5259         3911.0845       
   131    14.2684    3832(62)          3915.0955         3910.4285       
   132    14.3434    3954(63)          3914.6826         3909.7725       
   133    14.4184    3858(62)          3914.2893         3909.1165       
   134    14.4934    3965(63)          3913.9175         3908.4604       
   135    14.5684    4027(63)          3913.5696         3907.8044       
   136    14.6434    3993(63)          3913.2490         3907.1487       
   137    14.7184    3913(63)          3912.9580         3906.4927       
   138    14.7934    3968(63)          3912.7007         3905.8367       
   139    14.8684    3864(62)          3912.4812         3905.1807       
   140    14.9434    3909(63)          3912.3047         3904.5247       
   141    15.0184    3924(63)          3913.3914         3903.8687       
   142    15.0934    3869(62)          3913.3384         3903.2126       
   143    15.1684    3867(62)          3913.3496         3902.5569       
   144    15.2434    3894(62)          3913.4338         3901.9009       
   145    15.3184    3935(63)          3913.6030         3901.2449       
   146    15.3934    3939(63)          3913.8704         3900.5889       
   147    15.4684    3903(62)          3914.2524         3899.9329       
   148    15.5434    3941(63)          3914.7695         3899.2769       
   149    15.6184    3941(63)          3915.4463         3898.6211       
   150    15.6934    3868(62)          3916.3127         3897.9651       
   151    15.7684    3872(62)          3917.4070         3897.3091       
   152    15.8434    3920(63)          3918.7766         3896.6531       
   153    15.9184    4010(63)          3920.4832         3895.9971       
   154    15.9934    4046(64)          3922.6052         3895.3411       
   155    16.0684    3922(63)          3925.2456         3894.6851       
   156    16.1434    3864(62)          3928.5410         3894.0293       
   157    16.2184    3939(63)          3932.6753         3893.3733       
   158    16.2934    4037(64)          3937.9102         3892.7173       
   159    16.3684    4001(63)          3944.6462         3892.0613       
   160    16.4434    3994(63)          3953.6028         3891.4053       
   161    16.5184    3929(63)          3966.3081         3890.7493       
   162    16.5934    4048(64)          3986.2898         3890.0933       
   163    16.6684    4177(65)          4021.3892         3889.4375       
   164    16.7434    4259(65)          4086.9050         3888.7815       
   165    16.8184    4472(67)          4207.3223         3888.1255       
   166    16.8934    4574(68)          4411.9756         3887.4695       
   167    16.9684    4673(68)          4720.5942         3886.8135       
   168    17.0434    5000(71)          5120.7983         3886.1575       
   169    17.1184    5377(73)          5544.8984         3885.5017       
   170    17.1934    5650(75)          5856.2373         3884.8457       
   171    17.2684    5727(76)          5896.2627         3884.1897       
   172    17.3434    5561(75)          5639.7554         3883.5337       
   173    17.4184    5317(73)          5227.5093         3882.8777       
   174    17.4934    4838(70)          4810.9600         3882.2217       
   175    17.5684    4477(67)          4474.8604         3881.5657       
   176    17.6434    4292(66)          4243.6069         3880.9099       
   177    17.7184    4125(64)          4103.3198         3880.2539       
   178    17.7934    3992(63)          4025.2971         3879.5979       
   179    17.8684    3968(63)          3983.0632         3878.9419       
   180    17.9434    3934(63)          3959.0029         3878.2859       
   181    18.0184    3889(62)          3943.6846         3877.6299       
   182    18.0934    3940(63)          3932.7534         3876.9739       
   183    18.1684    3882(62)          3924.3237         3876.3181       
   184    18.2434    3952(63)          3917.5374         3875.6621       
   185    18.3184    3955(63)          3911.9370         3875.0061       
   186    18.3934    3874(62)          3907.2356         3874.3501       
   187    18.4684    3910(63)          3903.2327         3873.6941       
   188    18.5434    3857(62)          3899.7808         3873.0381       
   189    18.6184    3910(63)          3896.7700         3872.3821       
   190    18.6934    3747(61)          3894.1169         3871.7263       
   191    18.7684    3882(62)          3891.7559         3871.0703       
   192    18.8434    3853(62)          3889.6367         3870.4143       
   193    18.9184    3828(62)          3887.7192         3869.7583       
   194    18.9934    3806(62)          3885.9717         3869.1023       
   195    19.0684    3837(62)          3884.3679         3868.4463       
   196    19.1434    3850(62)          3882.8879         3867.7905       
   197    19.2184    3778(61)          3881.5137         3867.1345       
   198    19.2934    3867(62)          3880.2317         3866.4785       
   199    19.3684    3897(62)          3879.0305         3865.8225       
   200    19.4434    4041(64)          3877.9001         3865.1665       
   201    19.5184    3898(62)          3876.8330         3864.5105       
   202    19.5934    3858(62)          3875.8220         3863.8545       
   203    19.6684    3940(63)          3874.8621         3863.1987       
   204    19.7434    3781(61)          3873.9478         3862.5427       
   205    19.8184    3795(62)          3873.0754         3861.8867       
   206    19.8934    3824(62)          3872.2415         3861.2307       
   207    19.9684    3867(62)          3871.4436         3860.5747       
   208    20.0434    3840(62)          3870.6792         3859.9187       
   209    20.1184    3843(62)          3869.9463         3859.2627       
   210    20.1934    3951(63)          3869.2437         3858.6069       
   211    20.2684    3958(63)          3868.5698         3857.9509       
   212    20.3434    3878(62)          3867.9236         3857.2949       
   213    20.4184    3893(62)          3867.3049         3856.6389       
   214    20.4934    3833(62)          3868.6624         3857.9321       
   215    20.5684    3887(62)          3870.3394         3859.5183       
   216    20.6434    3914(63)          3872.6189         3861.1045       
   217    20.7184    3910(63)          3874.3589         3862.6904       
   218    20.7934    3864(62)          3876.1270         3864.2766       
   219    20.8684    3807(62)          3877.9236         3865.8628       
   220    20.9434    3773(61)          3879.7498         3867.4490       
   221    21.0184    3894(62)          3881.6067         3869.0352       
   222    21.0934    3898(62)          3883.4958         3870.6211       
   223    21.1684    3894(62)          3885.4194         3872.2073       
   224    21.2434    3891(62)          3887.3792         3873.7935       
   225    21.3184    3943(63)          3889.3777         3875.3796       
   226    21.3934    3897(62)          3891.4180         3876.9658       
   227    21.4684    3916(63)          3893.5029         3878.5520       
   228    21.5434    3888(62)          3895.6362         3880.1379       
   229    21.6184    4016(63)          3897.8228         3881.7241       
   230    21.6934    3945(63)          3900.0674         3883.3103       
   231    21.7684    3899(62)          3902.3757         3884.8965       
   232    21.8434    3842(62)          3904.7544         3886.4827       
   233    21.9184    3915(63)          3907.2109         3888.0686       
   234    21.9934    3784(62)          3909.7544         3889.6548       
   235    22.0684    3922(63)          3912.3950         3891.2410       
   236    22.1434    3897(62)          3915.1445         3892.8271       
   237    22.2184    3857(62)          3918.0168         3894.4133       
   238    22.2934    3890(62)          3921.0283         3895.9993       
   239    22.3684    3912(63)          3924.1985         3897.5854       
   240    22.4434    3897(62)          3927.5500         3899.1716       
   241    22.5184    3925(63)          3931.1104         3900.7578       
   242    22.5934    3992(63)          3934.9114         3902.3440       
   243    22.6684    4016(63)          3938.9929         3903.9299       
   244    22.7434    3914(63)          3943.4026         3905.5161       
   245    22.8184    3883(62)          3948.1990         3907.1023       
   246    22.8934    3834(62)          3953.4539         3908.6885       
   247    22.9684    3841(62)          3959.2561         3910.2747       
   248    23.0434    3936(63)          3965.7185         3911.8606       
   249    23.1184    3882(62)          3972.9839         3913.4468       
   250    23.1934    3980(63)          3981.2344         3915.0330       
   251    23.2684    3960(63)          3990.7070         3916.6191       
   252    23.3434    4015(63)          4001.7139         3918.2053       
   253    23.4184    3905(62)          4014.6738         3919.7913       
   254    23.4934    3979(63)          4030.1641         3921.3774       
   255    23.5684    4115(64)          4049.0322         3922.9636       
   256    23.6434    4036(64)          4072.6860         3924.5498       
   257    23.7184    4159(64)          4103.9028         3926.1360       
   258    23.7934    4180(65)          4148.9390         3927.7222       
   259    23.8684    4287(65)          4222.0562         3929.3081       
   260    23.9434    4567(68)          4352.9131         3930.8943       
   261    24.0184    4847(70)          4593.6929         3932.4805       
   262    24.0934    5283(73)          5016.6211         3934.0667       
   263    24.1684    5797(76)          5689.5723         3935.6528       
   264    24.2434    6556(81)          6626.1338         3937.2388       
   265    24.3184    7507(87)          7725.0557         3938.8250       
   266    24.3934    8364(91)          8718.2520         3940.4111       
   267    24.4684    8958(95)          9189.0869         3941.9973       
   268    24.5434    8878(94)          8862.2822         3943.5835       
   269    24.6184    8312(91)          7936.4805         3945.1694       
   270    24.6934    7370(86)          6834.5542         3946.7556       
   271    24.7684    6263(79)          5858.6802         3948.3418       
   272    24.8434    5479(74)          5138.0024         3949.9280       
   273    24.9184    4923(70)          4675.7778         3951.5142       
   274    24.9934    4427(67)          4409.9663         3953.1003       
   275    25.0684    4255(65)          4266.4575         3954.6863       
   276    25.1434    4160(65)          4188.6167         3956.2725       
   277    25.2184    4115(64)          4142.9893         3957.8586       
   278    25.2934    4055(64)          4113.0537         3959.4448       
   279    25.3684    4042(64)          4091.4958         3961.0310       
   280    25.4434    4102(64)          4076.2668         3962.6169       
   281    25.5184    4087(64)          4063.4785         3964.2031       
   282    25.5934    4049(64)          4053.3569         3965.7893       
   283    25.6684    4031(63)          4045.2844         3967.3755       
   284    25.7434    4053(64)          4038.8191         3968.9617       
   285    25.8184    4077(64)          4033.6316         3970.5479       
   286    25.8934    3967(63)          4029.4729         3972.1338       
   287    25.9684    4023(63)          4026.1526         3973.7200       
   288    26.0434    3992(63)          4023.5210         3975.3062       
   289    26.1184    4028(63)          4021.4617         3976.8923       
   290    26.1934    3955(63)          4019.8813         3978.4785       
   291    26.2684    3961(63)          4018.7061         3980.0645       
   292    26.3434    3987(63)          4017.8760         3981.6506       
   293    26.4184    3983(63)          4017.3416         3983.2368       
   294    26.4934    4069(64)          4017.0632         3984.8230       
   295    26.5684    4071(64)          4017.0076         3986.4092       
   296    26.6434    3927(63)          4017.1475         3987.9951       
   297    26.7184    4018(63)          4016.9993         3989.5813       
   298    26.7934    4009(63)          4017.4736         3991.1675       
   299    26.8684    3950(63)          4018.0862         3992.7537       
   300    26.9434    4004(63)          4018.8237         3994.3398       
   301    27.0184    3986(63)          4019.6753         3995.9258       
   302    27.0934    4027(63)          4020.6326         3997.5120       
   303    27.1684    3973(63)          4021.5979         3999.0081       
   304    27.2434    4015(63)          4022.5173         4000.3662       
   305    27.3184    4048(64)          4023.5247         4001.7244       
   306    27.3934    3925(63)          4024.6167         4003.0825       
   307    27.4684    3942(63)          4025.7913         4004.4407       
   308    27.5434    3981(63)          4027.0471         4005.7986       
   309    27.6184    4020(63)          4028.3850         4007.1567       
   310    27.6934    3910(63)          4029.8062         4008.5149       
   311    27.7684    4074(64)          4031.3127         4009.8730       
   312    27.8434    4033(64)          4032.9089         4011.2310       
   313    27.9184    4050(64)          4034.6001         4012.5891       
   314    27.9934    3989(63)          4036.3931         4013.9473       
   315    28.0684    3954(63)          4038.2971         4015.3054       
   316    28.1434    3993(63)          4040.3232         4016.6636       
   317    28.2184    4030(63)          4042.4854         4018.0215       
   318    28.2934    4025(63)          4044.8015         4019.3796       
   319    28.3684    4073(64)          4047.2932         4020.7378       
   320    28.4434    3913(63)          4049.9873         4022.0959       
   321    28.5184    3979(63)          4052.9172         4023.4539       
   322    28.5934    4041(64)          4056.1257         4024.8120       
   323    28.6684    4066(64)          4059.6663         4026.1702       
   324    28.7434    4066(64)          4063.6064         4027.5283       
   325    28.8184    4097(64)          4068.0344         4028.8865       
   326    28.8934    4099(64)          4073.0642         4030.2444       
   327    28.9684    4178(65)          4078.8474         4031.6025       
   328    29.0434    4209(65)          4085.5867         4032.9607       
   329    29.1184    4202(65)          4093.5635         4034.3188       
   330    29.1934    4233(65)          4103.1973         4035.6770       
   331    29.2684    4181(65)          4115.1919         4037.0349       
   332    29.3434    4156(64)          4130.9692         4038.3931       
   333    29.4184    4201(65)          4153.7305         4039.7512       
   334    29.4934    4146(64)          4190.7046         4041.1094       
   335    29.5684    4296(66)          4256.6484         4042.4673       
   336    29.6434    4410(66)          4377.1523         4043.8254       
   337    29.7184    4632(68)          4585.4961         4045.1836       
   338    29.7934    4819(69)          4911.8657         4046.5417       
   339    29.8684    5371(73)          5358.3867         4047.8999       
   340    29.9434    5761(76)          5871.7217         4049.2578       
   341    30.0184    6194(79)          6319.6597         4050.6160       
   342    30.0934    6419(80)          6507.0601         4051.9741       
   343    30.1684    6275(79)          6323.1426         4053.3323       
   344    30.2434    5982(77)          5878.3311         4054.6902       
   345    30.3184    5398(73)          5367.7944         4056.0483       
   346    30.3934    4904(70)          4923.9048         4057.4065       
   347    30.4684    4618(68)          4600.1284         4058.7646       
   348    30.5434    4386(66)          4394.4189         4060.1228       
   349    30.6184    4243(65)          4276.9155         4061.4807       
   350    30.6934    4203(65)          4213.7310         4062.8389       
   351    30.7684    4136(64)          4179.5571         4064.1970       
   352    30.8434    4113(64)          4159.6201         4065.5552       
   353    30.9184    4088(64)          4146.6816         4066.9131       
   354    30.9934    4213(65)          4137.5352         4068.2712       
   355    31.0684    4179(65)          4130.7583         4069.6294       
   356    31.1434    4161(65)          4125.6470         4070.9875       
   357    31.2184    4162(65)          4121.7822         4072.3457       
   358    31.2934    4195(65)          4118.8828         4073.7036       
   359    31.3684    4128(64)          4116.7480         4075.0618       
   360    31.4434    4074(64)          4115.2266         4076.4199       
   361    31.5184    4074(64)          4114.2061         4077.7781       
   362    31.5934    4092(64)          4113.6006         4079.1362       
   363    31.6684    4141(64)          4113.3428         4080.4941       
   364    31.7434    4156(64)          4113.3818         4081.8523       
   365    31.8184    4152(64)          4113.6768         4083.2104       
   366    31.8934    4107(64)          4114.1973         4084.5686       
   367    31.9684    4067(64)          4114.9189         4085.9268       
   368    32.0434    4122(64)          4115.8223         4087.2847       
   369    32.1184    4221(65)          4116.8950         4088.6428       
   370    32.1934    4127(64)          4118.1260         4090.0010       
   371    32.2684    4076(64)          4119.5093         4091.3591       
   372    32.3434    4011(63)          4120.3472         4092.0227       
   373    32.4184    4059(64)          4114.8901         4086.2439       
   374    32.4934    4091(64)          4109.5845         4080.4651       
   375    32.5684    4149(64)          4104.4346         4074.6865       
   376    32.6434    4134(64)          4099.4478         4068.9077       
   377    32.7184    4103(64)          4094.6365         4063.1292       
   378    32.7934    4112(64)          4090.0146         4057.3506       
   379    32.8684    4184(65)          4085.6013         4051.5718       
   380    32.9434    4165(65)          4081.4199         4045.7930       
   381    33.0184    4155(64)          4077.5000         4040.0142       
   382    33.0934    4192(65)          4073.8784         4034.2358       
   383    33.1684    4095(64)          4070.5994         4028.4570       
   384    33.2434    4136(64)          4067.7195         4022.6782       
   385    33.3184    4090(64)          4065.3079         4016.8994       
   386    33.3934    4061(64)          4063.4524         4011.1208       
   387    33.4684    4159(64)          4062.2632         4005.3423       
   388    33.5434    4137(64)          4061.9971         3999.5635       
   389    33.6184    4118(64)          4062.6057         3993.7847       
   390    33.6934    4112(64)          4064.4395         3988.0061       
   391    33.7684    4014(63)          4067.8096         3982.2273       
   392    33.8434    4013(63)          4073.1379         3976.4487       
   393    33.9184    4085(64)          4081.0105         3970.6702       
   394    33.9934    4072(64)          4091.1086         3964.8914       
   395    34.0684    4016(63)          4107.3574         3959.1125       
   396    34.1434    4128(64)          4131.6040         3953.3337       
   397    34.2184    4118(64)          4170.7881         3947.5554       
   398    34.2934    4141(64)          4240.3936         3941.7766       
   399    34.3684    4292(66)          4371.4526         3935.9978       
   400    34.4434    4458(67)          4615.9272         3930.2190       
   401    34.5184    4921(70)          5041.1455         3924.4404       
   402    34.5934    5592(75)          5703.0586         3918.6619       
   403    34.6684    6687(82)          6598.2134         3912.8831       
   404    34.7434    7936(89)          7609.4717         3907.1045       
   405    34.8184    9119(95)          8461.7080         3901.3257       
   406    34.8934    9242(96)          8767.1787         3895.5469       
   407    34.9684    8452(92)          8338.7100         3889.7683       
   408    35.0434    7139(84)          7424.0200         3883.9897       
   409    35.1184    6021(78)          6405.7480         3878.2109       
   410    35.1934    5030(71)          5532.1704         3872.4321       
   411    35.2684    4481(67)          4898.7979         3866.6533       
   412    35.3434    4240(65)          4495.6919         3860.8750       
   413    35.4184    4144(64)          4262.2656         3855.0962       
   414    35.4934    4124(64)          4132.4565         3849.3174       
   415    35.5684    3949(63)          4057.7566         3843.5386       
   416    35.6434    3951(63)          4010.1406         3837.7600       
   417    35.7184    3933(63)          3975.9216         3831.9814       
   418    35.7934    3844(62)          3949.0308         3826.2026       
   419    35.8684    3887(62)          3926.7573         3820.4241       
   420    35.9434    3941(63)          3907.7358         3814.6453       
   421    36.0184    3897(62)          3891.1504         3808.8665       
   422    36.0934    3914(63)          3876.4456         3803.0879       
   423    36.1684    3960(63)          3863.2212         3797.3093       
   424    36.2434    3862(62)          3851.1782         3791.5305       
   425    36.3184    4010(63)          3840.0916         3785.7517       
   426    36.3934    3972(63)          3829.7878         3779.9729       
   427    36.4684    3961(63)          3820.1318         3774.1946       
   428    36.5434    3889(62)          3811.0168         3768.4158       
   429    36.6184    3865(62)          3802.3591         3762.6370       
   430    36.6934    3836(62)          3794.0925         3756.8584       
   431    36.7684    3780(61)          3786.1636         3751.0796       
   432    36.8434    3791(62)          3778.5298         3745.3010       
   433    36.9184    3799(62)          3771.1567         3739.5225       
   434    36.9934    3775(61)          3764.0171         3733.7437       
   435    37.0684    3720(61)          3759.2244         3730.0994       
   436    37.1434    3795(62)          3755.1099         3726.9363       
   437    37.2184    3760(61)          3751.1807         3723.7737       
   438    37.2934    3772(61)          3747.4290         3720.6108       
   439    37.3684    3772(61)          3743.8513         3717.4478       
   440    37.4434    3750(61)          3740.4492         3714.2849       
   441    37.5184    3827(62)          3737.2275         3711.1221       
   442    37.5934    3798(62)          3734.1968         3707.9592       
   443    37.6684    3787(62)          3731.3723         3704.7964       
   444    37.7434    3818(62)          3728.7773         3701.6335       
   445    37.8184    3747(61)          3726.4429         3698.4705       
   446    37.8934    3740(61)          3724.4126         3695.3076       
   447    37.9684    3741(61)          3722.7441         3692.1450       
   448    38.0434    3788(62)          3721.5154         3688.9819       
   449    38.1184    3742(61)          3720.8340         3685.8191       
   450    38.1934    3678(61)          3720.8506         3682.6562       
   451    38.2684    3693(61)          3721.7932         3679.4932       
   452    38.3434    3688(61)          3724.0564         3676.3306       
   453    38.4184    3733(61)          3728.4426         3673.1677       
   454    38.4934    3685(61)          3736.7600         3670.0046       
   455    38.5684    3703(61)          3753.0254         3666.8418       
   456    38.6434    3717(61)          3785.2502         3663.6790       
   457    38.7184    3798(62)          3846.8008         3660.5161       
   458    38.7934    4023(63)          3954.9805         3657.3533       
   459    38.8684    4207(65)          4124.1499         3654.1904       
   460    38.9434    4425(67)          4353.5020         3651.0273       
   461    39.0184    4634(68)          4613.2139         3647.8645       
   462    39.0934    4898(70)          4832.9336         3644.7019       
   463    39.1684    4961(70)          4912.6665         3641.5388       
   464    39.2434    4818(69)          4802.5889         3638.3760       
   465    39.3184    4528(67)          4565.3389         3635.2131       
   466    39.3934    4199(65)          4299.8672         3632.0503       
   467    39.4684    3935(63)          4070.8350         3628.8875       
   468    39.5434    3818(62)          3903.4592         3625.7246       
   469    39.6184    3703(61)          3795.1665         3622.5615       
   470    39.6934    3625(60)          3731.7378         3619.3987       
   471    39.7684    3673(61)          3695.5542         3616.2358       
   472    39.8434    3704(61)          3673.9646         3613.0730       
   473    39.9184    3627(60)          3659.5911         3609.9102       
   474    39.9934    3679(61)          3648.8010         3606.7473       
   475    40.0684    3605(60)          3639.9717         3603.5842       
   476    40.1434    3632(60)          3632.3762         3600.4214       
   477    40.2184    3657(60)          3625.6494         3597.2588       
   478    40.2934    3629(60)          3619.5730         3594.0957       
   479    40.3684    3711(61)          3614.0015         3590.9329       
   480    40.4434    3646(60)          3608.8291         3587.7700       
   481    40.5184    3580(60)          3603.9766         3584.6069       
   482    40.5934    3689(61)          3599.8809         3581.4443       
   483    40.6684    3576(60)          3595.5125         3578.2815       
   484    40.7434    3591(60)          3591.3240         3575.1184       
   485    40.8184    3657(60)          3587.2891         3571.9556       
   486    40.8934    3601(60)          3583.3860         3568.7927       
   487    40.9684    3621(60)          3579.5981         3565.6299       
   488    41.0434    3545(60)          3575.9131         3562.4670       
   489    41.1184    3561(60)          3572.3208         3559.3042       
   490    41.1934    3593(60)          3568.8147         3556.1411       
   491    41.2684    3600(60)          3566.9951         3554.5833       
   492    41.3434    3515(59)          3566.0242         3553.7947       
   493    41.4184    3493(59)          3565.1318         3553.0061       
   494    41.4934    3567(60)          3564.3201         3552.2173       
   495    41.5684    3556(60)          3563.5938         3551.4287       
   496    41.6434    3619(60)          3562.9595         3550.6399       
   497    41.7184    3636(60)          3562.4282         3549.8513       
   498    41.7934    3613(60)          3562.0146         3549.0627       
   499    41.8684    3557(60)          3561.7390         3548.2739       
   500    41.9434    3493(59)          3561.6296         3547.4854       
   501    42.0184    3532(59)          3561.7244         3546.6968       
   502    42.0934    3596(60)          3562.0769         3545.9080       
   503    42.1684    3600(60)          3562.7678         3545.1194       
   504    42.2434    3627(60)          3563.9314         3544.3308       
   505    42.3184    3571(60)          3565.8335         3543.5420       
   506    42.3934    3546(60)          3569.0649         3542.7534       
   507    42.4684    3555(60)          3574.9468         3541.9648       
   508    42.5434    3623(60)          3586.1682         3541.1760       
   509    42.6184    3594(60)          3607.3755         3540.3875       
   510    42.6934    3624(60)          3644.9026         3539.5986       
   511    42.7684    3620(60)          3704.6353         3538.8101       
   512    42.8434    3712(61)          3787.7803         3538.0215       
   513    42.9184    3773(61)          3885.6660         3537.2327       
   514    42.9934    3958(63)          3975.0522         3536.4441       
   515    43.0684    3942(63)          4019.0259         3535.6553       
   516    43.1434    3870(62)          3991.6975         3534.8667       
   517    43.2184    3813(62)          3909.0464         3534.0781       
   518    43.2934    3830(62)          3808.7432         3533.2893       
   519    43.3684    3780(61)          3718.4353         3532.5007       
   520    43.4434    3670(61)          3650.3726         3531.7122       
   521    43.5184    3627(60)          3605.5308         3530.9233       
   522    43.5934    3616(60)          3578.7979         3530.1348       
   523    43.6684    3620(60)          3563.6523         3529.3462       
   524    43.7434    3649(60)          3554.8999         3528.5574       
   525    43.8184    3570(60)          3549.6482         3527.7688       
   526    43.8934    3537(59)          3545.7004         3526.9800       
   527    43.9684    3595(60)          3542.6001         3526.1914       
   528    44.0434    3528(59)          3540.0176         3525.4028       
   529    44.1184    3567(60)          3537.7915         3524.6140       
   530    44.1934    3544(60)          3535.8308         3523.8254       
   531    44.2684    3553(60)          3534.0740         3523.0369       
   532    44.3434    3523(59)          3532.4771         3522.2480       
   533    44.4184    3529(59)          3529.8643         3521.4595       
   534    44.4934    3519(59)          3528.5166         3520.6709       
   535    44.5684    3543(60)          3527.2532         3519.8821       
   536    44.6434    3542(60)          3526.0596         3519.0935       
   537    44.7184    3514(59)          3524.9241         3518.3049       
   538    44.7934    3517(59)          3523.8372         3517.5161       
   539    44.8684    3592(60)          3522.7925         3516.7275       
   540    44.9434    3526(59)          3521.7834         3515.9387       
   541    45.0184    3562(60)          3520.8057         3515.1501       
   542    45.0934    3516(59)          3519.8550         3514.3616       
   543    45.1684    3573(60)          3518.9280         3513.5728       
   544    45.2434    3558(60)          3518.0227         3512.7842       
   545    45.3184    3572(60)          3517.1365         3511.9956       
   546    45.3934    3517(59)          3516.2673         3511.2068       
   547    45.4684    3501(59)          3515.4141         3510.4182       
   548    45.5434    3464(59)          3514.5752         3509.6294       
   549    45.6184    3389(58)          3513.7500         3508.8408       
   550    45.6934    3480(59)          3512.9375         3508.0522       
   551    45.7684    3531(59)          3512.1370         3507.2634       
   552    45.8434    3533(59)          3511.3479         3506.4749       
   553    45.9184    3510(59)          3510.5698         3505.6863       
   554    45.9934    3510(59)          3509.8025         3504.8975       
   555    46.0684    3559(60)          3509.0459         3504.1089       
   556    46.1434    3589(60)          3508.2993         3503.3201       
   557    46.2184    3526(59)          3507.5637         3502.5315       
   558    46.2934    3430(59)          3506.8386         3501.7429       
   559    46.3684    3389(58)          3506.1238         3500.9541       
   560    46.4434    3491(59)          3505.1802         3499.9253       
   561    46.5184    3551(60)          3503.8513         3498.5000       
   562    46.5934    3390(58)          3502.5339         3497.0745       
   563    46.6684    3414(58)          3501.2290         3495.6492       
   564    46.7434    3473(59)          3499.9370         3494.2239       
   565    46.8184    3486(59)          3498.6587         3492.7983       
   566    46.8934    3519(59)          3497.4653         3491.3730       
   567    46.9684    3458(59)          3496.2183         3489.9478       
   568    47.0434    3510(59)          3494.9880         3488.5225       
   569    47.1184    3436(59)          3493.7754         3487.0969       
   570    47.1934    3385(58)          3492.5828         3485.6716       
   571    47.2684    3396(58)          3491.4111         3484.2461       
   572    47.3434    3511(59)          3490.2629         3482.8208       
   573    47.4184    3451(59)          3489.1401         3481.3955       
   574    47.4934    3476(59)          3488.0457         3479.9702       
   575    47.5684    3488(59)          3486.9822         3478.5447       
   576    47.6434    3510(59)          3485.9534         3477.1194       
   577    47.7184    3504(59)          3484.9631         3475.6941       
   578    47.7934    3430(59)          3484.0161         3474.2688       
   579    47.8684    3399(58)          3483.1174         3472.8433       
   580    47.9434    3437(59)          3482.2739         3471.4180       
   581    48.0184    3538(59)          3481.4924         3469.9924       
   582    48.0934    3426(59)          3480.7822         3468.5671       
   583    48.1684    3494(59)          3480.1533         3467.1418       
   584    48.2434    3454(59)          3479.6179         3465.7166       
   585    48.3184    3451(59)          3479.1912         3464.2910       
   586    48.3934    3530(59)          3478.8911         3462.8657       
   587    48.4684    3470(59)          3478.7393         3461.4404       
   588    48.5434    3505(59)          3478.7620         3460.0149       
   589    48.6184    3552(60)          3478.9932         3458.5896       
   590    48.6934    3627(60)          3479.4741         3457.1643       
   591    48.7684    3580(60)          3479.9590         3455.7388       
   592    48.8434    3533(59)          3481.1133         3454.3135       
   593    48.9184    3523(59)          3482.7205         3452.8882       
   594    48.9934    3499(59)          3484.8918         3451.4629       
   595    49.0684    3442(59)          3487.7754         3450.0374       
   596    49.1434    3415(58)          3491.5715         3448.6121       
   597    49.2184    3650(60)          3496.5645         3447.1868       
   598    49.2934    3667(61)          3503.1975         3445.7612       
   599    49.3684    3575(60)          3512.2773         3444.3359       
   600    49.4434    3591(60)          3525.5012         3442.9106       
   601    49.5184    3775(61)          3546.6587         3441.4851       
   602    49.5934    3739(61)          3583.8013         3440.0598       
   603    49.6684    3722(61)          3651.9370         3438.6345       
   604    49.7434    3794(62)          3774.0354         3437.2092       
   605    49.8184    3900(62)          3976.4507         3435.7837       
   606    49.8934    4230(65)          4275.7832         3434.3584       
   607    49.9684    4762(69)          4658.9048         3432.9331       
   608    50.0434    5029(71)          5062.8594         3431.5076       
   609    50.1184    5341(73)          5360.5127         3430.0823       
   610    50.1934    5309(73)          5402.8027         3428.6570       
   611    50.2684    5192(72)          5163.0078         3427.2314       
   612    50.3434    4765(69)          4771.2832         3425.8062       
   613    50.4184    4363(66)          4370.3813         3424.3809       
   614    50.4934    4017(63)          4041.2173         3422.9556       
   615    50.5684    3856(62)          3809.0933         3421.5300       
   616    50.6434    3696(61)          3663.8438         3420.1047       
   617    50.7184    3572(60)          3580.2344         3418.6794       
   618    50.7934    3443(59)          3533.4883         3417.2539       
   619    50.8684    3503(59)          3506.2463         3415.8286       
   620    50.9434    3461(59)          3488.7156         3414.4033       
   621    51.0184    3496(59)          3476.1475         3412.9778       
   622    51.0934    3493(59)          3466.4102         3411.5525       
   623    51.1684    3516(59)          3458.5193         3410.1272       
   624    51.2434    3442(59)          3451.9614         3408.7017       
   625    51.3184    3441(59)          3446.4214         3407.2764       
   626    51.3934    3453(59)          3441.6848         3405.8511       
   627    51.4684    3430(59)          3437.5977         3404.4258       
   628    51.5434    3370(58)          3434.0469         3403.0002       
   629    51.6184    3383(58)          3430.9502         3401.5750       
   630    51.6934    3450(59)          3428.2471         3400.1497       
   631    51.7684    3397(58)          3425.8955         3398.7241       
   632    51.8434    3315(58)          3423.8691         3397.2988       
   633    51.9184    3425(59)          3422.1531         3395.8735       
   634    51.9934    3466(59)          3420.7446         3394.4480       
   635    52.0684    3387(58)          3419.6541         3393.0227       
   636    52.1434    3381(58)          3418.9043         3391.5974       
   637    52.2184    3329(58)          3418.5342         3390.1721       
   638    52.2934    3318(58)          3418.6016         3388.7466       
   639    52.3684    3402(58)          3419.1914         3387.3213       
   640    52.4434    3424(59)          3420.4246         3385.8960       
   641    52.5184    3418(58)          3422.4832         3384.4705       
   642    52.5934    3375(58)          3425.6719         3383.0452       
   643    52.6684    3498(59)          3430.4644         3381.6199       
   644    52.7434    3618(60)          3438.3777         3380.1943       
   645    52.8184    3532(59)          3452.2634         3378.7690       
   646    52.8934    3456(59)          3477.6653         3377.3438       
   647    52.9684    3513(59)          3524.8450         3375.9185       
   648    53.0434    3568(60)          3608.0303         3374.4929       
   649    53.1184    3732(61)          3741.4045         3373.0676       
   650    53.1934    3975(63)          3930.1243         3371.6421       
   651    53.2684    4225(65)          4158.6997         3370.2168       
   652    53.3434    4369(66)          4379.6602         3368.7915       
   653    53.4184    4450(67)          4510.5132         3367.3662       
   654    53.4934    4413(66)          4478.5659         3365.9407       
   655    53.5684    4179(65)          4302.3071         3364.5154       
   656    53.6434    3894(62)          4067.7085         3363.0901       
   657    53.7184    3848(62)          3846.4119         3361.6646       
   658    53.7934    3694(61)          3673.4915         3360.2393       
   659    53.8684    3542(60)          3555.8120         3358.8140       
   660    53.9434    3538(59)          3483.8108         3357.3884       
   661    54.0184    3484(59)          3442.5095         3355.9631       
   662    54.0934    3419(58)          3418.8740         3354.5378       
   663    54.1684    3442(59)          3404.3901         3353.1125       
   664    54.2434    3381(58)          3394.4749         3351.6870       
   665    54.3184    3421(58)          3386.9644         3350.2617       
   666    54.3934    3443(59)          3380.8838         3348.8364       
   667    54.4684    3364(58)          3375.7683         3347.4109       
   668    54.5434    3383(58)          3371.3625         3345.9856       
   669    54.6184    3377(58)          3367.5022         3344.5603       
   670    54.6934    3343(58)          3364.0730         3343.1348       
   671    54.7684    3418(58)          3360.9917         3341.7095       
   672    54.8434    3302(57)          3358.1960         3340.2842       
   673    54.9184    3277(57)          3355.6399         3338.8589       
   674    54.9934    3353(58)          3353.2883         3337.4333       
   675    55.0684    3385(58)          3351.1167         3336.0081       
   676    55.1434    3344(58)          3349.1074         3334.5825       
   677    55.2184    3384(58)          3347.2498         3333.1572       
   678    55.2934    3381(58)          3345.5386         3331.7319       
   679    55.3684    3346(58)          3343.9746         3330.3066       
   680    55.4434    3424(59)          3342.6165         3328.9319       
   681    55.5184    3401(58)          3341.4902         3327.6182       
   682    55.5934    3424(59)          3340.6853         3326.3044       
   683    55.6684    3357(58)          3339.9983         3324.9907       
   684    55.7434    3420(58)          3339.6289         3323.6770       
   685    55.8184    3328(58)          3339.7324         3322.3633       
   686    55.8934    3359(58)          3340.6531         3321.0496       
   687    55.9684    3388(58)          3343.1465         3319.7358       
   688    56.0434    3367(58)          3348.7261         3318.4221       
   689    56.1184    3342(58)          3359.9709         3317.1084       
   690    56.1934    3365(58)          3380.3765         3315.7947       
   691    56.2684    3291(57)          3413.2212         3314.4810       
   692    56.3434    3355(58)          3459.3337         3313.1672       
   693    56.4184    3384(58)          3514.2844         3311.8535       
   694    56.4934    3496(59)          3565.6797         3310.5398       
   695    56.5684    3499(59)          3592.9890         3309.2261       
   696    56.6434    3466(59)          3580.0891         3307.9124       
   697    56.7184    3454(59)          3533.9131         3306.5986       
   698    56.7934    3428(59)          3475.6313         3305.2849       
   699    56.8684    3372(58)          3421.7241         3303.9712       
   700    56.9434    3356(58)          3379.9077         3302.6575       
   701    57.0184    3327(58)          3351.3708         3301.3438       
   702    57.0934    3381(58)          3333.6006         3300.0300       
   703    57.1684    3376(58)          3322.9844         3298.7163       
   704    57.2434    3333(58)          3316.4631         3297.4026       
   705    57.3184    3278(57)          3312.0671         3296.0889       
   706    57.3934    3287(57)          3308.7437         3294.7751       
   707    57.4684    3344(58)          3305.9963         3293.4614       
   708    57.5434    3293(57)          3303.6016         3292.1477       
   709    57.6184    3283(57)          3301.4512         3290.8340       
   710    57.6934    3312(58)          3299.4868         3289.5203       
   711    57.7684    3236(57)          3297.6704         3288.2065       
   712    57.8434    3314(58)          3295.9771         3286.8928       
   713    57.9184    3294(57)          3294.3889         3285.5791       
   714    57.9934    3326(58)          3292.8945         3284.2654       
   715    58.0684    3324(58)          3291.4866         3282.9517       
   716    58.1434    3275(57)          3290.1624         3281.6379       
   717    58.2184    3290(57)          3288.9221         3280.3242       
   718    58.2934    3346(58)          3287.7698         3279.0105       
   719    58.3684    3318(58)          3286.7495         3277.6968       
   720    58.4434    3308(58)          3285.8037         3276.3831       
   721    58.5184    3335(58)          3284.9868         3275.0693       
   722    58.5934    3299(57)          3284.3262         3273.7556       
   723    58.6684    3286(57)          3283.8633         3272.4419       
   724    58.7434    3308(58)          3283.6646         3271.1282       
   725    58.8184    3287(57)          3283.8525         3269.8145       
   726    58.8934    3328(58)          3284.6851         3268.5007       
   727    58.9684    3317(58)          3286.7305         3267.1870       
   728    59.0434    3371(58)          3291.1716         3265.8733       
   729    59.1184    3311(58)          3300.1648         3264.5596       
   730    59.1934    3360(58)          3316.9456         3263.2458       
   731    59.2684    3334(58)          3345.1470         3261.9321       
   732    59.3434    3308(58)          3386.9775         3260.6187       
   733    59.4184    3441(59)          3440.5603         3259.3049       
   734    59.4934    3568(60)          3497.0674         3257.9910       
   735    59.5684    3547(60)          3538.6626         3256.6772       
   736    59.6434    3501(59)          3544.2192         3255.3635       
   737    59.7184    3581(60)          3509.5852         3254.0500       
   738    59.7934    3425(59)          3452.8945         3252.7363       
   739    59.8684    3451(59)          3393.9397         3251.4226       
   740    59.9434    3353(58)          3345.2949         3250.1089       
   741    60.0184    3427(59)          3310.2690         3248.7949       
   742    60.0934    3252(57)          3287.6465         3247.4814       
   743    60.1684    3242(57)          3273.9924         3246.1677       
   744    60.2434    3237(57)          3265.8220         3244.8540       
   745    60.3184    3335(58)          3260.6206         3243.5403       
   746    60.3934    3338(58)          3256.9321         3242.2266       
   747    60.4684    3263(57)          3254.0322         3240.9128       
   748    60.5434    3184(56)          3251.5896         3239.5991       
   749    60.6184    3145(56)          3249.4524         3238.2854       
   750    60.6934    3159(56)          3247.5437         3236.9717       
   751    60.7684    3322(58)          3245.8184         3235.6580       
   752    60.8434    3302(57)          3244.2483         3234.3442       
   753    60.9184    3258(57)          3242.8152         3233.0305       
   754    60.9934    3243(57)          3241.5095         3231.7168       
   755    61.0684    3207(57)          3240.3269         3230.4031       
   756    61.1434    3227(57)          3239.2695         3229.0894       
   757    61.2184    3207(57)          3238.3455         3227.7756       
   758    61.2934    3194(57)          3237.5686         3226.4619       
   759    61.3684    3237(57)          3237.8811         3226.0676       
   760    61.4434    3225(57)          3239.2949         3226.5737       
   761    61.5184    3183(56)          3240.9551         3227.0796       
   762    61.5934    3129(56)          3242.9272         3227.5854       
   763    61.6684    3186(56)          3245.3152         3228.0916       
   764    61.7434    3257(57)          3248.3020         3228.5974       
   765    61.8184    3187(56)          3252.2659         3229.1033       
   766    61.8934    3176(56)          3258.0320         3229.6094       
   767    61.9684    3266(57)          3267.3386         3230.1152       
   768    62.0434    3302(57)          3283.4341         3230.6211       
   769    62.1184    3389(58)          3311.3867         3231.1272       
   770    62.1934    3349(58)          3357.2744         3231.6331       
   771    62.2684    3461(59)          3425.5579         3232.1392       
   772    62.3434    3464(59)          3514.8901         3232.6450       
   773    62.4184    3576(60)          3613.3687         3233.1509       
   774    62.4934    3725(61)          3694.3875         3233.6570       
   775    62.5684    3729(61)          3721.5425         3234.1628       
   776    62.6434    3638(60)          3679.0359         3234.6687       
   777    62.7184    3659(60)          3591.4180         3235.1748       
   778    62.7934    3531(59)          3494.4219         3235.6807       
   779    62.8684    3453(59)          3410.7786         3236.1865       
   780    62.9434    3376(58)          3349.3306         3236.6926       
   781    63.0184    3255(57)          3309.5410         3237.1985       
   782    63.0934    3285(57)          3286.1870         3237.7043       
   783    63.1684    3324(58)          3272.9939         3238.2104       
   784    63.2434    3266(57)          3265.9016         3238.7163       
   785    63.3184    3186(56)          3261.8062         3239.2222       
   786    63.3934    3190(56)          3259.2532         3239.7283       
   787    63.4684    3194(57)          3257.5635         3240.2341       
   788    63.5434    3235(57)          3256.4275         3240.7400       
   789    63.6184    3257(57)          3255.6902         3241.2461       
   790    63.6934    3109(56)          3255.3662         3241.7520       
   791    63.7684    3181(56)          3255.1953         3242.2581       
   792    63.8434    3331(58)          3255.2417         3242.7639       
   793    63.9184    3366(58)          3255.4812         3243.2698       
   794    63.9934    3368(58)          3255.9011         3243.7759       
   795    64.0684    3352(58)          3256.4971         3244.2817       
   796    64.1434    3309(58)          3257.2737         3244.7876       
   797    64.2184    3445(59)          3258.2456         3245.2937       
   798    64.2934    3374(58)          3259.4363         3245.7996       
   799    64.3684    3298(57)          3260.8848         3246.3054       
   800    64.4434    3296(57)          3262.6487         3246.8115       
   801    64.5184    3302(57)          3264.8193         3247.3174       
   802    64.5934    3387(58)          3267.5598         3247.8232       
   803    64.6684    3322(58)          3271.1965         3248.3293       
   804    64.7434    3347(58)          3276.4417         3248.8352       
   805    64.8184    3338(58)          3284.8062         3249.3411       
   806    64.8934    3365(58)          3299.1707         3249.8472       
   807    64.9684    3372(58)          3324.1758         3250.3530       
   808    65.0434    3385(58)          3365.6699         3250.8591       
   809    65.1184    3504(59)          3428.5342         3251.3650       
   810    65.1934    3492(59)          3512.8284         3251.8708       
   811    65.2684    3596(60)          3609.2480         3252.3770       
   812    65.3434    3590(60)          3694.7427         3252.8828       
   813    65.4184    3710(61)          3734.0488         3253.3887       
   814    65.4934    3685(61)          3704.8691         3253.8948       
   815    65.5684    3541(60)          3624.6162         3254.4006       
   816    65.6434    3492(59)          3528.8799         3254.9065       
   817    65.7184    3395(58)          3442.8840         3255.4126       
   818    65.7934    3318(58)          3377.6860         3255.9185       
   819    65.8684    3234(57)          3334.2607         3256.4246       
   820    65.9434    3262(57)          3308.1538         3256.9304       
   821    66.0184    3275(57)          3293.4680         3257.4363       
   822    66.0934    3233(57)          3285.3264         3257.9424       
   823    66.1684    3227(57)          3280.6106         3258.4482       
   824    66.2434    3257(57)          3277.6467         3258.9541       
   825    66.3184    3337(58)          3275.7219         3259.4602       
   826    66.3934    3271(57)          3274.3015         3259.9661       
   827    66.4684    3298(57)          3273.2866         3260.4719       
   828    66.5434    3223(57)          3272.5759         3260.9780       
   829    66.6184    3141(56)          3272.1030         3261.4839       
   830    66.6934    3212(57)          3271.8225         3261.9897       
   831    66.7684    3204(57)          3271.7021         3262.4958       
   832    66.8434    3211(57)          3271.7183         3263.0017       
   833    66.9184    3229(57)          3271.8562         3263.5078       
   834    66.9934    3198(57)          3272.1055         3264.0137       
   835    67.0684    3203(57)          3272.4626         3264.5195       
   836    67.1434    3230(57)          3272.9299         3265.0256       
   837    67.2184    3200(57)          3273.5144         3265.5315       
   838    67.2934    3224(57)          3274.2341         3266.0374       
   839    67.3684    3409(58)          3275.1228         3266.5435       
   840    67.4434    3422(58)          3276.2500         3267.0493       
   841    67.5184    3318(58)          3277.7710         3267.5552       
   842    67.5934    3411(58)          3280.0200         3268.0613       
   843    67.6684    3340(58)          3283.6609         3268.5671       
   844    67.7434    3430(59)          3289.8250         3269.0730       
   845    67.8184    3401(58)          3300.0623         3269.5791       
   846    67.8934    3308(58)          3315.9131         3270.0850       
   847    67.9684    3376(58)          3337.9534         3270.5908       
   848    68.0434    3425(59)          3364.6062         3271.0969       
   849    68.1184    3359(58)          3390.8564         3271.6028       
   850    68.1934    3400(58)          3407.6570         3272.1086       
   851    68.2684    3425(59)          3406.3638         3272.6147       
   852    68.3434    3309(58)          3388.0088         3273.1206       
   853    68.4184    3302(57)          3361.9963         3273.6267       
   854    68.4934    3350(58)          3336.7441         3274.1326       
   855    68.5684    3362(58)          3316.5962         3274.6384       
   856    68.6434    3286(57)          3302.6453         3275.1445       
   857    68.7184    3254(57)          3294.0667         3275.6504       
   858    68.7934    3403(58)          3289.2649         3276.1562       
   859    68.8684    3319(58)          3286.7393         3276.6624       
   860    68.9434    3297(57)          3285.4702         3277.1682       
   861    69.0184    3305(57)          3284.8076         3277.6741       
   862    69.0934    3286(57)          3284.4812         3278.1802       
   863    69.1684    3315(58)          3284.3518         3278.6860       
   864    69.2434    3331(58)          3284.3530         3279.1919       
   865    69.3184    3288(57)          3284.4500         3279.6980       
   866    69.3934    3253(57)          3284.5469         3280.2039       
   867    69.4684    3320(58)          3284.7749         3280.7100       
   868    69.5434    3277(57)          3285.0491         3281.2158       
   869    69.6184    3315(58)          3289.6414         3286.0027       
   870    69.6934    3291(57)          3295.8423         3292.3669       
   871    69.7684    3276(57)          3302.0698         3298.7322       
   872    69.8434    3229(57)          3308.3184         3305.0964       
   873    69.9184    3254(57)          3314.5869         3311.4617       
   874    69.9934    3294(57)          3320.8708         3317.8259       
   875    70.0684    3248(57)          3327.1694         3324.1904       
   876    70.1434    3234(57)          3333.4812         3330.5554       
   877    70.2184    3262(57)          3339.8042         3336.9199       
   878    70.2934    3258(57)          3346.1387         3343.2849       
   879    70.3684    3378(58)          3352.4819         3349.6492       
   880    70.4434    3410(58)          3358.8350         3356.0137       
   881    70.5184    3370(58)          3365.1975         3362.3787       
   882    70.5934    3415(58)          3371.5681         3368.7432       
   883    70.6684    3410(58)          3377.9478         3375.1082       
   884    70.7434    3362(58)          3384.3352         3381.4727       
   885    70.8184    3382(58)          3390.7312         3387.8369       
   886    70.8934    3460(59)          3397.1367         3394.2021       
   887    70.9684    3461(59)          3398.2612         3395.2771       
   888    71.0434    3475(59)          3396.9666         3393.9236       
   889    71.1184    3363(58)          3395.6819         3392.5701       
   890    71.1934    3381(58)          3394.4080         3391.2166       
   891    71.2684    3360(58)          3393.1455         3389.8630       
   892    71.3434    3365(58)          3391.8958         3388.5098       
   893    71.4184    3409(58)          3390.6594         3387.1560       
   894    71.4934    3412(58)          3389.4412         3385.8027       
   895    71.5684    3405(58)          3388.2375         3384.4492       
   896    71.6434    3470(59)          3387.0530         3383.0957       
   897    71.7184    3386(58)          3385.8901         3381.7422       
   898    71.7934    3422(58)          3384.7522         3380.3887       
   899    71.8684    3401(58)          3383.6428         3379.0354       
   900    71.9434    3428(59)          3382.5664         3377.6819       
   901    72.0184    3387(58)          3381.5283         3376.3284       
   902    72.0934    3314(58)          3380.5356         3374.9749       
   903    72.1684    3292(57)          3379.5967         3373.6213       
   904    72.2434    3393(58)          3378.7222         3372.2678       
   905    72.3184    3386(58)          3377.9255         3370.9146       
   906    72.3934    3357(58)          3377.1006         3369.5610       
   907    72.4684    3423(59)          3376.5181         3368.2075       
   908    72.5434    3429(59)          3376.0818         3366.8540       
   909    72.6184    3330(58)          3375.8318         3365.5005       
   910    72.6934    3415(58)          3375.8230         3364.1472       
   911    72.7684    3384(58)          3376.1389         3362.7935       
   912    72.8434    3363(58)          3376.9265         3361.4402       
   913    72.9184    3426(59)          3378.4736         3360.0867       
   914    72.9934    3336(58)          3381.3955         3358.7332       
   915    73.0684    3337(58)          3386.9573         3357.3796       
   916    73.1434    3379(58)          3397.4961         3356.0261       
   917    73.2184    3287(57)          3416.6638         3354.6729       
   918    73.2934    3326(58)          3448.9165         3353.3193       
   919    73.3684    3418(58)          3497.8171         3351.9658       
   920    73.4434    3409(58)          3563.1453         3350.6123       
   921    73.5184    3610(60)          3637.4917         3349.2588       
   922    73.5934    3819(62)          3702.8271         3347.9055       
   923    73.6684    3960(63)          3731.7341         3346.5518       
   924    73.7434    3938(63)          3707.0818         3345.1985       
   925    73.8184    3813(62)          3642.4783         3343.8450       
   926    73.8934    3576(60)          3565.5623         3342.4915       
   927    73.9684    3413(58)          3496.1189         3341.1379       
   928    74.0434    3379(58)          3442.4524         3339.7844       
   929    74.1184    3331(58)          3405.7065         3338.4312       
   930    74.1934    3291(57)          3382.6431         3337.0776       
   931    74.2684    3329(58)          3368.7930         3335.7241       
   932    74.3434    3319(58)          3360.3525         3334.3706       
   933    74.4184    3307(58)          3354.8215         3333.0171       
   934    74.4934    3364(58)          3350.8198         3331.6636       
   935    74.5684    3330(58)          3347.6753         3330.3103       
   936    74.6434    3379(58)          3345.0757         3328.9568       
   937    74.7184    3324(58)          3342.6787         3327.4094       
   938    74.7934    3361(58)          3340.1670         3325.4292       
   939    74.8684    3320(58)          3337.9299         3323.4492       
   940    74.9434    3324(58)          3335.9441         3321.4690       
   941    75.0184    3327(58)          3334.2019         3319.4888       
   942    75.0934    3384(58)          3332.7100         3317.5088       
   943    75.1684    3375(58)          3331.4878         3315.5286       
   944    75.2434    3492(59)          3330.5732         3313.5486       
   945    75.3184    3316(58)          3329.9011         3311.5686       
   946    75.3934    3309(58)          3329.8103         3309.5884       
   947    75.4684    3322(58)          3330.3325         3307.6082       
   948    75.5434    3370(58)          3331.7622         3305.6279       
   949    75.6184    3358(58)          3334.7188         3303.6479       
   950    75.6934    3409(58)          3340.5063         3301.6680       
   951    75.7684    3483(59)          3351.6782         3299.6877       
   952    75.8434    3314(58)          3372.5916         3297.7075       
   953    75.9184    3383(58)          3409.3137         3295.7273       
   954    75.9934    3425(59)          3468.1255         3293.7473       
   955    76.0684    3504(59)          3552.1426         3291.7673       
   956    76.1434    3547(60)          3656.7021         3289.7871       
   957    76.2184    3694(61)          3764.2500         3287.8071       
   958    76.2934    3782(61)          3840.4927         3285.8267       
   959    76.3684    3808(62)          3846.8938         3283.8467       
   960    76.4434    3794(62)          3778.4309         3281.8667       
   961    76.5184    3742(61)          3670.1030         3279.8865       
   962    76.5934    3533(59)          3558.8567         3277.9065       
   963    76.6684    3442(59)          3465.7554         3275.9263       
   964    76.7434    3300(57)          3397.6892         3273.9460       
   965    76.8184    3247(57)          3352.7568         3271.9661       
   966    76.8934    3403(58)          3325.0034         3269.9858       
   967    76.9684    3336(58)          3308.1208         3268.0059       
   968    77.0434    3315(58)          3297.3601         3266.0256       
   969    77.1184    3263(57)          3289.8240         3264.0454       
   970    77.1934    3181(56)          3283.9961         3262.0654       
   971    77.2684    3306(57)          3279.1489         3260.0852       
   972    77.3434    3243(57)          3274.9355         3258.1052       
   973    77.4184    3231(57)          3271.1755         3256.1250       
   974    77.4934    3265(57)          3267.7615         3254.1450       
   975    77.5684    3254(57)          3264.6211         3252.1648       
   976    77.6434    3159(56)          3261.7046         3250.1846       
   977    77.7184    3312(58)          3258.9763         3248.2046       
   978    77.7934    3314(58)          3256.4114         3246.2244       
   979    77.8684    3293(57)          3253.9941         3244.2444       
   980    77.9434    3276(57)          3251.7163         3242.2642       
   981    78.0184    3287(57)          3249.5789         3240.2839       
   982    78.0934    3244(57)          3247.5955         3238.3040       
   983    78.1684    3273(57)          3245.7671         3236.3237       
   984    78.2434    3203(57)          3244.2495         3234.3438       
   985    78.3184    3152(56)          3243.1973         3232.3638       
   986    78.3934    3240(57)          3242.9868         3230.3833       
   987    78.4684    3250(57)          3244.2749         3228.4033       
   988    78.5434    3183(56)          3247.9995         3226.4231       
   989    78.6184    3275(57)          3255.1665         3224.4431       
   990    78.6934    3266(57)          3266.3696         3222.4631       
   991    78.7684    3313(58)          3281.0566         3220.4829       
   992    78.8434    3375(58)          3296.7468         3218.5027       
   993    78.9184    3423(59)          3308.3152         3216.5225       
   994    78.9934    3439(59)          3309.3772         3214.5425       
   995    79.0684    3409(58)          3298.0701         3212.5625       
   996    79.1434    3398(58)          3279.4023         3210.5823       
   997    79.2184    3395(58)          3259.5735         3208.6021       
   998    79.2934    3362(58)          3242.3057         3206.6218       
   999    79.3684    3279(57)          3228.9883         3204.6418       
  1000    79.4434    3342(58)          3219.4780         3202.6619       
  1001    79.5184    3356(58)          3212.8955         3200.6816       
  1002    79.5934    3183(56)          3208.2190         3198.7017       
  1003    79.6684    3206(57)          3204.6406         3196.7212       
  1004    79.7434    3201(57)          3201.6528         3194.7412       
  1005    79.8184    3242(57)          3198.9790         3192.7612       
  1006    79.8934    3277(57)          3196.4851         3190.7810       
  1007    79.9684    3175(56)          3194.1069         3188.8010       
  1008    80.0434    3153(56)          3191.8110         3186.8208       
  1009    80.1184    3146(56)          3189.5789         3184.8406       
  1010    80.1934    3234(57)          3187.3972         3182.8606       
  1011    80.2684    3211(57)          3185.2568         3180.8804       
  1012    80.3434    3242(57)          3183.1521         3178.9004       
  1013    80.4184    3178(56)          3181.0774         3176.9202       
  1014    80.4934    3235(57)          3179.0300         3174.9399       
  1015    80.5684    3122(56)          3177.0083         3172.9600       
  1016    80.6434    3234(57)          3175.0105         3170.9797       
  1017    80.7184    3169(56)          3173.0378         3168.9998       
  1018    80.7934    3123(56)          3171.0935         3167.0195       
  1019    80.8684    3131(56)          3169.1860         3165.0396       
  1020    80.9434    3245(57)          3167.3337         3163.0593       
  1021    81.0184    3192(56)          3168.4319         3163.9373       
  1022    81.0934    3138(56)          3171.5774         3166.7095       
  1023    81.1684    3173(56)          3174.9597         3169.4817       
  1024    81.2434    3085(56)          3178.6606         3172.2539       
  1025    81.3184    3172(56)          3182.7173         3175.0259       
  1026    81.3934    3198(57)          3187.0596         3177.7983       
  1027    81.4684    3221(57)          3191.4377         3180.5706       
  1028    81.5434    3216(57)          3195.3784         3183.3430       
  1029    81.6184    3254(57)          3198.3616         3186.1150       
  1030    81.6934    3209(57)          3200.3428         3188.8872       
  1031    81.7684    3217(57)          3201.8086         3191.6594       
  1032    81.8434    3180(56)          3203.2649         3194.4316       
  1033    81.9184    3106(56)          3204.9927         3197.2041       
  1034    81.9934    3116(56)          3207.0872         3199.9761       
  1035    82.0684    3202(57)          3209.5266         3202.7483       
  1036    82.1434    3211(57)          3212.2363         3205.5208       
  1037    82.2184    3193(57)          3215.1345         3208.2927       
  1038    82.2934    3203(57)          3218.1633         3211.0652       
  1039    82.3684    3159(56)          3221.2881         3213.8374       
  1040    82.4434    3122(56)          3224.4956         3216.6094       
  1041    82.5184    3199(57)          3227.7864         3219.3818       
  1042    82.5934    3207(57)          3231.1665         3222.1541       
  1043    82.6684    3230(57)          3234.6492         3224.9263       
  1044    82.7434    3182(56)          3238.2517         3227.6985       
  1045    82.8184    3229(57)          3241.9971         3230.4705       
  1046    82.8934    3150(56)          3245.9163         3233.2429       
  1047    82.9684    3203(57)          3250.0474         3236.0151       
  1048    83.0434    3128(56)          3254.4441         3238.7876       
  1049    83.1184    3197(57)          3259.1755         3241.5596       
  1050    83.1934    3190(56)          3264.3416         3244.3318       
  1051    83.2684    3239(57)          3270.0952         3247.1040       
  1052    83.3434    3297(57)          3276.6980         3249.8762       
  1053    83.4184    3163(56)          3284.6704         3252.6487       
  1054    83.4934    3228(57)          3295.0747         3255.4207       
  1055    83.5684    3317(58)          3310.0334         3258.1929       
  1056    83.6434    3357(58)          3333.3442         3260.9653       
  1057    83.7184    3385(58)          3370.6494         3263.7373       
  1058    83.7934    3333(58)          3429.1113         3266.5098       
  1059    83.8684    3469(59)          3514.1182         3269.2820       
  1060    83.9434    3620(60)          3625.5591         3272.0540       
  1061    84.0184    3696(61)          3752.6348         3274.8264       
  1062    84.0934    3898(62)          3867.6680         3277.5986       
  1063    84.1684    3902(62)          3927.3569         3280.3708       
  1064    84.2434    3957(63)          3900.5020         3283.1431       
  1065    84.3184    3862(62)          3804.2808         3285.9150       
  1066    84.3934    3795(62)          3682.9705         3288.6875       
  1067    84.4684    3673(61)          3570.2734         3291.4597       
  1068    84.5434    3341(58)          3481.8433         3294.2322       
  1069    84.6184    3385(58)          3420.8208         3297.0042       
  1070    84.6934    3362(58)          3383.0005         3299.7764       
  1071    84.7684    3427(59)          3361.5415         3302.5488       
  1072    84.8434    3294(57)          3350.1455         3305.3208       
  1073    84.9184    3307(58)          3344.3606         3308.0933       
  1074    84.9934    3332(58)          3341.5898         3310.8652       
  1075    85.0684    3272(57)          3340.4902         3313.6375       
  1076    85.1434    3345(58)          3340.4121         3316.4099       
  1077    85.2184    3321(58)          3341.0393         3319.1819       
  1078    85.2934    3309(58)          3342.2014         3321.9543       
  1079    85.3684    3298(57)          3343.7986         3324.7266       
  1080    85.4434    3290(57)          3345.7681         3327.4985       
  1081    85.5184    3316(58)          3348.0745         3330.2710       
  1082    85.5934    3337(58)          3350.7007         3333.0432       
  1083    85.6684    3358(58)          3349.8494         3332.0146       
  1084    85.7434    3310(58)          3349.1316         3330.7720       
  1085    85.8184    3291(57)          3348.8152         3329.5293       
  1086    85.8934    3289(57)          3349.0066         3328.2866       
  1087    85.9684    3359(58)          3349.9202         3327.0439       
  1088    86.0434    3310(58)          3352.0103         3325.8010       
  1089    86.1184    3328(58)          3356.2034         3324.5583       
  1090    86.1934    3290(57)          3364.2368         3323.3157       
  1091    86.2684    3326(58)          3378.9365         3322.0730       
  1092    86.3434    3371(58)          3404.0435         3320.8303       
  1093    86.4184    3439(59)          3443.0959         3319.5874       
  1094    86.4934    3557(60)          3497.9944         3318.3447       
  1095    86.5684    3627(60)          3565.2603         3317.1021       
  1096    86.6434    3651(60)          3633.7415         3315.8591       
  1097    86.7184    3731(61)          3681.8210         3314.6165       
  1098    86.7934    3772(61)          3685.5332         3313.3738       
  1099    86.8684    3713(61)          3641.8789         3312.1311       
  1100    86.9434    3623(60)          3572.6345         3310.8884       
  1101    87.0184    3592(60)          3501.0959         3309.6455       
  1102    87.0934    3569(60)          3440.4961         3308.4028       
  1103    87.1684    3593(60)          3395.3438         3307.1602       
  1104    87.2434    3454(59)          3364.8276         3305.9175       
  1105    87.3184    3515(59)          3345.4929         3304.6748       
  1106    87.3934    3405(58)          3333.4810         3303.4319       
  1107    87.4684    3344(58)          3325.7502         3302.1892       
  1108    87.5434    3313(58)          3320.3484         3300.9465       
  1109    87.6184    3356(58)          3316.2097         3299.7039       
  1110    87.6934    3413(58)          3312.7983         3298.4612       
  1111    87.7684    3417(58)          3309.8516         3297.2183       
  1112    87.8434    3381(58)          3307.2339         3295.9756       
  1113    87.9184    3369(58)          3304.8625         3294.7327       
  1114    87.9934    3241(57)          3302.6851         3293.4900       
  1115    88.0684    3311(58)          3300.6631         3292.2473       
  1116    88.1434    3399(58)          3298.7681         3291.0046       
  1117    88.2184    3296(57)          3296.9800         3289.7620       
  1118    88.2934    3402(58)          3295.2832         3288.5190       
  1119    88.3684    3406(58)          3293.6685         3287.2764       
  1120    88.4434    3290(57)          3292.1299         3286.0337       
  1121    88.5184    3298(57)          3290.6687         3284.7910       
  1122    88.5934    3371(58)          3289.2986         3283.5483       
  1123    88.6684    3301(57)          3288.0532         3282.3054       
  1124    88.7434    3271(57)          3287.0061         3281.0627       
  1125    88.8184    3364(58)          3286.2822         3279.8201       
  1126    88.8934    3213(57)          3286.0637         3278.5774       
  1127    88.9684    3214(57)          3286.5708         3277.3347       
  1128    89.0434    3247(57)          3287.8879         3276.0918       
  1129    89.1184    3201(57)          3289.9412         3274.8491       
  1130    89.1934    3358(58)          3292.3496         3273.6064       
  1131    89.2684    3266(57)          3294.1379         3272.3635       
  1132    89.3434    3257(57)          3293.9695         3271.1208       
  1133    89.4184    3175(56)          3291.1768         3269.8782       
  1134    89.4934    3307(58)          3286.5608         3268.6355       
  1135    89.5684    3241(57)          3281.4495         3267.3928       
  1136    89.6434    3260(57)          3276.7292         3266.1499       
  1137    89.7184    3253(57)          3272.7837         3264.9072       
  1138    89.7934    3257(57)          3269.6521         3263.6646       
  1139    89.8684    3319(58)          3267.1907         3262.4219       
  1140    89.9434    3280(57)          3265.1958         3261.1792       
  1141    90.0184    3212(57)          3263.4873         3259.9363       
  1142    90.0934    3188(56)          3261.9417         3258.6936       
  1143    90.1684    3178(56)          3260.4858         3257.4509       
  1144    90.2434    3348(58)          3259.0825         3256.2083       
  1145    90.3184    3416(58)          3257.7124         3254.9656       
  1146    90.3934    3314(58)          3256.3660         3253.7227       
  1147    90.4684    3188(56)          3255.0383         3252.4800       
  1148    90.5434    3320(58)          3253.7251         3251.2371       
  1149    90.6184    3312(58)          3252.4248         3249.9944       
  1150    90.6934    3247(57)          3251.1350         3248.7517       
  1151    90.7684    3258(57)          3249.8547         3247.5090       
  1152    90.8434    3240(57)          3248.5828         3246.2664       
  1153    90.9184    3202(57)          3247.3179         3245.0234       
  1154    90.9934    3272(57)          3246.0601         3243.7808       
  1155    91.0684    3194(57)          3244.8091         3242.5381       
  1156    91.1434    3291(57)          3243.5642         3241.2954       
  1157    91.2184    3287(57)          3242.3252         3240.0527       
  1158    91.2934    3316(58)          3241.0920         3238.8098       
  1159    91.3684    3300(57)          3239.8652         3237.5671       
  1160    91.4434    3314(58)          3238.6443         3236.3245       
  1161    91.5184    3276(57)          3237.4294         3235.0818       
  1162    91.5934    3283(57)          3238.2781         3235.8960       
  1163    91.6684    3325(58)          3239.8267         3237.4036       
  1164    91.7434    3239(57)          3241.3818         3238.9109       
  1165    91.8184    3219(57)          3242.9429         3240.4182       
  1166    91.8934    3283(57)          3244.5139         3241.9255       
  1167    91.9684    3225(57)          3246.0940         3243.4329       
  1168    92.0434    3265(57)          3247.6838         3244.9404       
  1169    92.1184    3280(57)          3249.2842         3246.4478       
  1170    92.1934    3358(58)          3250.8962         3247.9548       
  1171    92.2684    3267(57)          3252.5217         3249.4624       
  1172    92.3434    3270(57)          3254.1619         3250.9697       
  1173    92.4184    3165(56)          3255.8188         3252.4773       
  1174    92.4934    3287(57)          3257.4944         3253.9844       
  1175    92.5684    3192(56)          3259.1921         3255.4917       
  1176    92.6434    3236(57)          3260.9148         3256.9993       
  1177    92.7184    3286(57)          3262.6663         3258.5066       
  1178    92.7934    3290(57)          3264.4517         3260.0139       
  1179    92.8684    3228(57)          3266.2769         3261.5212       
  1180    92.9434    3287(57)          3268.1492         3263.0286       
  1181    93.0184    3253(57)          3270.0779         3264.5361       
  1182    93.0934    3293(57)          3272.0740         3266.0435       
  1183    93.1684    3301(57)          3274.1526         3267.5508       
  1184    93.2434    3333(58)          3276.3318         3269.0581       
  1185    93.3184    3210(57)          3278.6370         3270.5654       
  1186    93.3934    3274(57)          3281.1003         3272.0730       
  1187    93.4684    3262(57)          3283.7666         3273.5803       
  1188    93.5434    3250(57)          3286.7029         3275.0876       
  1189    93.6184    3258(57)          3290.0193         3276.5950       
  1190    93.6934    3438(59)          3293.9221         3278.1023       
  1191    93.7684    3402(58)          3298.8176         3279.6099       
  1192    93.8434    3348(58)          3305.5005         3281.1172       
  1193    93.9184    3296(57)          3315.4021         3282.6245       
  1194    93.9934    3305(57)          3330.7556         3284.1318       
  1195    94.0684    3341(58)          3354.4629         3285.6392       
  1196    94.1434    3406(58)          3389.2683         3287.1465       
  1197    94.2184    3325(58)          3436.3103         3288.6538       
  1198    94.2934    3506(59)          3493.1243         3290.1614       
  1199    94.3684    3536(59)          3551.1343         3291.6687       
  1200    94.4434    3606(60)          3593.5334         3293.1760       
  1201    94.5184    3506(59)          3601.4746         3294.6833       
  1202    94.5934    3529(59)          3571.1367         3296.1907       
  1203    94.6684    3508(59)          3518.8879         3297.6982       
  1204    94.7434    3489(59)          3463.5295         3299.2056       
  1205    94.8184    3351(58)          3416.0146         3300.7129       
  1206    94.8934    3365(58)          3380.4670         3302.2202       
  1207    94.9684    3440(59)          3356.6431         3303.7275       
  1208    95.0434    3331(58)          3342.1067         3305.2351       
  1209    95.1184    3380(58)          3333.8989         3306.7424       
  1210    95.1934    3230(57)          3329.5276         3308.2498       
  1211    95.2684    3263(57)          3327.3254         3309.7571       
  1212    95.3434    3211(57)          3326.3262         3311.2644       
  1213    95.4184    3246(57)          3326.0276         3312.7720       
  1214    95.4934    3279(57)          3326.1802         3314.2793       
  1215    95.5684    3225(57)          3326.6538         3315.7864       
  1216    95.6434    3237(57)          3327.3779         3317.2939       
  1217    95.7184    3239(57)          3328.3071         3318.8013       
  1218    95.7934    3281(57)          3329.4143         3320.3086       
  1219    95.8684    3330(58)          3330.6833         3321.8159       
  1220    95.9434    3326(58)          3332.1074         3323.3232       
  1221    96.0184    3327(58)          3333.6897         3324.8308       
  1222    96.0934    3281(57)          3335.4441         3326.3381       
  1223    96.1684    3321(58)          3337.4031         3327.8455       
  1224    96.2434    3277(57)          3339.6323         3329.3528       
  1225    96.3184    3216(57)          3342.2673         3330.8601       
  1226    96.3934    3244(57)          3345.5828         3332.3677       
  1227    96.4684    3321(58)          3350.0928         3333.8750       
  1228    96.5434    3209(57)          3356.6575         3335.3823       
  1229    96.6184    3249(57)          3366.5830         3336.8896       
  1230    96.6934    3262(57)          3381.0474         3338.3970       
  1231    96.7684    3320(58)          3401.1157         3339.9045       
  1232    96.8434    3360(58)          3426.5566         3341.4119       
  1233    96.9184    3371(58)          3454.9456         3342.9192       
  1234    96.9934    3414(58)          3480.4292         3344.4265       
  1235    97.0684    3369(58)          3493.7744         3345.9338       
  1236    97.1434    3397(58)          3488.8118         3347.4414       
  1237    97.2184    3440(59)          3469.0078         3348.9485       
  1238    97.2934    3605(60)          3443.5984         3350.4561       
  1239    97.3684    3462(59)          3419.6836         3351.9634       
  1240    97.4434    3445(59)          3400.6633         3353.4707       
  1241    97.5184    3447(59)          3387.3325         3354.9780       
  1242    97.5934    3359(58)          3379.0112         3356.4854       
  1243    97.6684    3381(58)          3374.3884         3357.9929       
  1244    97.7434    3315(58)          3372.1616         3359.5002       
  1245    97.8184    3312(58)          3371.3489         3361.0076       
  1246    97.8934    3375(58)          3371.3291         3362.5149       
  1247    97.9684    3290(57)          3371.7612         3364.0222       
  1248    98.0434    3322(58)          3372.4692         3365.5298       
  1249    98.1184    3384(58)          3373.3645         3367.0371       
  1250    98.1934    3327(58)          3374.3994         3368.5444       
  1251    98.2684    3359(58)          3375.5461         3370.0518       
  1252    98.3434    3308(58)          3376.7871         3371.5591       
  1253    98.4184    3466(59)          3378.1121         3373.0667       
  1254    98.4934    3439(59)          3379.5144         3374.5740       
  1255    98.5684    3390(58)          3380.9932         3376.0811       
  1256    98.6434    3377(58)          3382.5522         3377.5886       
  1257    98.7184    3417(58)          3384.2009         3379.0959       
  1258    98.7934    3416(58)          3385.9604         3380.6035       
  1259    98.8684    3423(59)          3387.8723         3382.1108       
  1260    98.9434    3392(58)          3390.0215         3383.6179       
  1261    99.0184    3393(58)          3392.5767         3385.1255       
  1262    99.0934    3400(58)          3395.8357         3386.6328       
  1263    99.1684    3369(58)          3400.2817         3388.1401       
  1264    99.2434    3385(58)          3406.5059         3389.6475       
  1265    99.3184    3418(58)          3415.1299         3391.1548       
  1266    99.3934    3485(59)          3426.4714         3392.6624       
  1267    99.4684    3521(59)          3440.1372         3394.1697       
  1268    99.5434    3540(59)          3454.5276         3395.6770       
  1269    99.6184    3541(60)          3466.2700         3397.1843       
  1270    99.6934    3580(60)          3470.9543         3398.6917       
  1271    99.7684    3555(60)          3466.7913         3400.1992       
  1272    99.8434    3450(59)          3456.7664         3401.7065       
  1273    99.9184    3443(59)          3445.2339         3403.2139       
  1274    99.9934    3424(59)          3435.0369         3404.7212       
  1275   100.0685    3436(59)          3427.3643         3406.2307       
  1276   100.1435    3436(59)          3422.3774         3407.7380       
  1277   100.2185    3433(59)          3419.6248         3409.2454       
  1278   100.2935    3433(59)          3418.4702         3410.7527       
  1279   100.3685    3411(58)          3418.3293         3412.2600       
  1280   100.4435    3470(59)          3418.7808         3413.7676       
  1281   100.5185    3416(58)          3419.5649         3415.2749       
  1282   100.5935    3336(58)          3420.5405         3416.7822       
  1283   100.6685    3443(59)          3421.6348         3418.2896       
  1284   100.7435    3534(59)          3422.8091         3419.7969       
  1285   100.8185    3542(60)          3424.0427         3421.3044       
  1286   100.8935    3567(60)          3425.3210         3422.8118       
  1287   100.9685    3517(59)          3426.6348         3424.3188       
  1288   101.0435    3449(59)          3427.9775         3425.8264       
  1289   101.1185    3335(58)          3429.3433         3427.3337       
  1290   101.1935    3469(59)          3430.7285         3428.8413       
  1291   101.2685    3433(59)          3432.1294         3430.3484       
  1292   101.3435    3521(59)          3433.5437         3431.8557       
  1293   101.4185    3402(58)          3434.9697         3433.3633       
  1294   101.4935    3514(59)          3436.4050         3434.8706       
  1295   101.5685    3439(59)          3437.8491         3436.3779       
  1296   101.6435    3407(58)          3439.3003         3437.8853       
  1297   101.7185    3520(59)          3440.7581         3439.3926       
  1298   101.7935    3388(58)          3442.2222         3440.9001       
  1299   101.8685    3492(59)          3443.6917         3442.4075       
  1300   101.9435    3541(60)          3445.1665         3443.9148       
  1301   102.0185    3466(59)          3446.6465         3445.4221       
  1302   102.0935    3436(59)          3448.1309         3446.9294       
  1303   102.1685    3460(59)          3449.6189         3448.4370       
  1304   102.2435    3448(59)          3451.1084         3449.9443       
  1305   102.3185    3439(59)          3452.5977         3451.4517       
  1306   102.3935    3537(59)          3454.0859         3452.9590       
  1307   102.4685    3452(59)          3455.5742         3454.4663       
  1308   102.5435    3493(59)          3457.0645         3455.9739       
  1309   102.6185    3405(58)          3458.5569         3457.4810       
  1310   102.6935    3455(59)          3460.0525         3458.9885       
  1311   102.7685    3507(59)          3461.5510         3460.4958       
  1312   102.8435    3518(59)          3463.0522         3462.0032       
  1313   102.9185    3491(59)          3464.5559         3463.5105       
  1314   102.9935    3517(59)          3466.0615         3465.0178       
  1315   103.0685    3524(59)          3467.5696         3466.5254       
  1316   103.1435    3465(59)          3469.0791         3468.0327       
  1317   103.2185    3536(59)          3470.5903         3469.5400       
  1318   103.2935    3541(60)          3472.1033         3471.0474       
  1319   103.3685    3556(60)          3473.6179         3472.5547       
  1320   103.4435    3557(60)          3475.1348         3474.0623       
  1321   103.5185    3539(59)          3476.6528         3475.5696       
  1322   103.5935    3539(59)          3478.1731         3477.0769       
  1323   103.6685    3383(58)          3479.6948         3478.5842       
  1324   103.7435    3454(59)          3481.2188         3480.0916       
  1325   103.8185    3528(59)          3482.7449         3481.5991       
  1326   103.8935    3529(59)          3484.2729         3483.1064       
  1327   103.9685    3503(59)          3485.8032         3484.6138       
  1328   104.0435    3488(59)          3487.3359         3486.1211       
  1329   104.1185    3486(59)          3488.8711         3487.6284       
  1330   104.1935    3519(59)          3490.4092         3489.1360       
  1331   104.2685    3454(59)          3491.9497         3490.6431       
  1332   104.3435    3393(58)          3493.4934         3492.1504       
  1333   104.4185    3441(59)          3495.0657         3493.6580       
  1334   104.4935    3478(59)          3496.5913         3495.1399       
  1335   104.5685    3420(58)          3496.7881         3495.2891       
  1336   104.6435    3526(59)          3496.9890         3495.4380       
  1337   104.7185    3470(59)          3497.1948         3495.5872       
  1338   104.7935    3498(59)          3497.4055         3495.7361       
  1339   104.8685    3563(60)          3497.6221         3495.8853       
  1340   104.9435    3477(59)          3497.8445         3496.0342       
  1341   105.0185    3553(60)          3498.0742         3496.1833       
  1342   105.0935    3539(59)          3498.2197         3496.3323       
  1343   105.1685    3467(59)          3498.4668         3496.4814       
  1344   105.2435    3456(59)          3498.7234         3496.6304       
  1345   105.3185    3460(59)          3498.9910         3496.7795       
  1346   105.3935    3465(59)          3499.2705         3496.9285       
  1347   105.4685    3500(59)          3499.5642         3497.0776       
  1348   105.5435    3449(59)          3499.8733         3497.2266       
  1349   105.6185    3401(58)          3500.2007         3497.3757       
  1350   105.6935    3556(60)          3500.5488         3497.5247       
  1351   105.7685    3452(59)          3500.9209         3497.6738       
  1352   105.8435    3480(59)          3501.3208         3497.8228       
  1353   105.9185    3485(59)          3501.7537         3497.9719       
  1354   105.9935    3484(59)          3502.2249         3498.1208       
  1355   106.0685    3446(59)          3502.7417         3498.2700       
  1356   106.1435    3346(58)          3503.3130         3498.4189       
  1357   106.2185    3521(59)          3503.9497         3498.5681       
  1358   106.2935    3490(59)          3504.6660         3498.7170       
  1359   106.3685    3477(59)          3505.4802         3498.8662       
  1360   106.4435    3483(59)          3506.4148         3499.0151       
  1361   106.5185    3515(59)          3507.5015         3499.1643       
  1362   106.5935    3516(59)          3508.7830         3499.3132       
  1363   106.6685    3519(59)          3510.3247         3499.4624       
  1364   106.7435    3455(59)          3512.2324         3499.6113       
  1365   106.8185    3474(59)          3514.6982         3499.7605       
  1366   106.8935    3563(60)          3518.0830         3499.9094       
  1367   106.9685    3455(59)          3523.0476         3500.0586       
  1368   107.0435    3540(60)          3530.7107         3500.2075       
  1369   107.1185    3553(60)          3542.7822         3500.3567       
  1370   107.1935    3519(59)          3561.2478         3500.5056       
  1371   107.2685    3590(60)          3588.1279         3500.6548       
  1372   107.3435    3598(60)          3624.3518         3500.8037       
  1373   107.4185    3625(60)          3668.5315         3500.9529       
  1374   107.4935    3596(60)          3715.1794         3501.1018       
  1375   107.5685    3681(61)          3752.7615         3501.2510       
  1376   107.6435    3659(60)          3765.9653         3501.3999       
  1377   107.7185    3780(61)          3747.8135         3501.5488       
  1378   107.7935    3719(61)          3707.8562         3501.6980       
  1379   107.8685    3688(61)          3661.3159         3501.8469       
  1380   107.9435    3792(62)          3618.6033         3501.9961       
  1381   108.0185    3726(61)          3584.3232         3502.1450       
  1382   108.0935    3645(60)          3559.3591         3502.2942       
  1383   108.1685    3670(61)          3542.5037         3502.4431       
  1384   108.2435    3614(60)          3531.7117         3502.5923       
  1385   108.3185    3547(60)          3524.9553         3502.7412       
  1386   108.3935    3535(59)          3520.6641         3502.8904       
  1387   108.4685    3536(59)          3517.8110         3503.0393       
  1388   108.5435    3522(59)          3515.7996         3503.1885       
  1389   108.6185    3581(60)          3514.3071         3503.3374       
  1390   108.6935    3533(59)          3513.1626         3503.4866       
  1391   108.7685    3486(59)          3512.2695         3503.6355       
  1392   108.8435    3526(59)          3511.5701         3503.7847       
  1393   108.9185    3541(60)          3511.0244         3503.9336       
  1394   108.9935    3499(59)          3510.6052         3504.0828       
  1395   109.0685    3472(59)          3510.2922         3504.2317       
  1396   109.1435    3506(59)          3510.0715         3504.3809       
  1397   109.2185    3374(58)          3509.9336         3504.5298       
  1398   109.2935    3388(58)          3509.8730         3504.6790       
  1399   109.3685    3426(59)          3509.8889         3504.8279       
  1400   109.4435    3469(59)          3509.9878         3504.9771       
  1401   109.5185    3558(60)          3510.1855         3505.1260       
  1402   109.5935    3516(59)          3510.5195         3505.2751       
  1403   109.6685    3532(59)          3511.0605         3505.4241       
  1404   109.7435    3669(61)          3511.9343         3505.5732       
  1405   109.8185    3452(59)          3513.3447         3505.7222       
  1406   109.8935    3511(59)          3515.5195         3505.8713       
  1407   109.9685    3509(59)          3518.7283         3506.0203       
  1408   110.0435    3477(59)          3523.1335         3506.1694       
  1409   110.1185    3444(59)          3528.6562         3506.3184       
  1410   110.1935    3512(59)          3534.7686         3506.4675       
  1411   110.2685    3560(60)          3540.2341         3506.6165       
  1412   110.3435    3568(60)          3543.1301         3506.7656       
  1413   110.4185    3530(59)          3542.0222         3506.9146       
  1414   110.4935    3489(59)          3537.5720         3507.0637       
  1415   110.5685    3591(60)          3531.6858         3507.2126       
  1416   110.6435    3472(59)          3525.9502         3507.3618       
  1417   110.7185    3524(59)          3521.1660         3507.5107       
  1418   110.7935    3484(59)          3517.5767         3507.6599       
  1419   110.8685    3473(59)          3515.1018         3507.8088       
  1420   110.9435    3504(59)          3513.5090         3507.9580       
  1421   111.0185    3487(59)          3512.5312         3508.1069       
  1422   111.0935    3473(59)          3511.9458         3508.2561       
  1423   111.1685    3490(59)          3511.5947         3508.4050       
  1424   111.2435    3438(59)          3511.3828         3508.5542       
  1425   111.3185    3432(59)          3511.2556         3508.7031       
  1426   111.3935    3444(59)          3511.1843         3508.8523       
  1427   111.4685    3539(59)          3511.1521         3509.0012       
  1428   111.5435    3472(59)          3511.1499         3509.1504       
  1429   111.6185    3492(59)          3511.1711         3509.2993       
  1430   111.6935    3591(60)          3511.2112         3509.4485       
  1431   111.7685    3559(60)          3511.2666         3509.5974       
  1432   111.8435    3594(60)          3511.3350         3509.7463       
  1433   111.9185    3584(60)          3511.4143         3509.8955       
  1434   111.9935    3621(60)          3511.5024         3510.0444       
  1435   112.0685    3623(60)          3511.5989         3510.1936       
  1436   112.1435    3536(59)          3511.7021         3510.3425       
  1437   112.2185    3565(60)          3511.8115         3510.4917       
  1438   112.2935    3592(60)          3511.9260         3510.6406       
  1439   112.3685    3540(59)          3512.0457         3510.7898       
  1440   112.4435    3591(60)          3512.1694         3510.9387       
  1441   112.5185    3679(61)          3512.2974         3511.0879       
  1442   112.5935    3617(60)          3512.4287         3511.2368       
  1443   112.6685    3556(60)          3512.5645         3511.3860       
  1444   112.7435    3471(59)          3512.7029         3511.5349       
  1445   112.8185    3581(60)          3512.8445         3511.6841       
  1446   112.8935    3556(60)          3512.9890         3511.8330       
  1447   112.9685    3513(59)          3513.1370         3511.9822       
  1448   113.0435    3481(59)          3513.2874         3512.1311       
  1449   113.1185    3551(60)          3513.4414         3512.2803       
  1450   113.1935    3565(60)          3513.5979         3512.4292       
  1451   113.2685    3536(59)          3513.7581         3512.5784       
  1452   113.3435    3542(60)          3513.9211         3512.7273       
  1453   113.4185    3448(59)          3514.0881         3512.8765       
  1454   113.4935    3459(59)          3514.2583         3513.0254       
  1455   113.5685    3400(58)          3514.4329         3513.1746       
  1456   113.6435    3482(59)          3514.6113         3513.3235       
  1457   113.7185    3456(59)          3514.7947         3513.4727       
  1458   113.7935    3511(59)          3514.9832         3513.6216       
  1459   113.8685    3427(59)          3515.4944         3514.0879       
  1460   113.9435    3444(59)          3518.1248         3516.6667       
  1461   114.0185    3489(59)          3520.7615         3519.2451       
  1462   114.0935    3478(59)          3523.4067         3521.8235       
  1463   114.1685    3455(59)          3526.0613         3524.4021       
  1464   114.2435    3499(59)          3528.7266         3526.9805       
  1465   114.3185    3552(60)          3531.4045         3529.5591       
  1466   114.3935    3572(60)          3534.0969         3532.1375       
  1467   114.4685    3506(59)          3536.8069         3534.7158       
  1468   114.5435    3528(59)          3539.5378         3537.2944       
  1469   114.6185    3521(59)          3542.2935         3539.8728       
  1470   114.6935    3619(60)          3545.0798         3542.4514       
  1471   114.7685    3502(59)          3547.9036         3545.0298       
  1472   114.8435    3558(60)          3550.7747         3547.6082       
  1473   114.9185    3463(59)          3553.7065         3550.1868       
  1474   114.9935    3525(59)          3556.7195         3552.7651       
  1475   115.0685    3593(60)          3559.8486         3555.3438       
  1476   115.1435    3559(60)          3563.1545         3557.9221       
  1477   115.2185    3559(60)          3566.7471         3560.5005       
  1478   115.2935    3603(60)          3570.8154         3563.0793       
  1479   115.3685    3590(60)          3575.6543         3565.6577       
  1480   115.4435    3680(61)          3581.6780         3568.2363       
  1481   115.5185    3664(61)          3589.4072         3570.8147       
  1482   115.5935    3645(60)          3599.1743         3573.3931       
  1483   115.6685    3715(61)          3611.1782         3575.9717       
  1484   115.7435    3674(61)          3625.0081         3578.5500       
  1485   115.8185    3702(61)          3639.2844         3581.1287       
  1486   115.8935    3651(60)          3651.1672         3583.7070       
  1487   115.9685    3686(61)          3656.9929         3586.2854       
  1488   116.0435    3737(61)          3655.1282         3588.8640       
  1489   116.1185    3752(61)          3647.7979         3591.4424       
  1490   116.1935    3728(61)          3638.6675         3594.0210       
  1491   116.2685    3749(61)          3630.3164         3596.5994       
  1492   116.3435    3636(60)          3623.9236         3599.1777       
  1493   116.4185    3616(60)          3619.7717         3601.7563       
  1494   116.4935    3593(60)          3617.6472         3604.3347       
  1495   116.5685    3584(60)          3617.1052         3606.9133       
  1496   116.6435    3541(60)          3617.6750         3609.4917       
  1497   116.7185    3579(60)          3618.9636         3612.0703       
  1498   116.7935    3596(60)          3620.6956         3614.6489       
  1499   116.8685    3638(60)          3622.7002         3617.2273       
  1500   116.9435    3611(60)          3624.8794         3619.8059       
  1501   117.0185    3485(59)          3627.1804         3622.3843       
  1502   117.0935    3568(60)          3629.5737         3624.9626       
  1503   117.1685    3572(60)          3632.0439         3627.5413       
  1504   117.2435    3666(61)          3634.5813         3630.1196       
  1505   117.3185    3661(61)          3637.1812         3632.6982       
  1506   117.3935    3561(60)          3639.8420         3635.2766       
  1507   117.4685    3636(60)          3642.5654         3637.8550       
  1508   117.5435    3611(60)          3645.3560         3640.4336       
  1509   117.6185    3655(60)          3648.2212         3643.0120       
  1510   117.6935    3609(60)          3651.1731         3645.5906       
  1511   117.7685    3560(60)          3654.2285         3648.1689       
  1512   117.8435    3651(60)          3657.4158         3650.7473       
  1513   117.9185    3593(60)          3660.7786         3653.3259       
  1514   117.9935    3640(60)          3664.3940         3655.9043       
  1515   118.0685    3593(60)          3668.3992         3658.4829       
  1516   118.1435    3644(60)          3673.0322         3661.0615       
  1517   118.2185    3678(61)          3678.6851         3663.6399       
  1518   118.2935    3648(60)          3685.9346         3666.2185       
  1519   118.3685    3606(60)          3695.5210         3668.7969       
  1520   118.4435    3606(60)          3708.2378         3671.3755       
  1521   118.5185    3695(61)          3724.6064         3673.9539       
  1522   118.5935    3709(61)          3744.6118         3676.5322       
  1523   118.6685    3807(62)          3767.0693         3679.1108       
  1524   118.7435    3828(62)          3788.7668         3681.6892       
  1525   118.8185    3806(62)          3804.3279         3684.2678       
  1526   118.8935    3726(61)          3808.0164         3686.8462       
  1527   118.9685    3811(62)          3799.2625         3689.4246       
  1528   119.0435    3737(61)          3783.2170         3692.0032       
  1529   119.1185    3811(62)          3765.7222         3694.5815       
  1530   119.1935    3795(62)          3750.3176         3697.1602       
  1531   119.2685    3845(62)          3738.4492         3699.7385       
  1532   119.3435    3800(62)          3730.2957         3702.3169       
  1533   119.4185    3840(62)          3725.3723         3704.8955       
  1534   119.4935    3761(61)          3722.9167         3707.4741       
  1535   119.5685    3723(61)          3722.1707         3710.0527       
  1536   119.6435    3692(61)          3722.5256         3712.6311       
  1537   119.7185    3721(61)          3723.5593         3715.2095       
  1538   119.7935    3683(61)          3725.0115         3717.7881       
  1539   119.8685    3748(61)          3726.7300         3720.3665       
  1540   119.9435    3739(61)          3728.6301         3722.9451       
  1541   120.0185    3750(61)          3730.6624         3725.5234       
  1542   120.0935    3733(61)          3732.7961         3728.1018       
  1543   120.1685    3664(61)          3735.0117         3730.6804       
  1544   120.2435    3705(61)          3737.2947         3733.2588       
  1545   120.3185    3764(61)          3739.6350         3735.8374       
  1546   120.3935    3814(62)          3742.0251         3738.4158       
  1547   120.4685    3744(61)          3743.5181         3740.0522       
  1548   120.5435    3727(61)          3743.9766         3740.6123       
  1549   120.6185    3732(61)          3744.4753         3741.1721       
  1550   120.6935    3796(62)          3745.0154         3741.7322       
  1551   120.7685    3760(61)          3745.5996         3742.2922       
  1552   120.8435    3811(62)          3746.2341         3742.8521       
  1553   120.9185    3737(61)          3746.9319         3743.4121       
  1554   120.9935    3848(62)          3747.7151         3743.9719       
  1555   121.0685    3737(61)          3748.6255         3744.5320       
  1556   121.1435    3720(61)          3749.7332         3745.0920       
  1557   121.2185    3678(61)          3751.1477         3745.6519       
  1558   121.2935    3777(61)          3753.0242         3746.2119       
  1559   121.3685    3777(61)          3755.5459         3746.7717       
  1560   121.4435    3867(62)          3758.8909         3747.3318       
  1561   121.5185    3756(61)          3763.1760         3747.8918       
  1562   121.5935    3739(61)          3768.2998         3748.4517       
  1563   121.6685    3856(62)          3773.8760         3749.0117       
  1564   121.7435    3861(62)          3779.0068         3749.5715       
  1565   121.8185    3822(62)          3782.2192         3750.1316       
  1566   121.8935    3689(61)          3782.3015         3750.6914       
  1567   121.9685    3776(61)          3779.4761         3751.2515       
  1568   122.0435    3771(61)          3775.1519         3751.8115       
  1569   122.1185    3827(62)          3770.6799         3752.3713       
  1570   122.1935    3798(62)          3766.8174         3752.9314       
  1571   122.2685    3746(61)          3763.8499         3753.4912       
  1572   122.3435    3851(62)          3761.7893         3754.0513       
  1573   122.4185    3828(62)          3760.5039         3754.6113       
  1574   122.4935    3752(61)          3759.8088         3755.1711       
  1575   122.5685    3739(61)          3759.5244         3755.7312       
  1576   122.6435    3755(61)          3759.5071         3756.2910       
  1577   122.7185    3828(62)          3759.6570         3756.8511       
  1578   122.7935    3744(61)          3759.9119         3757.4111       
  1579   122.8685    3805(62)          3760.2346         3757.9709       
  1580   122.9435    3799(62)          3760.6042         3758.5310       
  1581   123.0185    3691(61)          3761.0081         3759.0908       
  1582   123.0935    3692(61)          3761.4382         3759.6509       
  1583   123.1685    3800(62)          3761.8896         3760.2109       
  1584   123.2435    3781(61)          3762.3577         3760.7708       
  1585   123.3185    3768(61)          3762.8403         3761.3308       
  1586   123.3935    3825(62)          3763.3345         3761.8906       
  1587   123.4685    3828(62)          3763.8394         3762.4507       
  1588   123.5435    3744(61)          3764.3528         3763.0105       
  1589   123.6185    3696(61)          3764.8743         3763.5706       
  1590   123.6935    3734(61)          3765.4028         3764.1306       
  1591   123.7685    3811(62)          3765.9375         3764.6904       
  1592   123.8435    3762(61)          3766.4788         3765.2505       
  1593   123.9185    3761(61)          3767.0259         3765.8103       
  1594   123.9935    3538(59)          3767.5798         3766.3704       
  1595   124.0685    3691(61)          3768.1406         3766.9304       
  1596   124.1435    3749(61)          3768.7102         3767.4902       
  1597   124.2185    3805(62)          3769.2917         3768.0503       
  1598   124.2935    3717(61)          3769.8896         3768.6101       
  1599   124.3685    3753(61)          3770.5107         3769.1702       
  1600   124.4435    3774(61)          3771.1626         3769.7302       
  1601   124.5185    3794(62)          3771.8521         3770.2900       
  1602   124.5935    3770(61)          3772.5845         3770.8501       
  1603   124.6685    3752(61)          3773.3567         3771.4099       
  1604   124.7435    3773(61)          3774.1533         3771.9700       
  1605   124.8185    3661(61)          3774.9368         3772.5300       
  1606   124.8935    3745(61)          3775.6448         3773.0898       
  1607   124.9685    3810(62)          3776.2219         3773.6499       
  1608   125.0435    3771(61)          3776.6697         3774.2097       
  1609   125.1185    3832(62)          3777.0459         3774.7698       
  1610   125.1935    3720(61)          3777.4111         3775.3296       
  1611   125.2685    3695(61)          3777.8032         3775.8896       
  1612   125.3435    3752(61)          3778.2366         3776.4495       
  1613   125.4185    3891(62)          3778.7144         3777.0095       
  1614   125.4935    3660(60)          3779.2319         3777.5696       
  1615   125.5685    3694(61)          3779.7820         3778.1294       
  1616   125.6435    3760(61)          3780.3579         3778.6895       
  1617   125.7185    3778(61)          3780.9531         3779.2493       
  1618   125.7935    3769(61)          3781.5640         3779.8093       
  1619   125.8685    3754(61)          3782.1885         3780.3694       
  1620   125.9435    3848(62)          3782.8247         3780.9292       
  1621   126.0185    3805(62)          3783.4739         3781.4893       
  1622   126.0935    3813(62)          3784.1360         3782.0491       
  1623   126.1685    3791(62)          3784.8125         3782.6091       
  1624   126.2435    3714(61)          3785.5051         3783.1692       
  1625   126.3185    3792(62)          3786.2158         3783.7290       
  1626   126.3935    3714(61)          3786.9478         3784.2891       
  1627   126.4685    3790(62)          3787.7036         3784.8489       
  1628   126.5435    3791(62)          3788.4880         3785.4089       
  1629   126.6185    3848(62)          3789.3062         3785.9690       
  1630   126.6935    3816(62)          3790.1641         3786.5288       
  1631   126.7685    3830(62)          3791.0703         3787.0889       
  1632   126.8435    3766(61)          3792.0349         3787.6487       
  1633   126.9185    3731(61)          3793.0723         3788.2087       
  1634   126.9935    3816(62)          3794.2007         3788.7686       
  1635   127.0685    3804(62)          3795.4475         3789.3286       
  1636   127.1435    3852(62)          3796.8547         3789.8887       
  1637   127.2185    3806(62)          3798.4902         3790.4485       
  1638   127.2935    3730(61)          3800.4680         3791.0085       
  1639   127.3685    3894(62)          3802.9739         3791.5684       
  1640   127.4435    3799(62)          3806.2961         3792.1284       
  1641   127.5185    3737(61)          3810.8472         3792.6885       
  1642   127.5935    3816(62)          3817.1260         3793.2483       
  1643   127.6685    3839(62)          3825.7510         3793.8083       
  1644   127.7435    3876(62)          3837.1765         3794.3682       
  1645   127.8185    3844(62)          3851.5698         3794.9282       
  1646   127.8935    3849(62)          3868.5022         3795.4883       
  1647   127.9685    3902(62)          3886.2947         3796.0481       
  1648   128.0435    3958(63)          3901.5745         3796.6082       
  1649   128.1185    3930(63)          3909.5000         3797.1682       
  1650   128.1935    3956(63)          3906.8276         3797.7280       
  1651   128.2685    4082(64)          3895.0676         3798.2881       
  1652   128.3435    4006(63)          3878.9082         3798.8479       
  1653   128.4185    3900(62)          3862.4990         3799.4077       
  1654   128.4935    3857(62)          3848.1270         3799.9678       
  1655   128.5685    3897(62)          3836.6404         3800.5278       
  1656   128.6435    3912(63)          3828.0779         3801.0876       
  1657   128.7185    3809(62)          3822.0505         3801.6477       
  1658   128.7935    3740(61)          3818.0039         3802.2075       
  1659   128.8685    3705(61)          3815.3882         3802.7676       
  1660   128.9435    3807(62)          3813.7415         3803.3276       
  1661   129.0185    3765(61)          3812.7275         3803.8875       
  1662   129.0935    3931(63)          3812.1221         3804.4475       
  1663   129.1685    3825(62)          3811.7859         3805.0073       
  1664   129.2435    3786(62)          3811.6365         3805.5674       
  1665   129.3185    3709(61)          3811.6233         3806.1274       
  1666   129.3935    3874(62)          3811.7146         3806.6873       
  1667   129.4685    3872(62)          3811.8894         3807.2473       
  1668   129.5435    3765(61)          3812.1326         3807.8071       
  1669   129.6185    3874(62)          3812.4336         3808.3672       
  1670   129.6935    3758(61)          3812.7842         3808.9272       
  1671   129.7685    3766(61)          3814.0469         3810.3552       
  1672   129.8435    3830(62)          3816.9470         3813.3813       
  1673   129.9185    3811(62)          3819.8840         3816.4077       
  1674   129.9935    3795(62)          3822.8569         3819.4346       
  1675   130.0685    3834(62)          3825.8638         3822.4607       
  1676   130.1435    3812(62)          3828.9065         3825.4868       
  1677   130.2185    3745(61)          3831.9878         3828.5132       
  1678   130.2935    3783(62)          3835.1116         3831.5393       
  1679   130.3685    3740(61)          3838.2854         3834.5662       
  1680   130.4435    3780(61)          3841.5198         3837.5923       
  1681   130.5185    3815(62)          3844.8340         3840.6187       
  1682   130.5935    3840(62)          3848.2593         3843.6448       
  1683   130.6685    4015(63)          3851.8032         3846.6709       
  1684   130.7435    3909(63)          3855.6353         3849.6978       
  1685   130.8185    3940(63)          3859.8271         3852.7241       
  1686   130.8935    3936(63)          3864.5344         3855.7502       
  1687   130.9685    3912(63)          3869.9404         3858.7764       
  1688   131.0435    3854(62)          3876.2251         3861.8027       
  1689   131.1185    3922(63)          3883.5715         3864.8296       
  1690   131.1935    3942(63)          3891.8423         3867.8557       
  1691   131.2685    3893(62)          3900.8159         3870.8818       
  1692   131.3435    4067(64)          3909.7427         3873.9082       
  1693   131.4185    4059(64)          3917.2434         3876.9343       
  1694   131.4935    3939(63)          3921.7065         3879.9612       
  1695   131.5685    3966(63)          3922.4875         3882.9873       
  1696   131.6435    3846(62)          3920.5498         3886.0137       
  1697   131.7185    3973(63)          3917.5337         3889.0398       
  1698   131.7935    4011(63)          3914.6841         3892.0662       
  1699   131.8685    4010(63)          3912.6323         3895.0928       
  1700   131.9435    3922(63)          3911.5852         3898.1191       
  1701   132.0185    3790(62)          3911.5190         3901.1453       
  1702   132.0935    3872(62)          3912.2922         3904.1716       
  1703   132.1685    3797(62)          3913.7200         3907.1978       
  1704   132.2435    3866(62)          3915.6252         3910.2246       
  1705   132.3185    3800(62)          3917.8582         3913.2507       
  1706   132.3935    3833(62)          3920.3103         3916.2771       
  1707   132.4685    3857(62)          3922.9075         3919.3032       
  1708   132.5435    3815(62)          3925.6028         3922.3293       
  1709   132.6185    3930(63)          3928.3682         3925.3562       
  1710   132.6935    3926(63)          3931.1853         3928.3826       
  1711   132.7685    3905(62)          3934.0427         3931.4087       
  1712   132.8435    3929(63)          3936.9331         3934.4348       
  1713   132.9185    3853(62)          3939.8518         3937.4612       
  1714   132.9935    3862(62)          3942.7952         3940.4880       
  1715   133.0685    3826(62)          3945.7590         3943.5142       
  1716   133.1435    4025(63)          3948.7427         3946.5403       
  1717   133.2185    3893(62)          3951.7449         3949.5667       
  1718   133.2935    3963(63)          3954.7649         3952.5928       
  1719   133.3685    4073(64)          3957.8032         3955.6196       
  1720   133.4435    3932(63)          3960.8591         3958.6458       
  1721   133.5185    3846(62)          3963.9348         3961.6721       
  1722   133.5935    3741(61)          3967.0317         3964.6982       
  1723   133.6685    3968(63)          3970.1526         3967.7246       
  1724   133.7435    4012(63)          3973.3015         3970.7512       
  1725   133.8185    4104(64)          3976.4832         3973.7776       
  1726   133.8935    3921(63)          3979.6938         3976.8037       
  1727   133.9685    4001(63)          3982.9692         3979.8301       
  1728   134.0435    4096(64)          3985.9124         3982.4529       
  1729   134.1185    4086(64)          3986.3335         3982.4529       
  1730   134.1935    4031(63)          3986.9023         3982.4529       
  1731   134.2685    4211(65)          3987.6882         3982.4529       
  1732   134.3435    3990(63)          3988.8018         3982.4529       
  1733   134.4185    4010(63)          3990.3467         3982.4529       
  1734   134.4935    4170(65)          3992.4785         3982.4529       
  1735   134.5685    4063(64)          3995.3352         3982.4529       
  1736   134.6435    4246(65)          3999.0115         3982.4529       
  1737   134.7185    4133(64)          4003.4993         3982.4529       
  1738   134.7935    4214(65)          3980.3628         3980.3628       
_pd_proc_number_of_points   1738
 
loop_                          
      _refln_index_h           
      _refln_index_k           
      _refln_index_l           
      _refln_mult              
      _pd_refln_phase_id       
      _refln_observed_status   
      _refln_F_squared_meas    
      _refln_F_squared_calc    
      _refln_phase_calc        
      _refln_d_spacing         
   1   0   0  6  1  o       2465.2668     2485.6145  180.00   5.99864
   1   1   0 12  1  o       6429.0059     6369.9766    0.00   4.24168
   1   1   1  8  1  o       6636.9443     6631.4634  180.00   3.46331
   2   0   0  6  1  o      23339.4648    23286.1914    0.00   2.99932
   2   1   0 24  1  o       1880.7511     1874.7267    0.00   2.68267
   2   1   1 24  1  o        832.7659      846.7978    0.00   2.44893
   2   2   0 12  1  o       9344.9219     9215.8291    0.00   2.12084
   2   2   1 24  1  o       2695.7056     2702.4041    0.00   1.99954
   3   0   0  6  1  o       1035.9240     1038.4982    0.00   1.99954
   3   1   0 24  1  o        695.1981      795.7296    0.00   1.89693
   3   1   1 24  1  o        958.8836      892.0341  180.00   1.80866
   2   2   2  8  1  o       4783.1270     4877.6323    0.00   1.73166
   3   2   0 24  1  o       1698.2249     1721.4092    0.00   1.66372
   3   2   1 48  1  o        298.5486      258.3767    0.00   1.60320
   4   0   0  6  1  o       6514.0840     6582.6992    0.00   1.49966
   3   2   2 24  1  o       1717.7755     1763.7771    0.00   1.45488
   4   1   0 24  1  o        780.7884      801.6978    0.00   1.45488
   3   3   0 12  1  o        279.2858      184.8649    0.00   1.41389
   4   1   1 24  1  o        517.2151      342.3552    0.00   1.41389
   3   3   1 24  1  o         28.9129       39.2547  180.00   1.37618
   4   2   0 24  1  o       3035.1863     3326.4536    0.00   1.34134
   4   2   1 48  1  o       1184.9640      997.2810    0.00   1.30901
   3   3   2 24  1  o        110.3377      110.3377    0.00   1.27891
   4   2   2 24  1  o       1699.5397     1814.2971    0.00   1.22447
   4   3   0 24  1  o        401.0800      723.5099    0.00   1.19973
   5   0   0  6  1  o        356.2243      642.5619    0.00   1.19973
   4   3   1 48  1  o        215.2007      134.8579    0.00   1.17643
   5   1   0 24  1  o        273.6993      171.5165    0.00   1.17643
   3   3   3  8  1  o          0.0458        0.0120    0.00   1.15444
   5   1   1 24  1  o          0.6902        0.1809  180.00   1.15444
   4   3   2 48  1  o        623.3419      612.4321    0.00   1.11392
   5   2   0 24  1  o        536.2892      526.8915    0.00   1.11392
   5   2   1 48  1  o         97.6721      117.3750    0.00   1.09520
   4   4   0 12  1  o       1172.3860      969.7241    0.00   1.06042
   4   4   1 24  1  o        343.6039      412.3153    0.00   1.04423
   5   2   2 24  1  o        370.2070      444.2326    0.00   1.04423
   4   3   3 24  1  o        141.9160      101.2829    0.00   1.02876
   5   3   0 24  1  o        170.0115      121.3346    0.00   1.02876
   5   3   1 48  1  o          5.1108        5.1108    0.00   1.01395
   4   4   2 24  1  o        655.7267      641.6697    0.00   0.99977
   6   0   0  6  1  o        684.0987      669.4334    0.00   0.99977
   6   1   0 24  1  o        282.9312      295.4918    0.00   0.98617
 
# The following lines are used to test the character set of files sent by     
# network email or other means. They are not part of the CIF data set.        
# abcdefghijklmnopqrstuvwxyzABCDEFGHIJKLMNOPQRSTUVWXYZ0123456789              
# !@#$%^&*()_+{}:"~<>?|\-=[];'`,./ 
